# Supplementary material for: Crystal structure, Hirshfeld surface analysis and DFT studies of (E)-4-methyl-2-{[(4-methyl­phen­yl)imino]­meth­yl}phenol
Source: Acta Crystallogr E Crystallogr Commun. 2020 Jun 16;76(Pt 7):1075–9. doi: 10.1107/S2056989020007847 (PMC7336782; doi:10.1107/S2056989020007847)
Supplement: Supplementary file 1 [file e-76-01075-sup1.cif]

##############################################################################
#                                                                            #
# This CIF contains the data in a paper accepted for publication in          #
# Acta Crystallographica Section E. It conforms to the requirements of       #
# Notes for Authors for Acta Crystallographica Section E, and has been       #
# peer reviewed under the auspices of the IUCr Commission on Journals.       #
#                                                                            #
# Full details of the Crystallographic Information File format               #
# are given in the paper "The Crystallographic Information File (CIF):       #
# a New Standard Archive File for Crystallography" by S. R. Hall, F. H.      #
# Allen and I. D. Brown [Acta Cryst. (1991), A47, 655-685].                  #
#                                                                            #
# The current version of the core CIF dictionary is obtainable from          #
# ftp://ftp.iucr.org/pub/cif_core.dic.                                       #
#                                                                            #
# Software is freely available for graphical display of the structure(s)     #
# in this CIF. For information consult the CIF software page                 #
# http://www.iucr.org/resources/cif/software.                                #
#                                                                            #
# This file may be used for bona fide research purposes within the           #
# scientific community so long as proper attribution is given to the journal # 
# article from which it was obtained.                                        #
#                                                                            #
##############################################################################
data_I
_audit_creation_method     'SHELXL-2018/3'
_journal_date_recd_electronic     2020-06-01
_journal_date_accepted     2020-06-10
_journal_name_full     'Acta Crystallographica, Section E'
_journal_year     2020
_journal_volume     76
_journal_issue      7
_journal_page_first     1075
_journal_page_last     1079
_journal_paper_category     GO
_journal_paper_doi     10.1107/S2056989020007847
_journal_coeditor_code     TX2025
_publ_contact_author_name     'Ashraf Mashrai'
_publ_contact_author_address
;
Faculty of Pharmacy, University of Science and Technology, Ibb Branch, Ibb,
Yemen
;
_publ_contact_author_email     'faizichemiitg@gmail.com,ashraf.yemen7@gmail.com'
_publ_contact_author_fax     ?
_publ_contact_author_phone     ?
_publ_section_title
;
Crystal structure, Hirshfeld surface analysis and DFT studies of
(<i>E</i>)-4-methyl-2-{[(4-methylphenyl)imino]methyl}phenol
;
_publ_section_title_footnote     .
loop_
    _publ_author_name
    _publ_author_footnote
    _publ_author_address
    'Yagci, Nermin Kahveci' .
;
Kirikkale University, Faculty of Arts and Sciences, Physics Department,
71450 Kirikkale,
Turkey
;
    'Faizi, Md. Serajul Haque' .
;
Department of Chemistry, Langat Singh College, B.R.A. Bihar University,
Muzaffarpur, Bihar-842001
India
;
    'Aydin, Alev Sema' .
;
Department of Chemistry, Faculty of Arts and Sciences,
Ondokuz May\?is University,
Samsun, 55200
Turkey
;
    'Dege, Necmi' .
;
Department of Physics, Faculty of Arts and Sciences,
Ondokuz May\?is University,
Samsun, 55200
Turkey
;
    'Dogan, Onur Erman' .
;
Department of Chemistry, Faculty of Arts and Sciences,
Ondokuz May\?is University,
Samsun, 55200
Turkey
;
    'Agar, Erbil' .
;
Department of Chemistry, Faculty of Arts and Sciences,
Ondokuz May\?is University,
Samsun, 55200
Turkey
;
    'Mashrai, Ashraf' .
;
Faculty of Pharmacy, University of Science and Technology, Ibb Branch, Ibb,
Yemen
;
_publ_section_synopsis
;
The title compound, C~15~H~15~NO, shows an intramolecular O---H...N hydrogen
bond and the  aromatic rings are tilted by 45.73(2)\%.
;
_chemical_name_systematic
;
(<i>E</i>)-4-Methyl-2-{[(4-methylphenyl)imino]methyl}phenol
;
_chemical_name_common     ?
_chemical_formula_moiety     'C15 H15 N O'
_chemical_formula_sum     'C15 H15 N O'
_chemical_formula_iupac     'C15 H15 N O'
_chemical_formula_weight     225.28
_chemical_melting_point     ?
_chemical_absolute_configuration     ?
_space_group_crystal_system     monoclinic
_space_group_name_H-M_alt     'P c'
_space_group_name_Hall     'P -2yc'
loop_
    _space_group_symop_operation_xyz
    'x, y, z'
    'x, -y, z+1/2'
_cell_length_a     13.8433(10)
_cell_length_b     7.0774(6)
_cell_length_c     6.2142(5)
_cell_angle_alpha     90
_cell_angle_beta     95.517(6)
_cell_angle_gamma     90
_cell_volume     606.01(8)
_cell_formula_units_Z     2
_cell_measurement_reflns_used     12502
_cell_measurement_theta_min     2.88
_cell_measurement_theta_max     32.16
_cell_measurement_temperature     296(2)
_exptl_crystal_description     'prism'
_exptl_crystal_colour     'yellow'
_exptl_crystal_size_max     0.750
_exptl_crystal_size_mid     0.527
_exptl_crystal_size_min     0.140
_exptl_crystal_density_diffrn     1.235
_exptl_crystal_density_meas     ?
_exptl_crystal_density_method     ?
_exptl_crystal_F_000     240
_exptl_absorpt_coefficient_mu     0.077
_exptl_absorpt_correction_type     integration
_exptl_absorpt_process_details
;
(X-RED32; Stoe & Cie, 2002)
;
_exptl_absorpt_correction_T_min     0.9440
_exptl_absorpt_correction_T_max     0.9885
_diffrn_ambient_temperature     296(2)
_diffrn_source     'sealed X-ray tube, 12 x 0.4 mm long-fine focus'
_diffrn_source_power     2.25
_diffrn_source_voltage     50
_diffrn_source_current     45
_diffrn_radiation_type     'Mo K\a'
_diffrn_radiation_wavelength     0.71073
_diffrn_radiation_monochromator     'plane graphite'
_diffrn_measurement_device_type     'STOE IPDS 2'
_diffrn_measurement_device     '2-circle goniometer'
_diffrn_measurement_method     'rotation method'
_diffrn_detector     'image plate (34 cm diameter)'
_diffrn_detector_area_resol_mean     6.67
_diffrn_reflns_number     9856
_diffrn_reflns_av_R_equivalents     0.0631
_diffrn_reflns_av_unetI/netI     0.0569
_diffrn_reflns_theta_min     2.957
_diffrn_reflns_theta_max     31.903
_diffrn_reflns_theta_full     25.242
_diffrn_measured_fraction_theta_max     0.999
_diffrn_measured_fraction_theta_full     0.998
_diffrn_reflns_limit_h_min     -20
_diffrn_reflns_limit_h_max     20
_diffrn_reflns_limit_k_min     -10
_diffrn_reflns_limit_k_max     10
_diffrn_reflns_limit_l_min     -9
_diffrn_reflns_limit_l_max     9
_reflns_number_total     4081
_reflns_number_gt     2430
_reflns_threshold_expression     'I > 2\s(I)'
_refine_ls_structure_factor_coef     Fsqd
_refine_ls_matrix_type     full
_refine_ls_R_factor_all     0.1139
_refine_ls_R_factor_gt     0.0684
_refine_ls_wR_factor_gt     0.1781
_refine_ls_wR_factor_ref     0.1985
_refine_ls_goodness_of_fit_ref     1.052
_refine_ls_restrained_S_all     1.052
_refine_ls_number_reflns     4081
_refine_ls_number_parameters     154
_refine_ls_number_restraints     2
_refine_ls_hydrogen_treatment     constr
_refine_ls_weighting_scheme     calc
_refine_ls_weighting_details
              'w=1/[\s^2^(Fo^2^)+(0.0974P)^2^+0.0159P] where P=(Fo^2^+2Fc^2^)/3'
_atom_sites_solution_hydrogens     geom
_atom_sites_solution_primary     direct
_atom_sites_solution_secondary     difmap
_refine_ls_shift/su_max     0.000
_refine_ls_shift/su_mean     0.000
_refine_diff_density_max     0.224
_refine_diff_density_min     -0.183
_refine_ls_extinction_method     none
_refine_ls_extinction_coef     .
_refine_ls_abs_structure_details
;
 Refined as an inversion twin
;
_refine_ls_abs_structure_Flack     0.5
loop_
    _atom_type_symbol
    _atom_type_description
    _atom_type_scat_dispersion_real
    _atom_type_scat_dispersion_imag
    _atom_type_scat_source
    'C' 'C' 0.0033 0.0016
                         'International Tables Vol C Tables 4.2.6.8 and 6.1.1.4'
    'H' 'H' 0.0000 0.0000
                         'International Tables Vol C Tables 4.2.6.8 and 6.1.1.4'
    'N' 'N' 0.0061 0.0033
                         'International Tables Vol C Tables 4.2.6.8 and 6.1.1.4'
    'O' 'O' 0.0106 0.0060
                         'International Tables Vol C Tables 4.2.6.8 and 6.1.1.4'
_computing_data_collection
;
X-AREA (Stoe & Cie, 2002)
;
_computing_cell_refinement     'X-AREA'
_computing_data_reduction
;
X-RED32 (Stoe & Cie, 2002)
;
_computing_structure_solution
;
<i>SHELXT2018/3</i> (Sheldrick, 2015a)
;
_computing_structure_refinement
;
<i>SHELXL2018/3</i> (Sheldrick, 2015b)
;
_computing_molecular_graphics
;
<i>OLEX2</i> (Dolomanov <i>et al.</i>,  2009)
and Mercury (Macrae <i>et al.</i>,  2020)
;
_computing_publication_material
;
WinGX (Farrugia, 2012), PLATON (Spek, 2020),
SHELXL2018 (Sheldrick, 2015b)
and publCIF (Westrip, 2010)
;
loop_
    _atom_site_type_symbol
    _atom_site_label
    _atom_site_fract_x
    _atom_site_fract_y
    _atom_site_fract_z
    _atom_site_U_iso_or_equiv
    _atom_site_adp_type
    _atom_site_calc_flag
    _atom_site_occupancy
    _atom_site_disorder_assembly
    _atom_site_disorder_group
    O O1 1.5639(2) 1.6821(5) 1.9220(4) 0.0603(8) Uani d 1 . .
    H H1 1.515349 1.711085 1.842779 0.090 Uiso calc 1 . .
    C C14 1.6429(3) 1.7148(5) 1.8202(5) 0.0440(8) Uani d 1 . .
    N N1 1.4649(2) 1.7758(4) 1.5628(5) 0.0469(8) Uani d 1 . .
    C C7 1.2034(3) 1.8103(6) 1.3960(8) 0.0518(10) Uani d 1 . .
    H H7 1.148245 1.853517 1.454950 0.062 Uiso calc 1 . .
    C C5 1.3754(3) 1.7675(5) 1.4311(6) 0.0429(8) Uani d 1 . .
    C C10 1.7225(3) 1.8176(5) 1.5071(6) 0.0436(7) Uani d 1 . .
    H H10 1.718715 1.864633 1.366824 0.052 Uiso calc 1 . .
    C C8 1.5439(2) 1.8060(6) 1.4792(5) 0.0425(8) Uani d 1 . .
    H H8 1.542131 1.842677 1.335168 0.051 Uiso calc 1 . .
    C C9 1.6373(3) 1.7836(5) 1.6074(6) 0.0424(8) Uani d 1 . .
    C C3 1.2783(3) 1.6698(6) 1.1093(7) 0.0511(9) Uani d 1 . .
    H H3 1.274388 1.616264 0.972030 0.061 Uiso calc 1 . .
    C C6 1.2917(3) 1.8269(6) 1.5136(6) 0.0510(10) Uani d 1 . .
    H H6 1.295318 1.878997 1.651540 0.061 Uiso calc 1 . .
    C C2 1.1939(3) 1.7306(6) 1.1904(6) 0.0507(10) Uani d 1 . .
    C C13 1.7325(3) 1.6749(6) 1.9267(6) 0.0522(10) Uani d 1 . .
    H H13 1.737103 1.626082 2.066301 0.063 Uiso calc 1 . .
    C C4 1.3679(3) 1.6860(5) 1.2251(6) 0.0475(8) Uani d 1 . .
    H H4 1.423221 1.642909 1.166639 0.057 Uiso calc 1 . .
    C C12 1.8156(3) 1.7078(6) 1.8251(7) 0.0537(11) Uani d 1 . .
    H H12 1.875444 1.679660 1.899117 0.064 Uiso calc 1 . .
    C C15 1.9044(3) 1.8119(7) 1.5057(9) 0.0700(12) Uani d 1 . .
    H H15A 1.886555 1.863232 1.364448 0.105 Uiso calc 1 . .
    H H15B 1.946511 1.898674 1.587855 0.105 Uiso calc 1 . .
    H H15C 1.937339 1.693734 1.492355 0.105 Uiso calc 1 . .
    C C11 1.8135(3) 1.7801(5) 1.6204(7) 0.0485(9) Uani d 1 . .
    C C1 1.0972(3) 1.7067(8) 1.0630(9) 0.0758(15) Uani d 1 . .
    H H1A 1.047278 1.756598 1.143908 0.114 Uiso calc 1 . .
    H H1B 1.096915 1.773211 0.928331 0.114 Uiso calc 1 . .
    H H1C 1.085349 1.574848 1.035150 0.114 Uiso calc 1 . .
loop_
    _atom_site_aniso_label
    _atom_site_aniso_U_11
    _atom_site_aniso_U_22
    _atom_site_aniso_U_33
    _atom_site_aniso_U_12
    _atom_site_aniso_U_13
    _atom_site_aniso_U_23
    O1 0.0522(14) 0.087(2) 0.0425(13) -0.0019(15) 0.0088(11) 0.0087(15)
    C14 0.052(2) 0.0442(19) 0.0359(17) -0.0002(15) 0.0035(15) 0.0015(15)
    N1 0.0464(16) 0.0464(18) 0.0479(19) -0.0010(14) 0.0045(13) 0.0029(14)
    C7 0.0372(18) 0.054(2) 0.065(3) 0.0014(16) 0.0097(17) -0.007(2)
    C5 0.0459(18) 0.0420(18) 0.0406(19) -0.0030(16) 0.0037(15) 0.0054(16)
    C10 0.0442(16) 0.0428(17) 0.0435(18) -0.0017(15) 0.0030(14) 0.0031(15)
    C8 0.0434(18) 0.0474(19) 0.0359(17) -0.0036(14) -0.0001(14) 0.0054(14)
    C9 0.0421(16) 0.0426(18) 0.042(2) -0.0034(15) 0.0014(15) -0.0044(16)
    C3 0.054(2) 0.051(2) 0.048(2) -0.0009(18) -0.0012(17) -0.0079(18)
    C6 0.057(2) 0.050(2) 0.048(2) 0.0011(18) 0.0102(18) 0.0016(18)
    C2 0.046(2) 0.045(2) 0.060(2) 0.0003(16) 0.0012(18) 0.0048(18)
    C13 0.059(2) 0.0455(19) 0.050(2) -0.0028(18) -0.0029(19) -0.0017(17)
    C4 0.0477(19) 0.0468(19) 0.050(2) 0.0037(15) 0.0117(15) 0.0010(16)
    C12 0.045(2) 0.052(3) 0.061(3) 0.0010(15) -0.0061(18) -0.0008(18)
    C15 0.051(2) 0.078(3) 0.082(3) -0.001(2) 0.010(2) 0.007(3)
    C11 0.0428(18) 0.0413(18) 0.062(2) -0.0055(14) 0.0066(17) -0.0073(16)
    C1 0.046(2) 0.081(3) 0.096(4) -0.002(2) -0.014(2) -0.002(3)
_geom_special_details
;
 All esds (except the esd in the dihedral angle between two l.s. planes)
 are estimated using the full covariance matrix.  The cell esds are taken
 into account individually in the estimation of esds in distances, angles
 and torsion angles; correlations between esds in cell parameters are only
 used when they are defined by crystal symmetry.  An approximate (isotropic)
 treatment of cell esds is used for estimating esds involving l.s. planes.
;
loop_
    _geom_bond_atom_site_label_1
    _geom_bond_atom_site_label_2
    _geom_bond_site_symmetry_2
    _geom_bond_distance
    _geom_bond_publ_flag
    O1 C14 . 1.335(5) ?
    O1 H1 . 0.8200 ?
    C14 C13 . 1.378(5) ?
    C14 C9 . 1.404(5) ?
    N1 C8 . 1.273(4) ?
    N1 C5 . 1.419(5) ?
    C7 C6 . 1.368(6) ?
    C7 C2 . 1.391(6) ?
    C7 H7 . 0.9300 ?
    C5 C6 . 1.376(5) ?
    C5 C4 . 1.399(6) ?
    C10 C9 . 1.407(5) ?
    C10 C11 . 1.408(5) ?
    C10 H10 . 0.9300 ?
    C8 C9 . 1.460(5) ?
    C8 H8 . 0.9300 ?
    C3 C4 . 1.378(5) ?
    C3 C2 . 1.384(6) ?
    C3 H3 . 0.9300 ?
    C6 H6 . 0.9300 ?
    C2 C1 . 1.499(5) ?
    C13 C12 . 1.384(6) ?
    C13 H13 . 0.9300 ?
    C4 H4 . 0.9300 ?
    C12 C11 . 1.369(6) ?
    C12 H12 . 0.9300 ?
    C15 C11 . 1.521(6) ?
    C15 H15A . 0.9600 ?
    C15 H15B . 0.9600 ?
    C15 H15C . 0.9600 ?
    C1 H1A . 0.9600 ?
    C1 H1B . 0.9600 ?
    C1 H1C . 0.9600 ?
loop_
    _geom_angle_atom_site_label_1
    _geom_angle_atom_site_label_2
    _geom_angle_atom_site_label_3
    _geom_angle_site_symmetry_1
    _geom_angle_site_symmetry_3
    _geom_angle
    _geom_angle_publ_flag
    C14 O1 H1 . . 109.5 ?
    O1 C14 C13 . . 118.5(3) ?
    O1 C14 C9 . . 122.2(3) ?
    C13 C14 C9 . . 119.3(3) ?
    C8 N1 C5 . . 120.6(3) ?
    C6 C7 C2 . . 121.7(4) ?
    C6 C7 H7 . . 119.1 ?
    C2 C7 H7 . . 119.1 ?
    C6 C5 C4 . . 118.4(4) ?
    C6 C5 N1 . . 119.5(3) ?
    C4 C5 N1 . . 121.9(3) ?
    C9 C10 C11 . . 119.6(4) ?
    C9 C10 H10 . . 120.2 ?
    C11 C10 H10 . . 120.2 ?
    N1 C8 C9 . . 120.6(3) ?
    N1 C8 H8 . . 119.7 ?
    C9 C8 H8 . . 119.7 ?
    C14 C9 C10 . . 120.2(3) ?
    C14 C9 C8 . . 121.2(3) ?
    C10 C9 C8 . . 118.4(3) ?
    C4 C3 C2 . . 122.2(4) ?
    C4 C3 H3 . . 118.9 ?
    C2 C3 H3 . . 118.9 ?
    C7 C6 C5 . . 121.0(4) ?
    C7 C6 H6 . . 119.5 ?
    C5 C6 H6 . . 119.5 ?
    C3 C2 C7 . . 116.9(3) ?
    C3 C2 C1 . . 121.0(4) ?
    C7 C2 C1 . . 122.1(4) ?
    C14 C13 C12 . . 119.7(4) ?
    C14 C13 H13 . . 120.2 ?
    C12 C13 H13 . . 120.2 ?
    C3 C4 C5 . . 119.7(4) ?
    C3 C4 H4 . . 120.1 ?
    C5 C4 H4 . . 120.1 ?
    C11 C12 C13 . . 122.9(3) ?
    C11 C12 H12 . . 118.6 ?
    C13 C12 H12 . . 118.6 ?
    C11 C15 H15A . . 109.5 ?
    C11 C15 H15B . . 109.5 ?
    H15A C15 H15B . . 109.5 ?
    C11 C15 H15C . . 109.5 ?
    H15A C15 H15C . . 109.5 ?
    H15B C15 H15C . . 109.5 ?
    C12 C11 C10 . . 118.2(4) ?
    C12 C11 C15 . . 123.1(3) ?
    C10 C11 C15 . . 118.6(4) ?
    C2 C1 H1A . . 109.5 ?
    C2 C1 H1B . . 109.5 ?
    H1A C1 H1B . . 109.5 ?
    C2 C1 H1C . . 109.5 ?
    H1A C1 H1C . . 109.5 ?
    H1B C1 H1C . . 109.5 ?
loop_
    _geom_torsion_atom_site_label_1
    _geom_torsion_atom_site_label_2
    _geom_torsion_atom_site_label_3
    _geom_torsion_atom_site_label_4
    _geom_torsion_site_symmetry_1
    _geom_torsion_site_symmetry_2
    _geom_torsion_site_symmetry_3
    _geom_torsion_site_symmetry_4
    _geom_torsion
    _geom_torsion_publ_flag
    C8 N1 C5 C6 . . . . -148.2(4) ?
    C8 N1 C5 C4 . . . . 37.2(6) ?
    C5 N1 C8 C9 . . . . -169.8(3) ?
    O1 C14 C9 C10 . . . . 179.4(4) ?
    C13 C14 C9 C10 . . . . -2.2(5) ?
    O1 C14 C9 C8 . . . . -5.9(5) ?
    C13 C14 C9 C8 . . . . 172.5(4) ?
    C11 C10 C9 C14 . . . . 0.8(5) ?
    C11 C10 C9 C8 . . . . -174.0(3) ?
    N1 C8 C9 C14 . . . . 4.9(6) ?
    N1 C8 C9 C10 . . . . 179.6(3) ?
    C2 C7 C6 C5 . . . . 1.0(7) ?
    C4 C5 C6 C7 . . . . -1.3(6) ?
    N1 C5 C6 C7 . . . . -176.0(4) ?
    C4 C3 C2 C7 . . . . 0.2(6) ?
    C4 C3 C2 C1 . . . . -178.4(4) ?
    C6 C7 C2 C3 . . . . -0.5(6) ?
    C6 C7 C2 C1 . . . . 178.1(4) ?
    O1 C14 C13 C12 . . . . -179.9(3) ?
    C9 C14 C13 C12 . . . . 1.7(6) ?
    C2 C3 C4 C5 . . . . -0.5(6) ?
    C6 C5 C4 C3 . . . . 1.0(6) ?
    N1 C5 C4 C3 . . . . 175.6(4) ?
    C14 C13 C12 C11 . . . . 0.2(6) ?
    C13 C12 C11 C10 . . . . -1.7(6) ?
    C13 C12 C11 C15 . . . . -178.4(4) ?
    C9 C10 C11 C12 . . . . 1.1(5) ?
    C9 C10 C11 C15 . . . . 178.0(3) ?
loop_
    _geom_hbond_atom_site_label_D
    _geom_hbond_atom_site_label_H
    _geom_hbond_atom_site_label_A
    _geom_hbond_site_symmetry_A
    _geom_hbond_distance_DH
    _geom_hbond_distance_HA
    _geom_hbond_distance_DA
    _geom_hbond_angle_DHA
    _geom_hbond_publ_flag
    O1 H1 N1 . 0.82 1.87 2.591(4) 146.3 yes
    C4 H4 O1 1_554 0.93 2.60 3.448(5) 152.3 yes
_shelx_space_group_comment
;
The symmetry employed for this shelxl refinement is uniquely defined
by the following loop, which should always be used as a source of
symmetry information in preference to the above space-group names.
They are only intended as comments.
;
_shelx_estimated_absorpt_T_min     0.944
_shelx_estimated_absorpt_T_max     0.989
_shelx_hkl_file
;
   2   0   0  971.05    5.24   0
   2   0   0  802.36    4.90   0
  -2   0   0  904.76    5.22   0
  -2   0   0  858.76    4.83   0
  -3   0   0  126.02    1.82   0
   3   0   0  134.76    1.83   0
  -3   0   0  137.43    1.81   0
   3   0   0  121.46    1.80   0
   4   0   0  108.34    1.64   0
   4   0   0  117.84    1.61   0
  -4   0   0  116.82    1.61   0
  -4   0   0  111.51    1.66   0
   5   0   0   35.12    1.01   0
  -5   0   0   35.37    1.01   0
  -5   0   0   32.74    1.01   0
   5   0   0   36.18    1.02   0
  -6   0   0   82.40    1.18   0
   6   0   0   81.90    1.15   0
  -6   0   0   93.35    1.30   0
   6   0   0   97.72    1.31   0
   7   0   0   24.79    0.97   0
  -7   0   0   21.68    0.82   0
   7   0   0   22.46    0.82   0
  -7   0   0   23.94    0.98   0
   8   0   0   43.98    1.05   0
   8   0   0   38.48    0.87   0
  -8   0   0   44.45    1.05   0
  -9   0   0   10.75    0.75   0
   9   0   0    9.83    0.75   0
  10   0   0    9.27    0.89   0
  10   0   0    7.43    0.72   0
 -10   0   0    7.77    0.90   0
  11   0   0  643.73    2.29   0
 -11   0   0  669.39    2.31   0
  11   0   0  647.36    2.28   0
  12   0   0  144.49    1.28   0
 -12   0   0  150.33    1.26   0
  12   0   0  148.94    1.28   0
 -13   0   0   27.16    0.89   0
  13   0   0   29.18    0.87   0
  13   0   0   29.90    1.01   0
 -14   0   0    1.62    0.81   0
  14   0   0    2.40    0.77   0
  14   0   0    1.90    0.97   0
  15   0   0    1.59    0.84   0
  15   0   0    2.39    0.83   0
 -15   0   0    2.13    0.84   0
  16   0   0    1.21    0.86   0
 -16   0   0    1.33    0.87   0
  16   0   0    0.56    0.86   0
  17   0   0    0.49    1.09   0
  17   0   0    1.28    0.92   0
 -17   0   0    0.70    0.92   0
 -18   0   0    4.55    1.02   0
  18   0   0    5.74    1.01   0
  18   0   0    5.51    1.21   0
  19   0   0    0.88    1.30   0
 -19   0   0    0.09    1.09   0
  19   0   0    2.11    1.07   0
 -20   0   0    0.11    1.16   0
  20   0   0    0.32    1.16   0
  20   0   0    0.48    1.44   0
   0   1   0   10.21    1.34   0
   0  -1   0   11.10    1.30   0
  -1   1   0    9.25    1.51   0
  -1  -1   0    9.63    1.23   0
   1  -1   0    9.48    1.54   0
  -1   1   0    9.12    1.54   0
   1  -1   0    8.69    1.25   0
   1   1   0   10.53    1.24   0
   2  -1   0   14.11    1.40   0
   2  -1   0   13.90    1.35   0
  -2  -1   0   14.34    1.17   0
   2   1   0   13.49    1.14   0
  -2   1   0   15.05    1.38   0
  -2   1   0   14.82    1.34   0
  -2  -1   0   13.29    1.09   0
  -3  -1   0   38.67    1.15   0
   3  -1   0   36.98    1.21   0
  -3   1   0   40.60    1.40   0
   3   1   0   38.46    1.13   0
   3  -1   0   38.45    1.22   0
  -3  -1   0   40.56    1.24   0
  -3   1   0   38.07    1.22   0
   4   1   0   64.07    1.20   0
  -4  -1   0   67.46    1.27   0
  -4   1   0   70.42    1.43   0
  -4   1   0   67.55    1.39   0
   4  -1   0   72.95    1.43   0
  -4  -1   0   63.49    1.19   0
   4  -1   0   68.38    1.40   0
   5  -1   0   12.04    0.83   0
  -5  -1   0   12.58    0.84   0
   5  -1   0   12.12    0.84   0
   5  -1   0   12.64    0.87   0
  -5   1   0   13.13    0.85   0
   5   1   0   13.99    0.83   0
  -5  -1   0   14.12    0.88   0
   6   1   0   13.35    0.79   0
   6  -1   0   11.65    0.80   0
  -6  -1   0   13.23    0.80   0
   6  -1   0   14.26    0.80   0
  -6  -1   0   13.71    0.80   0
   6  -1   0   11.98    0.82   0
  -6   1   0   13.29    0.82   0
  -7  -1   0   15.78    0.78   0
   7  -1   0   15.97    0.76   0
   7  -1   0   15.45    0.77   0
   7   1   0   17.24    0.80   0
   7  -1   0   19.51    0.95   0
  -7  -1   0   15.43    0.76   0
  -7   1   0   17.31    0.77   0
   8  -1   0    5.44    0.90   0
  -8  -1   0    5.45    0.72   0
  -8  -1   0    6.05    0.74   0
   8  -1   0    5.28    0.69   0
   8   1   0    4.73    0.73   0
  -8   1   0    5.84    0.72   0
   8  -1   0    5.82    0.70   0
  -9  -1   0    0.27    0.71   0
   9  -1   0    2.04    0.87   0
   9   1   0   -0.16    0.70   0
   9  -1   0    0.96    0.63   0
  -9  -1   0   -0.02    0.71   0
   9  -1   0   -0.01    0.65   0
  -9   1   0    0.56    0.70   0
  10   1   0   12.23    0.93   0
 -10   1   0   12.01    0.76   0
  10  -1   0   14.87    0.91   0
 -10  -1   0   11.59    0.76   0
  10  -1   0   12.30    0.92   0
 -10  -1   0   10.04    0.76   0
  10  -1   0   10.66    0.77   0
 -11  -1   0    1.29    0.78   0
 -11  -1   0    1.44    0.76   0
 -11   1   0    0.95    0.77   0
  11  -1   0    2.71    0.93   0
  11  -1   0    1.01    0.91   0
  11   1   0    2.61    0.96   0
 -12   1   0    5.92    0.80   0
 -12  -1   0    6.61    0.81   0
 -12  -1   0    5.99    0.80   0
  12  -1   0    6.31    0.94   0
  12   1   0    8.08    0.95   0
  12  -1   0    6.07    0.78   0
 -13  -1   0    2.24    0.78   0
  13   1   0    4.32    0.75   0
  13  -1   0    3.40    0.95   0
  13  -1   0    4.62    0.95   0
 -13   1   0    3.37    0.78   0
  14  -1   0    0.01    0.77   0
  14   1   0    1.21    0.96   0
  14  -1   0   -0.90    0.95   0
  14   1   0    1.14    0.79   0
 -14  -1   0    1.40    0.79   0
 -14   1   0   -0.04    0.80   0
 -15  -1   0    0.29    0.83   0
  15  -1   0    0.33    0.82   0
 -15   1   0    2.14    1.04   0
  15  -1   0    0.97    0.82   0
  15   1   0   -0.00    0.97   0
  15   1   0    0.35    0.80   0
  16   1   0    1.73    0.86   0
  16  -1   0    0.54    1.07   0
  16   1   0    2.14    0.84   0
 -16   1   0    3.13    0.88   0
  16  -1   0    0.21    0.86   0
 -16  -1   0    0.97    0.90   0
 -17   1   0    0.57    0.91   0
  17  -1   0    0.30    0.91   0
  17  -1   0    1.35    1.12   0
  17   1   0    2.23    0.90   0
 -17  -1   0    0.50    0.94   0
  17   1   0    0.22    0.91   0
  18  -1   0    2.85    1.24   0
 -18  -1   0    0.67    1.01   0
 -18   1   0    0.36    0.97   0
  18   1   0   -0.57    0.98   0
  18  -1   0   -0.40    1.22   0
  18   1   0    2.35    0.98   0
  19  -1   0   -0.39    1.08   0
  19   1   0    1.01    1.08   0
  19   1   0    0.98    1.08   0
 -19  -1   0    0.65    1.09   0
  19  -1   0    0.03    1.05   0
 -19   1   0    0.61    1.29   0
 -20   1   0    1.06    1.17   0
  20  -1   0   -1.04    1.16   0
  20   1   0   -0.66    1.13   0
 -20  -1   0   -0.36    1.19   0
  20   1   0    1.96    1.18   0
  20  -1   0    1.52    1.19   0
   0  -2   0 9999.99   12.86   0
   0   2   0 9368.68   12.50   0
   1  -2   0  415.05    2.87   0
   1   2   0  384.64    2.55   0
  -1  -2   0  428.14    2.75   0
   1  -2   0  371.67    3.74   0
  -1   2   0  391.51    2.84   0
  -2   2   0  145.90    1.85   0
  -2   2   0  152.06    2.15   0
  -2  -2   0  151.88    1.63   0
   2  -2   0  157.13    1.87   0
   2  -2   0  148.55    2.09   0
   2   2   0  149.59    1.60   0
  -3   2   0   70.52    1.37   0
   3  -2   0   73.70    1.43   0
   3   2   0   79.01    1.33   0
  -3  -2   0   71.49    1.30   0
  -3  -2   0   68.41    1.17   0
  -3   2   0   69.72    1.41   0
   3  -2   0   73.64    1.39   0
  -4   2   0   54.93    1.21   0
  -4   2   0   53.98    1.23   0
  -4  -2   0   54.50    1.02   0
   4   2   0   60.36    1.18   0
   4  -2   0   56.73    1.23   0
  -4  -2   0   56.25    1.12   0
   4  -2   0   53.47    1.10   0
  -5   2   0   30.28    0.91   0
   5   2   0   33.46    0.88   0
   5  -2   0   31.11    0.91   0
  -5   2   0   32.61    1.04   0
  -5  -2   0   30.57    0.87   0
   5  -2   0   34.36    1.08   0
  -5  -2   0   32.07    0.93   0
   6  -2   0    9.18    0.73   0
  -6   2   0    9.29    0.74   0
  -6   2   0    8.51    0.75   0
   6  -2   0   10.14    0.74   0
  -6  -2   0   10.74    0.89   0
   6   2   0    9.33    0.76   0
  -6  -2   0    9.45    0.74   0
   7   2   0   59.92    0.96   0
  -7  -2   0   70.86    1.17   0
   7  -2   0   66.39    1.15   0
  -7  -2   0   68.34    1.13   0
  -7   2   0   59.25    0.98   0
   7  -2   0   71.48    1.16   0
   8  -2   0   14.92    0.74   0
  -8  -2   0   16.62    0.77   0
   8  -2   0   16.92    0.91   0
  -8  -2   0   14.80    0.77   0
   8  -2   0   13.83    0.72   0
  -8   2   0   14.90    0.75   0
   8   2   0   14.49    0.76   0
   9   2   0    4.02    0.87   0
  -9  -2   0    1.41    0.71   0
  -9  -2   0    1.11    0.72   0
   9  -2   0    2.21    0.68   0
  -9   2   0    2.51    0.73   0
   9  -2   0    2.22    0.86   0
   9  -2   0    2.66    0.72   0
 -10  -2   0    2.52    0.74   0
 -10   2   0    1.45    0.71   0
  10   2   0    1.78    0.86   0
  10  -2   0    2.37    0.90   0
  10  -2   0    2.74    0.69   0
 -10  -2   0    2.36    0.71   0
  10  -2   0    2.55    0.87   0
 -11  -2   0  333.63    1.75   0
 -11   2   0  305.00    1.70   0
  11   2   0  326.69    1.68   0
  11  -2   0  373.92    1.91   0
  11  -2   0  315.37    1.83   0
 -11  -2   0  326.94    1.74   0
  11  -2   0  341.11    1.96   0
 -12   2   0   71.11    1.08   0
  12   2   0   77.41    1.08   0
  12  -2   0   74.05    1.11   0
 -12  -2   0   77.35    1.08   0
  12  -2   0   69.40    1.08   0
 -12  -2   0   71.65    1.06   0
  13  -2   0   11.27    0.99   0
  13  -2   0   10.20    0.80   0
 -13  -2   0   11.94    0.84   0
  13   2   0    9.86    0.84   0
 -13  -2   0   10.44    0.83   0
 -13   2   0    9.12    0.80   0
  14  -2   0   -0.40    0.80   0
 -14  -2   0    0.08    0.80   0
  14   2   0    0.54    0.79   0
 -14   2   0    1.12    0.80   0
 -14  -2   0    0.65    0.81   0
  14  -2   0    0.94    0.96   0
  15  -2   0    0.64    0.85   0
 -15  -2   0    0.76    0.86   0
  15  -2   0    0.27    0.84   0
 -15   2   0   -0.66    0.83   0
  15   2   0    1.10    0.84   0
 -16   2   0    3.00    1.11   0
  16   2   0    3.91    0.87   0
  16  -2   0    2.92    0.89   0
  16  -2   0    1.78    1.11   0
 -16  -2   0    1.74    1.11   0
  17   2   0    0.53    0.94   0
  17  -2   0    1.17    1.15   0
 -17   2   0    0.80    0.92   0
  17  -2   0    0.78    0.96   0
 -17  -2   0    1.62    0.96   0
  17   2   0    0.89    0.93   0
 -18  -2   0    3.76    1.05   0
  18   2   0    4.10    1.02   0
 -18   2   0    3.29    1.02   0
  18  -2   0    5.02    1.05   0
  18   2   0    5.69    1.00   0
  18  -2   0    5.83    1.04   0
  19  -2   0   -0.50    1.36   0
 -19  -2   0    1.35    1.10   0
  19   2   0    1.39    1.33   0
  19   2   0    0.17    1.35   0
 -19   2   0   -0.64    1.36   0
  19  -2   0    0.94    1.36   0
  20  -2   0    0.36    1.21   0
  20   2   0    0.25    1.20   0
 -20   2   0    1.38    1.19   0
 -20  -2   0    1.04    1.20   0
  20  -2   0   -0.04    1.21   0
  20   2   0   -0.28    1.20   0
   0  -3   0    0.20    0.90   0
   0   3   0    0.69    0.87   0
   1  -3   0    1.71    0.71   0
   1   3   0    2.30    0.73   0
  -1   3   0    1.86    0.86   0
   1  -3   0    1.74    1.13   0
  -1  -3   0    2.60    0.89   0
  -2  -3   0   13.15    0.79   0
   2  -3   0   11.25    1.11   0
   2  -3   0   12.19    0.94   0
  -2   3   0   11.85    0.92   0
   2   3   0   12.35    0.79   0
  -3  -3   0   35.77    0.90   0
   3  -3   0   38.78    1.25   0
   3  -3   0   37.33    1.08   0
  -3   3   0   31.95    0.94   0
   3   3   0   36.30    0.91   0
  -4   3   0   96.18    1.42   0
  -4  -3   0   99.88    1.15   0
   4   3   0  100.99    1.14   0
   4  -3   0  103.72    1.51   0
  -4   3   0   99.10    1.40   0
  -4  -3   0  111.45    1.49   0
   4  -3   0  103.41    1.39   0
  -5  -3   0   26.32    0.88   0
   5  -3   0   28.65    1.04   0
  -5   3   0   22.09    0.84   0
   5  -3   0   27.08    1.01   0
  -5   3   0   26.15    1.02   0
   5   3   0   29.52    0.95   0
  -5  -3   0   25.19    0.81   0
   6  -3   0   13.50    0.90   0
  -6   3   0   12.80    0.92   0
  -6   3   0   12.17    0.75   0
   6   3   0   14.93    0.76   0
  -6  -3   0   15.15    0.91   0
  -6  -3   0   14.24    0.91   0
   6  -3   0   13.02    0.75   0
  -7  -3   0   34.77    0.85   0
  -7   3   0   35.34    1.02   0
   7   3   0   34.81    0.84   0
   7  -3   0   34.85    1.03   0
  -7   3   0   31.04    0.89   0
  -7  -3   0   31.93    0.85   0
   7  -3   0   33.72    0.86   0
   8  -3   0    9.70    0.75   0
  -8  -3   0   11.50    0.90   0
  -8   3   0    8.61    0.73   0
  -8   3   0   12.36    0.92   0
  -8  -3   0   11.57    0.90   0
   8  -3   0   10.64    0.76   0
   8   3   0   10.52    0.74   0
  -9  -3   0    2.96    0.71   0
  -9  -3   0    2.74    0.71   0
  -9   3   0    3.08    0.72   0
   9  -3   0    2.44    0.86   0
   9  -3   0    2.77    0.86   0
   9  -3   0    4.11    0.89   0
   9   3   0    2.69    0.71   0
 -10  -3   0   27.49    0.83   0
  10  -3   0   25.18    0.84   0
 -10   3   0   27.65    1.02   0
 -10  -3   0   24.79    0.87   0
  10  -3   0   32.14    0.99   0
  10   3   0   28.46    0.88   0
  10  -3   0   27.07    1.01   0
  11  -3   0    3.11    0.77   0
  11   3   0    3.24    0.78   0
 -11  -3   0    2.80    0.80   0
  11  -3   0    3.30    0.91   0
  11  -3   0    4.04    0.94   0
 -11   3   0    4.78    0.93   0
 -11  -3   0    1.88    0.79   0
  12  -3   0   18.83    0.87   0
 -12  -3   0   21.73    0.91   0
 -12  -3   0   20.82    0.90   0
 -12   3   0   20.47    0.88   0
  12  -3   0   21.72    1.04   0
  12   3   0   20.86    0.90   0
 -13  -3   0    9.66    0.87   0
  13   3   0   10.92    0.85   0
  13  -3   0   10.82    1.03   0
 -13   3   0   10.26    1.01   0
  13  -3   0    9.04    0.87   0
 -13  -3   0    9.94    0.87   0
 -14  -3   0    2.26    0.87   0
  14   3   0    2.91    0.84   0
 -14   3   0    2.62    0.84   0
 -14  -3   0    2.67    0.84   0
  14  -3   0    1.53    0.86   0
  14  -3   0    2.52    0.86   0
  15  -3   0    2.62    1.09   0
 -15   3   0    2.31    0.88   0
 -15  -3   0    2.36    0.87   0
 -15  -3   0    1.95    0.93   0
  15  -3   0    2.21    0.88   0
  15   3   0    2.25    0.87   0
 -16  -3   0    2.48    0.92   0
  16  -3   0    1.71    0.93   0
 -16  -3   0    2.54    0.94   0
  16   3   0    3.98    0.92   0
  16  -3   0    1.82    0.94   0
 -16   3   0    4.81    0.94   0
  17   3   0    1.85    0.97   0
  17  -3   0    1.55    0.99   0
 -17   3   0    0.68    1.02   0
 -17  -3   0    0.68    0.99   0
  17  -3   0    0.81    1.22   0
  18  -3   0    1.19    1.06   0
  18   3   0   -1.65    1.03   0
 -18  -3   0    0.67    1.05   0
 -18   3   0   -0.67    1.09   0
  18  -3   0    1.86    1.31   0
  18   3   0    1.06    1.05   0
  19   3   0    0.14    1.14   0
  19   3   0   -0.23    1.16   0
 -19   3   0   -0.40    1.39   0
  19  -3   0   -0.67    1.41   0
 -19  -3   0    3.59    1.42   0
  19  -3   0   -0.07    1.42   0
   0  -4   0  178.70    1.45   0
   0   4   0  166.44    1.41   0
   1   4   0   15.28    0.76   0
   1  -4   0   18.48    0.94   0
   1  -4   0   15.51    1.34   0
  -1   4   0   14.64    0.77   0
  -1  -4   0   14.68    0.76   0
   2  -4   0    5.54    1.12   0
  -2   4   0    4.44    0.69   0
  -2  -4   0    5.12    0.69   0
   2   4   0    5.02    0.70   0
   2  -4   0    5.79    0.73   0
   3  -4   0   41.51    1.29   0
  -3   4   0   36.43    0.90   0
   3  -4   0   43.61    1.05   0
  -3  -4   0   40.39    0.90   0
  -3  -4   0   44.80    1.19   0
   3   4   0   43.98    1.05   0
   4   4   0   63.42    0.99   0
  -4  -4   0   66.73    1.02   0
  -4   4   0   52.06    1.02   0
   4  -4   0   70.32    1.41   0
  -4  -4   0   69.63    1.28   0
   4  -4   0   60.05    1.04   0
   5  -4   0   97.17    1.33   0
   5   4   0   91.05    1.08   0
  -5   4   0   84.43    1.32   0
  -5  -4   0   90.62    1.08   0
  -5  -4   0   99.66    1.42   0
   5  -4   0   96.32    1.42   0
  -5   4   0   84.69    1.35   0
  -6   4   0   39.48    1.07   0
   6   4   0   40.27    0.89   0
  -6  -4   0   42.58    0.91   0
   6  -4   0   42.17    1.15   0
   6  -4   0   40.55    1.09   0
  -6  -4   0   44.90    1.12   0
  -6   4   0   40.65    1.10   0
   7  -4   0   85.77    1.28   0
  -7   4   0   77.95    1.12   0
   7   4   0   88.48    1.04   0
  -7   4   0   76.35    1.13   0
  -7  -4   0   98.36    1.30   0
   7  -4   0   95.79    1.33   0
  -7  -4   0   88.34    1.06   0
   8  -4   0    5.24    0.90   0
  -8  -4   0    5.26    0.74   0
   8  -4   0    4.08    0.87   0
   8   4   0    3.57    0.73   0
  -8   4   0    4.19    0.86   0
  -8   4   0    3.48    0.89   0
  -8  -4   0    4.78    0.76   0
   9  -4   0    1.23    0.88   0
   9   4   0    0.77    0.75   0
  -9  -4   0    1.91    0.74   0
  -9  -4   0    1.00    0.74   0
  -9   4   0    1.35    0.88   0
   9  -4   0    1.96    0.88   0
  -9   4   0    1.92    0.87   0
 -10  -4   0   -0.39    0.92   0
 -10  -4   0    0.83    0.93   0
 -10   4   0   -0.09    0.92   0
  10  -4   0   -0.52    0.75   0
  10  -4   0   -0.35    0.75   0
  10   4   0    0.00    0.77   0
  11  -4   0   25.52    0.94   0
 -11   4   0   24.77    0.94   0
  11  -4   0   28.50    0.92   0
  11   4   0   28.69    0.90   0
 -11  -4   0   25.60    0.87   0
  11  -4   0   22.45    0.90   0
 -11  -4   0   27.01    1.10   0
 -12  -4   0    7.65    1.04   0
 -12  -4   0    6.65    1.04   0
 -12   4   0    7.08    1.03   0
  12   4   0    5.64    0.85   0
  12  -4   0    6.13    1.03   0
  12  -4   0    6.02    1.02   0
  13   4   0    1.19    0.86   0
  13  -4   0    0.10    1.04   0
 -13  -4   0    1.49    0.85   0
 -13  -4   0    0.60    0.87   0
  13  -4   0    0.28    0.84   0
 -13   4   0    0.99    0.83   0
  14  -4   0    3.37    0.90   0
 -14  -4   0    4.64    0.88   0
  14   4   0    4.60    0.87   0
 -14  -4   0    2.07    0.90   0
 -14   4   0    3.25    0.89   0
  14  -4   0    3.08    0.90   0
  15  -4   0    1.61    1.15   0
  15   4   0   -0.37    0.93   0
 -15   4   0   -0.29    1.13   0
 -15  -4   0    0.58    0.93   0
  15  -4   0    1.98    1.14   0
 -15  -4   0   -0.32    0.94   0
  16   4   0    6.03    0.98   0
 -16   4   0    4.24    1.00   0
  16  -4   0    4.32    1.00   0
 -16  -4   0    3.70    1.01   0
  16  -4   0    5.96    1.23   0
 -16  -4   0    3.53    1.05   0
 -17  -4   0    0.29    1.03   0
 -17   4   0   -0.13    1.05   0
 -17  -4   0   -0.12    1.03   0
  17  -4   0    0.08    1.06   0
  17   4   0    0.97    1.27   0
  17  -4   0    1.28    1.04   0
  18  -4   0    3.12    1.39   0
 -18  -4   0    2.16    1.13   0
 -18   4   0    2.48    1.14   0
  18   4   0    3.55    1.11   0
  18  -4   0    4.15    1.40   0
   0   5   0    4.75    0.72   0
   0  -5   0    6.33    0.71   0
   0  -5   0    6.22    1.25   0
   1   5   0    5.84    0.71   0
  -1   5   0    5.38    0.71   0
   1  -5   0    6.01    1.26   0
  -1  -5   0    5.78    0.71   0
   1  -5   0    5.77    0.72   0
  -2  -5   0    7.29    0.86   0
   2  -5   0    7.55    1.25   0
  -2   5   0    5.89    0.71   0
   2  -5   0    7.61    0.88   0
   2   5   0    7.06    0.72   0
   3   5   0    7.88    0.72   0
   3  -5   0    8.81    1.17   0
  -3   5   0    8.12    0.87   0
   3  -5   0    9.20    0.88   0
  -3  -5   0    9.59    1.10   0
  -3  -5   0    7.43    0.74   0
   4  -5   0   25.72    0.99   0
  -4  -5   0   27.08    1.22   0
  -4  -5   0   24.54    0.96   0
  -4   5   0   23.63    0.97   0
   4   5   0   22.22    0.80   0
   4  -5   0   25.43    1.23   0
   5  -5   0    4.28    0.95   0
  -5  -5   0    4.95    0.97   0
  -5  -5   0    4.25    0.72   0
   5  -5   0    5.46    0.85   0
   5   5   0    4.22    0.73   0
  -5   5   0    4.75    0.86   0
  -6  -5   0    1.54    0.72   0
   6  -5   0    0.63    1.07   0
   6  -5   0    0.29    0.69   0
   6   5   0    1.43    0.72   0
  -6  -5   0    1.03    0.90   0
  -6   5   0    0.83    0.85   0
   7  -5   0   10.51    0.96   0
   7   5   0   10.71    0.75   0
   7  -5   0    8.98    0.93   0
  -7   5   0    7.15    0.73   0
  -7  -5   0   10.23    0.96   0
  -7  -5   0    8.50    0.92   0
   8  -5   0    2.74    0.93   0
  -8   5   0    2.63    0.90   0
  -8  -5   0    4.01    0.78   0
   8   5   0    2.65    0.76   0
  -8  -5   0    2.56    0.94   0
  -8   5   0    3.10    0.91   0
   8  -5   0    1.76    0.92   0
  -9  -5   0    0.26    0.94   0
  -9  -5   0    0.41    0.77   0
  -9   5   0   -0.41    0.95   0
   9   5   0    0.47    0.96   0
   9  -5   0    0.47    0.94   0
  -9   5   0    0.97    0.93   0
   9  -5   0    0.88    0.94   0
  10  -5   0    3.67    0.97   0
  10   5   0    4.57    0.82   0
 -10  -5   0    5.29    0.80   0
 -10  -5   0    3.76    1.02   0
  10  -5   0    6.32    0.98   0
 -10   5   0    3.25    0.98   0
 -10   5   0    4.55    0.97   0
 -11  -5   0    1.50    1.05   0
  11   5   0    2.09    0.81   0
 -11   5   0    2.36    1.00   0
 -11  -5   0    1.78    0.83   0
  11  -5   0    1.31    0.81   0
 -12  -5   0   13.18    1.11   0
 -12   5   0   12.73    1.10   0
 -12  -5   0   12.56    0.93   0
  12   5   0   12.53    0.92   0
  12  -5   0   11.44    1.10   0
  12  -5   0   13.01    1.10   0
 -13   5   0    2.45    0.93   0
  13   5   0    3.66    0.92   0
 -13  -5   0    4.17    0.93   0
 -13  -5   0    3.16    1.12   0
  13  -5   0    3.43    1.10   0
  13  -5   0    4.49    1.09   0
 -14  -5   0    2.02    0.94   0
  14  -5   0    1.70    1.16   0
 -14   5   0    0.61    0.94   0
  14   5   0    2.33    0.93   0
  14  -5   0    1.08    1.16   0
 -14  -5   0    1.04    0.92   0
 -15  -5   0    1.07    1.00   0
  15   5   0    1.58    1.00   0
  15  -5   0    1.38    1.20   0
 -15   5   0    2.74    0.98   0
  15  -5   0    1.43    1.20   0
 -15  -5   0    1.44    1.01   0
  16  -5   0    0.67    1.28   0
 -16  -5   0    1.06    1.06   0
  16  -5   0    0.89    1.29   0
  16   5   0    1.81    1.03   0
 -16  -5   0    1.05    1.05   0
 -16   5   0    2.01    1.30   0
  17  -5   0    0.65    1.39   0
  17   5   0   -1.81    1.38   0
 -17  -5   0    0.88    1.12   0
 -17   5   0    1.33    1.14   0
  17  -5   0    0.30    1.38   0
 -17  -5   0    1.15    1.12   0
  18   5   0   -0.06    1.19   0
 -18   5   0    0.04    1.51   0
  18  -5   0    0.68    1.48   0
   0  -6   0   33.81    1.82   0
   0  -6   0   36.98    1.05   0
   0   6   0   33.66    1.03   0
   1  -6   0    1.77    1.54   0
  -1  -6   0    1.10    1.29   0
   1  -6   0    2.56    0.72   0
   1   6   0    1.21    0.71   0
  -1   6   0    2.06    0.72   0
  -1  -6   0    1.33    0.72   0
   2  -6   0   14.68    0.97   0
  -2   6   0   15.73    0.94   0
  -2  -6   0   15.59    1.36   0
  -2  -6   0   15.88    0.78   0
   2   6   0   13.65    0.77   0
   2  -6   0   15.94    1.64   0
   3  -6   0   14.57    1.44   0
  -3  -6   0   15.46    0.96   0
   3   6   0   13.34    0.80   0
  -3   6   0   12.56    0.96   0
   3  -6   0   14.72    0.96   0
  -3  -6   0   14.10    1.29   0
  -4  -6   0   27.98    0.86   0
  -4  -6   0   27.69    1.33   0
   4  -6   0   27.78    1.47   0
   4   6   0   26.23    0.84   0
  -4   6   0   25.60    1.02   0
   4  -6   0   25.44    0.89   0
  -5  -6   0   38.41    1.25   0
   5   6   0   39.44    0.91   0
  -5   6   0   31.15    0.93   0
  -5  -6   0   39.24    0.91   0
   5  -6   0   38.37    1.11   0
   5  -6   0   39.11    1.42   0
  -6  -6   0   26.08    1.06   0
   6  -6   0   23.53    1.07   0
  -6   6   0   20.06    0.86   0
  -6  -6   0   23.55    1.12   0
   6  -6   0   24.24    1.30   0
   6   6   0   23.35    0.87   0
  -7   6   0   24.68    1.08   0
  -7  -6   0   24.52    0.89   0
  -7  -6   0   25.78    1.14   0
   7  -6   0   25.39    1.12   0
   7   6   0   27.24    1.04   0
   7  -6   0   27.49    1.34   0
   8   6   0    1.57    0.94   0
   8  -6   0    2.00    0.98   0
  -8   6   0    0.91    0.96   0
  -8  -6   0    0.67    0.80   0
   8  -6   0    1.89    1.18   0
  -8  -6   0    1.32    1.00   0
   9   6   0    2.62    0.80   0
  -9  -6   0    1.31    1.02   0
  -9  -6   0    2.49    0.81   0
   9  -6   0    3.24    1.02   0
  -9   6   0    1.97    1.03   0
  10  -6   0    0.98    1.03   0
 -10  -6   0    1.20    0.87   0
 -10   6   0    1.18    1.05   0
  10   6   0   -0.10    0.83   0
 -10  -6   0    1.58    0.85   0
  11   6   0    3.13    0.86   0
 -11  -6   0    2.30    0.88   0
  11  -6   0    1.65    1.09   0
 -11  -6   0    1.89    0.91   0
  12  -6   0    1.33    1.13   0
  12   6   0    0.69    0.93   0
  12  -6   0    0.80    1.12   0
 -12  -6   0   -0.22    1.14   0
 -12  -6   0   -0.16    0.94   0
  13   6   0    1.90    0.98   0
  13  -6   0    0.63    1.20   0
 -13  -6   0    0.19    0.96   0
 -13  -6   0    0.79    1.18   0
  13  -6   0    2.00    1.17   0
 -13   6   0    1.87    1.19   0
 -14  -6   0    1.97    1.02   0
  14  -6   0    3.40    1.25   0
  14  -6   0    3.33    1.24   0
  14   6   0    3.71    1.02   0
 -14  -6   0    3.18    1.02   0
 -14   6   0    2.29    1.02   0
 -15  -6   0    0.26    1.11   0
  15  -6   0    1.40    1.33   0
  15  -6   0    0.98    1.33   0
  15   6   0    1.42    1.10   0
 -15  -6   0    1.08    1.08   0
 -15   6   0    0.83    1.33   0
  16  -6   0    1.97    1.46   0
 -16   6   0    2.18    1.42   0
 -16  -6   0    1.84    1.19   0
  16   6   0    2.95    1.19   0
  16  -6   0    3.26    1.43   0
 -16  -6   0    1.41    1.16   0
   0  -7   0    4.71    0.96   0
   0   7   0    6.08    0.94   0
   1   7   0    7.52    0.97   0
  -1  -7   0    6.89    0.81   0
  -1   7   0    7.11    0.79   0
   1  -7   0    7.91    0.97   0
  -2  -7   0    3.93    0.80   0
  -2  -7   0    3.96    1.63   0
   2   7   0    5.34    0.80   0
  -2   7   0    4.30    0.77   0
   2  -7   0    4.61    0.80   0
  -3  -7   0    0.77    0.96   0
  -3  -7   0    0.44    1.37   0
   3  -7   0    0.99    0.78   0
  -3   7   0    0.47    0.77   0
   3   7   0    0.35    0.78   0
   4  -7   0    1.02    0.97   0
  -4   7   0    1.95    0.96   0
  -4  -7   0    1.83    1.28   0
  -4  -7   0    1.54    0.78   0
   4   7   0    2.00    0.81   0
  -5  -7   0    0.09    0.83   0
  -5   7   0    0.60    0.96   0
   5   7   0   -0.16    0.79   0
  -5  -7   0    0.13    1.18   0
   5  -7   0    1.05    0.99   0
  -6  -7   0    0.02    0.82   0
   6  -7   0    0.44    0.98   0
  -6   7   0   -0.41    0.97   0
  -6  -7   0    0.89    1.22   0
   6   7   0    0.43    0.81   0
  -7  -7   0    0.11    0.83   0
  -7  -7   0    0.21    1.06   0
   7  -7   0    1.28    1.02   0
   7   7   0    0.05    0.82   0
  -7   7   0   -0.42    1.03   0
   8   7   0    2.05    0.84   0
  -8   7   0    0.89    1.05   0
  -8  -7   0   -0.37    1.28   0
  -8  -7   0    0.51    0.86   0
   8  -7   0    0.57    1.05   0
   9   7   0    3.29    0.87   0
  -9   7   0    1.03    1.10   0
  -9  -7   0    1.55    0.86   0
   9  -7   0    1.64    1.10   0
  -9  -7   0    0.04    1.15   0
 -10  -7   0    1.04    1.15   0
 -10  -7   0    0.33    0.91   0
  10  -7   0    0.92    1.13   0
  10   7   0    0.50    1.12   0
 -10   7   0    2.72    1.12   0
  11  -7   0    1.72    1.20   0
  11   7   0    2.11    1.14   0
 -11  -7   0    1.53    1.22   0
 -11   7   0    1.12    1.18   0
 -11  -7   0    2.22    0.95   0
 -12  -7   0    1.56    1.02   0
 -12  -7   0    1.28    1.03   0
  12   7   0    4.40    1.01   0
  12  -7   0    2.45    1.24   0
 -13  -7   0   -0.26    1.34   0
  13   7   0   -0.18    1.04   0
 -13  -7   0    0.80    1.07   0
  13  -7   0   -0.05    1.32   0
  13  -7   0    0.33    1.32   0
 -14  -7   0   -0.66    1.10   0
  14  -7   0    1.15    1.41   0
  14   7   0    1.22    1.12   0
  14  -7   0    0.01    1.40   0
 -14  -7   0    0.53    1.13   0
 -15  -7   0    0.80    1.20   0
  15   7   0   -0.23    1.20   0
  15  -7   0    0.74    1.51   0
  15  -7   0    0.20    1.50   0
 -15  -7   0    0.30    1.19   0
   0  -8   0   24.94    1.20   0
   0   8   0   24.83    1.16   0
  -1  -8   0    3.47    1.04   0
   1  -8   0    1.98    1.05   0
   1   8   0    2.66    0.84   0
  -1   8   0    1.76    1.04   0
  -2  -8   0    4.62    0.87   0
   2  -8   0    4.02    1.05   0
   2   8   0    2.21    0.86   0
  -2   8   0    3.92    1.05   0
   3  -8   0    1.06    0.86   0
  -3   8   0    1.45    1.05   0
  -3  -8   0    2.37    0.87   0
   3   8   0    1.31    0.87   0
   4   8   0    4.02    1.06   0
  -4  -8   0    2.10    1.72   0
  -4   8   0    2.98    0.87   0
   4  -8   0    2.74    0.87   0
  -4  -8   0    1.68    0.88   0
   5   8   0    4.89    1.07   0
   5  -8   0    3.16    0.90   0
  -5   8   0    2.09    1.10   0
  -5  -8   0    3.24    1.66   0
  -5  -8   0    4.63    0.89   0
   6  -8   0    2.45    0.92   0
  -6  -8   0    3.79    1.14   0
   6   8   0    3.90    0.91   0
  -6  -8   0    2.34    1.36   0
  -6   8   0    3.22    1.11   0
   7   8   0    0.92    1.12   0
  -7  -8   0    0.78    1.38   0
  -7   8   0    1.77    1.11   0
   7  -8   0    0.11    1.14   0
  -7  -8   0    1.29    1.14   0
   8   8   0    1.30    1.17   0
  -8  -8   0    1.05    0.97   0
  -8  -8   0   -0.15    1.22   0
   8  -8   0    0.04    1.15   0
  -8   8   0    1.63    1.17   0
  -9  -8   0    1.04    1.25   0
   9  -8   0    0.94    1.23   0
  -9   8   0    0.97    1.22   0
   9   8   0    0.90    0.95   0
  -9  -8   0   -0.54    0.98   0
 -10  -8   0   -0.68    1.25   0
 -10   8   0    1.80    1.29   0
 -10  -8   0    0.77    1.31   0
  10   8   0   -0.01    1.00   0
  10  -8   0    1.39    1.27   0
  11  -8   0    2.47    1.36   0
 -11   8   0    3.43    1.35   0
 -11  -8   0    2.23    1.09   0
 -11  -8   0    2.43    1.38   0
  11   8   0    4.20    1.07   0
  12  -8   0    1.91    1.42   0
  12   8   0    0.71    1.12   0
 -12  -8   0   -0.21    1.39   0
 -12  -8   0    0.61    1.40   0
  13   8   0   -1.68    1.46   0
  13  -8   0    0.13    1.47   0
 -13  -8   0    0.84    1.48   0
 -13  -8   0   -0.55    1.21   0
  13  -8   0    0.03    1.69   0
   0   9   0    1.17    0.96   0
   0  -9   0    0.15    0.96   0
   1   9   0    2.45    1.18   0
   1  -9   0    2.98    0.99   0
  -1  -9   0    1.92    1.19   0
  -1   9   0    2.88    1.17   0
   2   9   0    1.77    1.18   0
   2  -9   0    2.75    1.16   0
  -2   9   0    1.99    0.95   0
  -2  -9   0    2.90    0.94   0
  -3  -9   0    2.20    0.98   0
   3   9   0    0.98    0.97   0
  -3   9   0    0.61    0.95   0
   3  -9   0    1.13    0.98   0
  -4   9   0    0.51    1.21   0
   4   9   0    0.92    0.97   0
   4  -9   0    0.68    1.20   0
  -4  -9   0    0.87    1.20   0
  -5  -9   0   -0.24    0.99   0
  -5   9   0   -0.05    1.24   0
   5  -9   0    1.45    1.21   0
   5   9   0    1.97    1.00   0
  -6  -9   0   -0.62    1.25   0
  -6   9   0   -0.13    1.24   0
   6  -9   0    0.11    1.26   0
  -6  -9   0   -0.07    2.33   0
   6   9   0    0.86    1.24   0
   7   9   0   -0.23    1.04   0
  -7   9   0   -0.39    1.31   0
  -7  -9   0    0.57    1.04   0
   7  -9   0    0.20    1.31   0
  -7  -9   0    0.18    1.91   0
  -8   9   0    1.33    1.35   0
  -8  -9   0    2.03    1.07   0
   8   9   0   -0.03    1.07   0
  -8  -9   0    0.93    1.82   0
   8  -9   0    1.80    1.37   0
   9   9   0    2.06    1.40   0
   9  -9   0    2.21    1.42   0
  -9   9   0    0.62    1.43   0
  -9  -9   0    1.45    1.14   0
  -9  -9   0    0.44    1.68   0
 -10  -9   0    0.64    1.75   0
  10  -9   0    0.90    1.46   0
  10   9   0    2.92    1.15   0
 -10   9   0    1.36    1.49   0
 -10  -9   0    2.50    1.44   0
   0  10   0    2.04    1.36   0
   0 -10   0    0.59    1.39   0
   1 -10   0    1.12    1.09   0
   1  10   0    1.21    1.36   0
  -1  10   0    2.88    1.33   0
  -1 -10   0    2.57    1.36   0
  -2 -10   0    0.27    1.13   0
   2 -10   0    0.17    1.14   0
  -2  10   0    1.15    1.10   0
   2  10   0    1.49    1.35   0
  -3 -10   0   -1.09    1.11   0
  -3  10   0    0.03    1.40   0
   3  10   0    1.10    1.36   0
   3 -10   0   -0.29    1.39   0
   4 -10   0    0.83    1.41   0
  -4  10   0    0.18    1.41   0
   4  10   0    1.23    1.15   0
  -4 -10   0    0.89    1.40   0
   5 -10   0    0.85    1.44   0
  -5  10   0    0.46    1.45   0
  -5 -10   0    0.36    1.20   0
   5  10   0    0.78    1.42   0
  -6 -10   0    0.84    1.21   0
  -6  10   0    0.30    1.50   0
   6 -10   0    2.30    1.49   0
   6  10   0    0.53    1.19   0
  20   1  -1    0.62    1.18   0
  20  -1  -1    0.42    1.42   0
 -20   1   1    0.53    1.14   0
  20   1  -1    2.07    1.45   0
  20  -1  -1    0.37    1.17   0
 -20  -1   1    0.96    1.18   0
  19   1  -1    2.25    1.07   0
  19  -1  -1    2.00    1.29   0
 -19  -1   1    1.90    1.08   0
  19   1  -1    3.36    1.29   0
 -19   1   1    1.69    1.09   0
  19  -1  -1    0.56    1.08   0
 -18   1   1    0.43    0.98   0
  18  -1  -1    0.54    0.99   0
  18  -1  -1    0.56    1.20   0
 -18  -1   1    1.44    1.22   0
  18   1  -1    1.91    0.98   0
  18   1  -1    0.30    0.98   0
  17   1  -1    4.11    0.93   0
 -17   1   1    3.67    0.96   0
  17   1  -1    4.53    0.93   0
  17  -1  -1    4.85    0.96   0
  17  -1  -1    3.51    0.95   0
 -17  -1   1    2.55    0.96   0
  16   1  -1   -0.50    0.86   0
  16  -1  -1   -0.63    0.87   0
 -16   1   1    0.84    0.87   0
 -16  -1   1   -0.62    0.86   0
  16   1  -1   -0.58    0.86   0
  16  -1  -1    0.82    1.06   0
  15  -1  -1    4.39    1.03   0
 -15   1   1    3.03    0.98   0
  15   1  -1    3.19    0.79   0
  15  -1  -1    2.79    1.00   0
 -15  -1   1    3.18    0.85   0
  14  -1  -1    0.46    0.97   0
  14   1  -1    0.21    0.79   0
 -14   1   1   -0.07    0.99   0
 -14  -1   1   -0.10    0.80   0
 -14  -1   1    0.64    0.95   0
  14  -1  -1   -0.15    0.81   0
  13  -1  -1   48.69    1.00   0
 -13  -1   1   51.24    0.99   0
  13  -1  -1   55.80    1.17   0
 -13  -1   1   54.10    0.99   0
 -13   1   1   57.61    1.13   0
  13   1  -1   50.36    0.98   0
 -12   1   1  292.87    1.77   0
  12  -1  -1  283.86    1.85   0
  12   1  -1  295.11    1.76   0
 -12  -1   1  274.00    1.62   0
  12  -1  -1  245.33    1.63   0
 -12  -1   1  254.78    1.60   0
  11  -1  -1    9.97    0.93   0
 -11  -1   1    9.26    0.79   0
 -11  -1   1    9.96    0.74   0
  11   1  -1   10.16    0.75   0
  11  -1  -1    8.59    0.81   0
 -11   1   1   10.25    0.79   0
 -10   1   1  112.83    1.17   0
  10   1  -1  108.60    1.14   0
  10  -1  -1  121.56    1.36   0
 -10  -1   1  101.44    1.13   0
  10  -1  -1  101.55    1.17   0
 -10  -1   1  113.48    1.14   0
  -9   1   1    5.58    0.72   0
   9  -1  -1    5.45    0.83   0
  -9  -1   1    4.10    0.71   0
   9  -1  -1    4.28    0.71   0
  -9  -1   1    5.78    0.73   0
   9   1  -1    5.54    0.71   0
   8   1  -1   32.54    0.97   0
   8  -1  -1   31.35    1.00   0
  -8  -1   1   32.11    0.84   0
   8  -1  -1   33.62    1.02   0
  -8  -1   1   30.11    0.84   0
  -8   1   1   30.96    0.86   0
   7  -1  -1   61.97    1.13   0
   7   1  -1   64.75    1.04   0
   7  -1  -1   74.37    1.32   0
  -7  -1   1   77.04    1.18   0
  -7  -1   1   76.95    1.02   0
  -7   1   1   71.58    1.06   0
  -6   1   1  143.22    1.40   0
  -6  -1   1  134.31    1.35   0
   6  -1  -1  112.06    1.58   0
   6   1  -1  138.03    1.54   0
  -5   1   1  127.87    1.43   0
   5   1  -1  120.83    1.34   0
  -5  -1   1  133.90    1.51   0
   5  -1  -1  118.03    1.70   0
   4  -1  -1  328.50    2.97   0
   4   1  -1  388.57    2.36   0
  -4  -1   1  350.08    2.19   0
  -3  -1   1   16.79    0.99   0
   3  -1  -1   18.21    1.55   0
   3   1  -1   18.45    1.18   0
   3  -1  -1   16.08    1.59   0
   2   1  -1  619.77    3.21   0
  -2  -1   1  635.56    3.23   0
  -1  -1   1 3337.21    7.49   0
   1   1  -1 3006.71    7.08   0
   0   1   1  578.08    4.80   0
   0  -1  -1  592.36    4.94   0
   0  -1   1  525.10    3.19   0
   0   1  -1  523.50    3.18   0
  -1   1  -1 1030.18    4.10   0
   1   1   1 1196.13    5.43   0
  -1  -1  -1 1082.01    5.40   0
  -1  -1  -1 1063.97    5.27   0
   1  -1   1  994.88    4.06   0
   1   1   1  919.96    4.88   0
   2   1   1  316.58    2.63   0
  -2  -1  -1  295.70    2.55   0
   2  -1   1  302.46    2.36   0
  -2   1  -1  292.32    2.17   0
  -2  -1  -1  299.49    2.48   0
   2   1   1  312.10    2.47   0
   2  -1   1  292.42    2.18   0
  -3  -1  -1   57.51    1.21   0
  -3   1  -1   52.24    1.15   0
   3  -1   1   54.19    1.16   0
  -3  -1  -1   61.88    1.41   0
   3   1   1   59.99    1.23   0
   3  -1   1   55.02    1.16   0
  -3   1  -1   55.87    1.17   0
   3   1   1   61.83    1.24   0
   4   1   1  298.00    2.02   0
  -4  -1  -1  286.86    1.95   0
  -4  -1  -1  287.47    2.01   0
   4  -1   1  289.73    1.92   0
  -4   1  -1  287.43    1.92   0
   4   1   1  300.41    1.98   0
   4  -1   1  292.24    1.92   0
  -4   1  -1  281.67    1.91   0
  -5  -1  -1  157.98    1.46   0
   5  -1   1  149.88    1.39   0
   5   1   1  161.23    1.47   0
  -5   1  -1  149.29    1.41   0
  -5   1  -1  170.25    1.58   0
   5  -1   1  155.45    1.44   0
   5   1   1  166.08    1.48   0
  -5  -1  -1  155.99    1.46   0
   6  -1   1  700.86    2.63   0
   6   1   1  719.06    2.62   0
  -6  -1  -1  654.03    2.47   0
  -6   1  -1  629.67    2.41   0
   6  -1   1  655.97    2.45   0
  -6   1  -1  625.28    2.47   0
  -6  -1  -1  647.22    2.53   0
   6   1   1  752.91    2.75   0
  -7  -1  -1   73.43    1.06   0
   7   1   1   85.31    1.21   0
  -7   1  -1   69.78    0.99   0
   7   1   1   75.45    1.02   0
   7  -1   1   76.12    1.05   0
   7  -1   1   71.72    1.03   0
   7  -1   1   75.50    1.05   0
  -7  -1  -1   79.06    1.18   0
   8  -1   1    4.96    0.73   0
  -8   1  -1    3.61    0.73   0
   8  -1   1    4.07    0.68   0
   8  -1   1    4.80    0.73   0
   8   1   1    4.34    0.70   0
  -8  -1  -1    3.41    0.76   0
   8   1   1    5.43    0.74   0
  -9   1  -1   22.44    0.79   0
   9  -1   1   28.30    0.97   0
   9   1   1   28.07    0.97   0
   9  -1   1   21.87    0.80   0
   9   1   1   23.99    0.81   0
  -9  -1  -1   22.90    0.83   0
   9  -1   1   26.34    0.96   0
  10  -1   1   27.48    0.82   0
  10   1   1   28.36    0.86   0
  10  -1   1   27.37    0.84   0
 -10   1  -1   25.91    0.82   0
  10  -1   1   30.58    0.99   0
  10   1   1   28.18    0.84   0
 -10  -1  -1   28.45    0.87   0
  10   1   1   28.57    0.82   0
  11   1   1   28.30    0.86   0
  11   1   1   29.92    0.87   0
  11  -1   1   30.18    1.01   0
 -11   1  -1   28.60    0.89   0
  11  -1   1   27.31    0.84   0
 -11  -1  -1   31.08    1.03   0
  11   1   1   27.50    0.86   0
  11  -1   1   28.67    0.87   0
  12  -1   1    4.81    0.79   0
  12   1   1    4.10    0.80   0
  12  -1   1    3.18    0.75   0
  12  -1   1    2.52    0.78   0
  12   1   1    3.22    0.77   0
 -12  -1  -1    1.70    0.80   0
  12   1   1    2.59    0.79   0
 -12   1  -1    1.74    0.80   0
  13  -1   1   13.77    0.83   0
  13   1   1   12.98    0.81   0
  13  -1   1   13.89    0.99   0
 -13  -1  -1   11.40    0.85   0
  13  -1   1   13.07    0.82   0
 -13   1  -1   10.78    0.83   0
  13   1   1   12.58    0.83   0
  14   1   1    4.40    0.81   0
  14   1   1    2.62    0.82   0
 -14  -1  -1    5.53    1.01   0
  14  -1   1    3.54    1.00   0
 -14   1  -1    3.13    0.84   0
  14  -1   1    4.62    0.82   0
  14  -1   1    4.10    0.82   0
  15  -1   1    3.05    1.02   0
  15   1   1    2.13    0.86   0
  15   1   1    3.37    0.90   0
  15  -1   1    2.84    0.83   0
 -15  -1  -1    2.32    0.87   0
 -15   1  -1    1.83    1.05   0
  16   1   1    2.80    0.89   0
  16   1   1    5.20    0.92   0
 -16   1  -1    4.29    1.11   0
  16  -1   1    2.87    0.89   0
 -16  -1  -1    3.29    0.93   0
  16  -1   1    3.35    1.11   0
  17   1   1   23.16    1.05   0
  17   1   1   25.56    1.02   0
 -17   1  -1   22.41    1.08   0
  17  -1   1   23.51    1.05   0
 -17  -1  -1   18.81    1.08   0
  17  -1   1   23.09    1.05   0
  18  -1   1    2.24    1.01   0
  18   1   1    3.78    1.24   0
  18   1   1    3.06    1.00   0
  18  -1   1    2.15    1.01   0
 -18  -1  -1    2.30    1.03   0
 -18   1  -1    2.01    1.03   0
  19   1   1   -0.19    1.34   0
  19  -1   1   -0.71    1.31   0
  19  -1   1   -0.51    1.33   0
 -19   1  -1    1.09    1.07   0
 -19  -1  -1   -1.30    1.15   0
  19   1   1    0.30    1.09   0
  20   1   1   -1.26    1.17   0
 -20   1  -1   -0.93    1.19   0
  20  -1   1    0.45    1.21   0
  20   1   1   -1.23    1.22   0
 -20   2   1   -0.66    1.17   0
  20  -2  -1    0.35    1.48   0
  20   2  -1   -0.15    1.44   0
  20  -2  -1   -0.27    1.19   0
  20   2  -1    2.41    1.18   0
 -20  -2   1    0.09    1.23   0
  19  -2  -1   -1.47    1.14   0
  19   2  -1   -0.04    1.10   0
 -19  -2   1   -0.23    1.35   0
  19  -2  -1    0.15    1.34   0
  19   2  -1    0.62    1.09   0
 -19   2   1    1.70    1.33   0
  18  -2  -1    1.23    1.25   0
 -18   2   1    0.31    1.01   0
  18   2  -1    0.16    1.00   0
  18   2  -1   -0.67    0.99   0
  18  -2  -1    0.45    1.28   0
 -18  -2   1    0.18    1.01   0
  17  -2  -1    2.26    0.96   0
  17   2  -1    1.63    0.97   0
 -17   2   1    0.82    0.94   0
  17  -2  -1    1.44    1.16   0
 -17  -2   1    0.45    0.93   0
 -16  -2   1    3.00    0.91   0
  16  -2  -1    3.48    1.10   0
 -16  -2   1    3.67    0.93   0
  16  -2  -1    3.89    0.89   0
 -16   2   1    2.17    0.87   0
  16   2  -1    4.16    0.90   0
  15   2  -1    3.11    0.84   0
 -15  -2   1    2.93    1.04   0
  15  -2  -1    2.86    1.05   0
 -15  -2   1    3.53    1.05   0
  15  -2  -1    2.77    0.85   0
 -15   2   1    2.13    1.05   0
 -14   2   1    3.09    0.85   0
 -14  -2   1    0.74    0.81   0
  14  -2  -1    3.10    1.00   0
  14   2  -1    3.21    0.84   0
  14  -2  -1    2.44    1.01   0
 -14  -2   1    2.39    0.82   0
 -13   2   1    8.80    0.81   0
 -13  -2   1    9.94    0.80   0
 -13  -2   1    9.70    0.85   0
  13  -2  -1    9.82    0.98   0
  13  -2  -1   10.36    1.01   0
  13   2  -1    9.90    0.82   0
  12   2  -1   10.37    0.98   0
  12  -2  -1    6.21    0.81   0
 -12  -2   1    7.87    0.81   0
  12  -2  -1    8.69    0.83   0
 -12   2   1    8.06    0.98   0
 -12  -2   1    6.41    0.81   0
  11   2  -1   65.13    0.99   0
 -11  -2   1   63.68    1.01   0
  11  -2  -1   68.19    1.25   0
 -11   2   1   65.36    1.02   0
  11  -2  -1   68.40    1.21   0
 -11  -2   1   68.01    1.04   0
 -10   2   1    1.63    0.71   0
  10   2  -1    2.73    0.70   0
 -10  -2   1    1.57    0.73   0
  10  -2  -1    2.01    0.85   0
  10  -2  -1    1.70    0.71   0
 -10  -2   1    2.74    0.74   0
  -9  -2   1   -0.64    0.71   0
   9  -2  -1    0.54    0.87   0
   9  -2  -1    1.28    0.84   0
  -9  -2   1    0.70    0.69   0
  -9   2   1    0.52    0.69   0
   9   2  -1   -0.18    0.71   0
   8  -2  -1    4.49    0.89   0
  -8  -2   1    7.23    0.90   0
   8  -2  -1    5.37    0.88   0
  -8  -2   1    7.94    0.88   0
   8   2  -1    5.94    0.89   0
  -8   2   1    5.73    0.82   0
   7  -2  -1   49.19    1.20   0
  -7  -2   1   48.17    0.93   0
   7   2  -1   46.38    0.93   0
  -7   2   1   53.86    1.08   0
   7  -2  -1   48.61    1.19   0
   6  -2  -1  157.53    1.78   0
  -6   2   1  169.31    1.64   0
   6  -2  -1  141.34    1.70   0
  -6  -2   1  152.09    1.30   0
   6   2  -1  155.83    1.29   0
   5  -2  -1   46.27    1.35   0
  -5   2   1   48.86    1.19   0
   5  -2  -1   36.11    1.21   0
   5   2  -1   43.54    0.93   0
  -5  -2   1   43.99    0.95   0
  -4  -2   1   87.37    1.16   0
  -4   2   1   85.93    1.82   0
  -4   2   1   93.56    1.49   0
   4  -2  -1   93.25    1.83   0
   4   2  -1   89.52    1.16   0
   3   2  -1  206.96    1.70   0
  -3   2   1  190.25    2.83   0
  -3   2   1  211.92    2.36   0
   3  -2  -1  193.82    2.78   0
  -3  -2   1  185.77    1.54   0
  -2   2   1  459.90    4.03   0
  -2  -2   1  428.80    2.38   0
   2  -2  -1  403.18    4.03   0
  -2   2   1  372.88    4.06   0
   2   2  -1  383.97    2.18   0
   1   2  -1   28.79    1.03   0
   1  -2  -1   26.86    1.46   0
  -1   2   1   22.62    1.40   0
  -1  -2   1   33.50    1.22   0
   0   2   1 2967.92    7.96   0
   0  -2  -1 3429.28    8.68   0
   0  -2   1 2733.42    5.70   0
   0   2   1 3115.98   14.78   0
   0   2  -1 2585.37    5.56   0
   1   2   1  482.92    2.88   0
  -1  -2  -1  515.14    3.04   0
   1  -2   1  463.13    2.55   0
  -1   2  -1  419.07    2.36   0
   1   2   1  513.94    4.28   0
  -1  -2  -1  476.03    4.11   0
   2   2   1   13.80    1.07   0
   2   2   1   12.51    0.92   0
  -2   2  -1    9.27    0.85   0
   2  -2   1   10.53    0.87   0
  -2  -2  -1   14.86    1.10   0
   2  -2   1   11.93    0.85   0
  -2  -2  -1   13.37    1.05   0
   3  -2   1   18.40    1.02   0
   3   2   1   19.53    0.90   0
  -3  -2  -1   19.83    1.07   0
  -3  -2  -1   18.05    0.89   0
  -3   2  -1   17.60    0.86   0
   3  -2   1   18.02    0.86   0
   3   2   1   20.34    1.08   0
   4  -2   1   37.05    0.94   0
  -4  -2  -1   38.82    0.96   0
   4   2   1   40.40    0.96   0
  -4   2  -1   33.25    0.92   0
   4  -2   1   36.71    0.94   0
  -4  -2  -1   38.58    0.99   0
  -4   2  -1   38.35    1.07   0
   4   2   1   37.76    1.00   0
  -5   2  -1  157.19    1.38   0
   5   2   1  166.75    1.50   0
  -5  -2  -1  179.96    1.64   0
  -5  -2  -1  158.13    1.38   0
   5   2   1  159.84    1.37   0
  -5   2  -1  146.00    1.36   0
   5  -2   1  171.70    1.53   0
   5  -2   1  155.90    1.38   0
   6  -2   1   16.93    0.80   0
  -6   2  -1   17.07    0.82   0
   6  -2   1   17.28    0.99   0
  -6  -2  -1   15.07    0.84   0
  -6  -2  -1   17.73    0.84   0
   6   2   1   17.30    0.81   0
  -6   2  -1   15.78    0.98   0
   6   2   1   18.88    0.81   0
   7  -2   1   40.12    1.05   0
   7   2   1   37.41    0.89   0
  -7   2  -1   33.75    0.88   0
   7  -2   1   38.55    1.02   0
  -7  -2  -1   34.02    0.88   0
   7   2   1   36.96    0.87   0
  -7  -2  -1   36.11    0.86   0
  -7   2  -1   32.85    0.86   0
  -8  -2  -1   17.80    0.79   0
  -8  -2  -1   19.42    0.78   0
  -8   2  -1   18.84    0.93   0
   8   2   1   21.40    0.94   0
   8   2   1   19.53    0.77   0
   8  -2   1   20.50    0.90   0
  -8   2  -1   17.35    0.74   0
   8  -2   1   17.61    0.77   0
  -9   2  -1   21.71    0.95   0
   9   2   1   21.21    0.80   0
   9  -2   1   19.56    0.79   0
   9   2   1   21.30    0.81   0
   9  -2   1   20.23    0.80   0
   9  -2   1   19.91    0.94   0
  -9  -2  -1   21.26    0.79   0
  -9  -2  -1   20.24    0.81   0
 -10  -2  -1   12.95    0.82   0
 -10  -2  -1   13.51    0.79   0
  10  -2   1   11.71    0.75   0
  10  -2   1   15.39    0.95   0
 -10   2  -1   12.20    0.76   0
  10  -2   1   12.67    0.76   0
  10   2   1   14.53    0.94   0
  11  -2   1   95.27    1.26   0
 -11   2  -1   83.92    1.11   0
 -11  -2  -1   84.93    1.08   0
  11  -2   1   92.89    1.27   0
  11   2   1   89.63    1.06   0
  11  -2   1  100.51    1.26   0
 -11  -2  -1   86.36    1.12   0
  12  -2   1   50.64    0.98   0
  12   2   1   48.68    0.95   0
 -12   2  -1   43.98    0.97   0
 -12  -2  -1   42.95    0.95   0
  12  -2   1   41.97    0.96   0
  12  -2   1   44.41    0.97   0
  13  -2   1    0.65    0.78   0
  13  -2   1    3.02    0.96   0
  13  -2   1    2.09    0.80   0
 -13  -2  -1    0.97    0.78   0
  13   2   1    1.04    0.98   0
 -13   2  -1    1.63    0.76   0
  14  -2   1    0.88    0.81   0
  14   2   1    1.47    0.81   0
  14  -2   1    1.54    0.81   0
  14  -2   1    0.10    0.81   0
 -14   2  -1    1.05    0.98   0
  14   2   1    1.21    0.83   0
 -14  -2  -1    0.63    0.80   0
 -15  -2  -1    2.46    0.85   0
  15   2   1    0.83    0.87   0
  15  -2   1   -0.37    0.88   0
  15  -2   1   -0.04    0.87   0
  15   2   1    0.49    0.86   0
  15  -2   1   -0.39    0.87   0
 -15   2  -1    0.19    0.86   0
 -16   2  -1    1.65    0.93   0
  16  -2   1    1.71    0.91   0
  16   2   1    0.46    0.90   0
 -16  -2  -1    0.42    0.93   0
  16  -2   1    0.36    0.90   0
  16   2   1    1.67    0.90   0
 -17   2  -1    0.11    0.96   0
  17   2   1    1.41    0.99   0
  17  -2   1    0.11    0.98   0
  17  -2   1    1.23    0.97   0
  17   2   1    0.81    0.98   0
 -17  -2  -1    0.91    0.99   0
  18   2   1   -0.77    1.02   0
  18   2   1    0.10    1.04   0
  18  -2   1    0.07    1.26   0
 -18   2  -1   -0.33    0.99   0
  18  -2   1    0.98    1.05   0
 -18  -2  -1    2.21    1.29   0
  19  -2   1    0.17    1.12   0
 -19   2  -1    0.24    1.12   0
  19  -2   1    1.09    1.12   0
 -19  -2  -1   -0.06    1.09   0
  19   2   1    1.13    1.14   0
  19   2   1   -0.87    1.14   0
  19   3  -1    1.59    1.15   0
  19  -3  -1    2.39    1.40   0
 -19   3   1   -0.84    1.39   0
  19  -3  -1    1.71    1.38   0
 -19  -3   1    0.44    1.12   0
 -18  -3   1    0.91    1.03   0
  18   3  -1    1.26    1.01   0
 -18  -3   1    0.40    1.27   0
 -18   3   1    0.52    1.06   0
  18  -3  -1    0.07    1.31   0
  18  -3  -1    1.06    1.05   0
  17   3  -1    6.25    1.25   0
  17  -3  -1    4.28    1.00   0
  17  -3  -1    3.92    1.02   0
 -17  -3   1    4.84    1.24   0
 -17  -3   1    3.95    0.99   0
 -17   3   1    3.06    1.24   0
  16   3  -1    0.14    0.90   0
  16  -3  -1    0.35    1.18   0
 -16  -3   1    0.62    0.93   0
  16  -3  -1   -0.13    1.16   0
 -16  -3   1    1.26    0.94   0
 -16   3   1    0.22    0.90   0
 -15   3   1    2.93    1.07   0
  15  -3  -1    2.43    1.06   0
 -15  -3   1    2.47    0.90   0
 -15  -3   1    2.86    0.89   0
  15  -3  -1    1.75    1.09   0
  15   3  -1    2.46    1.07   0
  14  -3  -1   -1.23    1.01   0
  14   3  -1   -0.56    0.81   0
 -14   3   1    2.27    0.81   0
 -14  -3   1   -0.59    0.81   0
  14  -3  -1   -0.01    0.82   0
 -14  -3   1    0.64    1.01   0
  13   3  -1   10.36    0.84   0
 -13   3   1    8.45    0.85   0
  13  -3  -1    9.36    1.05   0
 -13  -3   1    9.04    0.85   0
  13  -3  -1    9.60    1.03   0
 -13  -3   1   10.08    0.85   0
 -12   3   1   70.33    1.24   0
  12   3  -1   70.39    1.03   0
  12  -3  -1   67.58    1.26   0
  12  -3  -1   61.64    1.13   0
 -12  -3   1   66.96    1.06   0
 -12  -3   1   67.12    1.08   0
 -11  -3   1    4.12    0.93   0
 -11  -3   1    3.60    0.79   0
  11   3  -1    3.50    0.78   0
 -11   3   1    4.90    0.94   0
  11  -3  -1    4.23    0.94   0
  11  -3  -1    3.87    0.94   0
 -10  -3   1   11.98    0.79   0
 -10  -3   1   13.56    0.96   0
  10  -3  -1   11.71    0.98   0
  10  -3  -1   10.58    0.99   0
  10   3  -1   12.66    0.79   0
 -10   3   1   13.18    0.98   0
  -9  -3   1    9.80    0.72   0
  -9  -3   1    7.52    0.72   0
   9   3  -1    8.40    0.73   0
  -9   3   1    8.24    0.90   0
   9  -3  -1    7.10    0.91   0
   9  -3  -1    7.75    0.93   0
  -8   3   1    9.85    0.92   0
  -8  -3   1    8.77    0.74   0
   8   3  -1    9.23    0.74   0
   8  -3  -1    8.23    0.92   0
   8  -3  -1    8.81    0.92   0
  -8  -3   1   10.46    0.92   0
   7  -3  -1   15.53    0.93   0
   7   3  -1   16.88    0.91   0
   7  -3  -1   15.80    0.98   0
  -7   3   1   16.71    1.02   0
  -7  -3   1   15.42    0.78   0
  -6   3   1   84.53    1.37   0
  -6   3   1   83.66    1.51   0
  -6  -3   1   81.10    1.05   0
   6   3  -1   81.13    1.10   0
   6  -3  -1   81.69    1.42   0
   5  -3  -1   96.81    1.54   0
  -5  -3   1   91.98    1.10   0
   5   3  -1   97.00    1.11   0
  -5   3   1  104.16    1.62   0
  -5   3   1   97.73    1.65   0
  -4   3   1   30.19    1.24   0
   4  -3  -1   31.24    1.11   0
  -4  -3   1   29.33    0.84   0
  -4   3   1   32.95    1.25   0
   4   3  -1   35.01    0.98   0
  -3   3   1    2.84    0.98   0
  -3  -3   1    3.33    0.84   0
   3  -3  -1    3.15    0.97   0
  -3   3   1    3.61    1.12   0
   3   3  -1    4.55    0.70   0
  -2   3   1   81.31    1.53   0
  -2   3   1   90.71    2.84   0
   2   3  -1   85.79    1.13   0
  -2  -3   1   88.84    1.14   0
   2  -3  -1   97.05    1.68   0
  -1   3   1  655.97    3.49   0
  -1  -3   1  647.09    2.52   0
   1  -3  -1  742.37    3.67   0
   1   3  -1  689.11    2.68   0
   0  -3   1  156.68    1.52   0
   0   3  -1  138.78    1.38   0
   0   3   1  156.79    1.73   0
   0  -3  -1  168.34    1.78   0
  -1  -3  -1   81.73    2.27   0
   1  -3   1   84.36    1.16   0
  -1  -3  -1   92.75    1.30   0
   1   3   1   88.98    1.26   0
  -1   3  -1   88.59    1.28   0
  -2   3  -1   45.55    0.95   0
  -2  -3  -1   50.66    1.02   0
   2  -3   1   46.44    1.14   0
   2   3   1   55.86    1.16   0
   2  -3   1   47.44    0.97   0
  -2  -3  -1   54.10    1.59   0
   3  -3   1    1.50    0.85   0
  -3  -3  -1    2.49    0.89   0
  -3   3  -1    2.00    0.69   0
   3  -3   1    2.17    0.83   0
   3   3   1    1.81    0.69   0
  -3  -3  -1    2.55    0.86   0
  -4   3  -1   23.29    0.79   0
   4  -3   1   25.74    0.82   0
   4   3   1   28.69    0.99   0
  -4  -3  -1   29.33    1.09   0
  -4  -3  -1   30.46    0.98   0
   4  -3   1   26.98    0.98   0
   5  -3   1   43.65    1.05   0
   5   3   1   41.56    0.90   0
  -5   3  -1   39.64    1.04   0
  -5  -3  -1   45.27    1.15   0
  -5   3  -1   40.67    1.02   0
   5  -3   1   39.05    0.88   0
  -5  -3  -1   41.33    0.90   0
  -6   3  -1  128.21    1.31   0
  -6  -3  -1  125.46    1.23   0
  -6   3  -1  109.59    1.17   0
   6  -3   1  117.74    1.18   0
   6   3   1  129.44    1.22   0
  -6  -3  -1  137.65    1.46   0
   6  -3   1  136.38    1.35   0
  -7   3  -1    3.31    0.70   0
   7  -3   1    2.63    0.83   0
  -7  -3  -1    4.10    0.73   0
   7   3   1    3.07    0.74   0
  -7  -3  -1    3.21    0.88   0
  -7   3  -1    2.28    0.70   0
   7  -3   1    3.18    0.69   0
   8  -3   1   -0.48    0.66   0
   8   3   1    1.50    0.69   0
  -8   3  -1    0.06    0.82   0
  -8  -3  -1   -0.23    0.71   0
   8  -3   1   -0.92    0.84   0
  -8   3  -1    0.06    0.84   0
  -8  -3  -1   -0.07    0.71   0
  -9   3  -1    9.36    0.76   0
  -9  -3  -1   12.62    0.76   0
  -9  -3  -1   11.82    0.79   0
   9  -3   1   12.31    0.91   0
   9   3   1   12.85    0.77   0
  -9   3  -1   13.17    0.91   0
   9  -3   1   10.93    0.77   0
 -10  -3  -1   32.71    0.92   0
 -10  -3  -1   34.69    0.90   0
  10   3   1   39.05    1.06   0
 -10   3  -1   29.54    0.88   0
  10  -3   1   30.42    0.88   0
  10  -3   1   37.08    1.05   0
  11   3   1   23.79    0.87   0
 -11   3  -1   20.71    0.85   0
  11  -3   1   23.50    0.89   0
 -11  -3  -1   23.30    0.89   0
  11  -3   1   27.19    1.02   0
 -11  -3  -1   22.86    0.88   0
  11  -3   1   23.76    1.04   0
 -12  -3  -1    2.05    0.80   0
  12  -3   1    3.53    0.98   0
  12   3   1    0.74    0.81   0
  12  -3   1    2.84    0.98   0
 -12   3  -1    1.50    0.82   0
  12  -3   1    3.15    0.78   0
 -12  -3  -1    1.37    0.83   0
  13  -3   1    2.05    0.86   0
  13   3   1    3.96    0.80   0
 -13  -3  -1    2.54    0.99   0
  13  -3   1    1.48    0.82   0
 -13  -3  -1    1.94    0.81   0
  13  -3   1    2.17    0.84   0
 -13   3  -1    2.84    0.85   0
 -14   3  -1    1.69    0.84   0
  14   3   1    1.47    0.87   0
  14  -3   1    2.79    1.03   0
 -14  -3  -1   -0.45    1.03   0
  14  -3   1    1.69    1.04   0
  14  -3   1    2.69    0.84   0
  15  -3   1    0.08    0.90   0
 -15   3  -1    1.87    1.11   0
  15   3   1    1.36    0.89   0
  15  -3   1    0.85    0.91   0
  15  -3   1    1.01    0.89   0
 -15  -3  -1    0.70    0.90   0
 -16   3  -1    0.51    0.93   0
  16   3   1    1.40    0.95   0
  16  -3   1    1.41    0.94   0
  16  -3   1    1.78    0.96   0
  16   3   1    0.51    0.96   0
 -16  -3  -1   -0.67    0.94   0
  17  -3   1    6.87    1.26   0
 -17  -3  -1    4.15    1.26   0
  17  -3   1    7.69    1.03   0
  17   3   1    7.68    1.03   0
 -17   3  -1    5.12    1.05   0
  17   3   1    6.72    1.03   0
  18   3   1    1.76    1.10   0
  18   3   1   -0.41    1.09   0
  18  -3   1    0.74    1.33   0
 -18  -3  -1    0.57    1.10   0
  18  -3   1    0.64    1.07   0
 -18   3  -1    2.49    1.09   0
  19   3   1    4.34    1.45   0
  19  -3   1    0.85    1.18   0
  19  -3   1   -0.06    1.16   0
 -19   3  -1    0.30    1.45   0
  19   3   1   -0.30    1.13   0
 -19  -3  -1   -0.75    1.16   0
  19   4  -1   -0.49    1.21   0
 -19   4   1    0.99    1.21   0
  19  -4  -1    1.24    1.47   0
 -18   4   1    1.66    1.12   0
  18   4  -1    1.38    1.35   0
  18  -4  -1    1.27    1.38   0
 -18  -4   1   -0.10    1.13   0
 -18  -4   1    1.13    1.36   0
  18  -4  -1    0.48    1.38   0
  17  -4  -1    1.25    1.06   0
 -17   4   1    0.17    1.26   0
 -17  -4   1    1.08    1.27   0
  17  -4  -1    1.61    1.27   0
  17   4  -1    1.74    1.03   0
 -17  -4   1    2.51    1.03   0
 -16  -4   1    3.08    0.96   0
  16  -4  -1    2.24    1.22   0
  16   4  -1    2.36    0.99   0
  16  -4  -1    2.79    1.23   0
 -16  -4   1    2.08    0.99   0
 -16   4   1    0.61    1.19   0
  15  -4  -1    2.46    1.16   0
 -15   4   1    1.92    1.14   0
  15  -4  -1    2.23    1.13   0
 -15  -4   1    2.47    0.91   0
  15   4  -1    1.61    0.92   0
 -15  -4   1    2.23    0.92   0
 -14   4   1    3.20    1.07   0
 -14  -4   1    1.50    0.86   0
  14   4  -1    2.25    0.88   0
 -14  -4   1    2.53    1.07   0
  14  -4  -1    1.28    1.09   0
  14  -4  -1    1.36    1.10   0
 -13   4   1    7.21    1.04   0
 -13  -4   1    7.14    0.87   0
  13   4  -1    8.41    1.07   0
  13  -4  -1    5.49    1.05   0
 -13  -4   1    5.17    0.90   0
  13  -4  -1    8.05    1.07   0
  12  -4  -1    7.46    1.04   0
  12  -4  -1    8.77    1.03   0
 -12  -4   1    9.25    1.05   0
 -12   4   1    7.77    0.85   0
 -12  -4   1    8.46    0.86   0
  12   4  -1    8.12    0.87   0
 -11  -4   1   68.57    1.10   0
  11  -4  -1   67.13    1.36   0
  11  -4  -1   68.16    1.33   0
 -11  -4   1   75.02    1.25   0
  11   4  -1   66.65    1.02   0
 -11   4   1   71.79    1.29   0
 -10   4   1    2.67    0.95   0
  10  -4  -1    2.23    0.91   0
  10  -4  -1    2.23    0.92   0
  10   4  -1    0.69    0.93   0
 -10  -4   1    1.75    0.76   0
 -10  -4   1    1.62    0.78   0
  -9  -4   1    1.26    0.91   0
  -9   4   1    2.39    0.92   0
   9  -4  -1    1.96    0.92   0
   9   4  -1    1.19    0.74   0
  -9  -4   1    2.03    0.74   0
   9  -4  -1    1.79    0.91   0
   8  -4  -1    9.35    0.94   0
   8   4  -1   10.00    0.74   0
  -8  -4   1   10.02    0.76   0
  -8   4   1    8.21    0.77   0
  -8  -4   1   10.62    0.80   0
   7   4  -1   11.10    0.75   0
  -7   4   1   11.46    0.94   0
  -7   4   1   10.92    1.06   0
   7  -4  -1   10.99    0.94   0
  -7  -4   1   11.16    0.74   0
   6  -4  -1   39.46    1.11   0
  -6  -4   1   39.52    0.88   0
  -6   4   1   39.31    1.25   0
  -6   4   1   39.10    1.13   0
   6   4  -1   37.44    0.87   0
  -5  -4   1    7.35    0.72   0
   5   4  -1    7.97    0.72   0
  -5   4   1    7.27    1.02   0
  -5   4   1    7.63    1.02   0
   5  -4  -1    7.71    0.88   0
   4  -4  -1   28.37    1.03   0
   4   4  -1   29.46    0.84   0
  -4  -4   1   28.33    0.83   0
  -4   4   1   26.49    1.15   0
  -4   4   1   24.96    1.20   0
  -3   4   1   42.57    1.17   0
   3   4  -1   45.92    0.93   0
  -3  -4   1   52.53    1.09   0
   3  -4  -1   51.18    1.30   0
  -2   4   1  109.89    1.57   0
  -2  -4   1  114.63    1.19   0
   2   4  -1  125.07    1.31   0
   2  -4  -1  130.43    1.60   0
  -1   4   1   14.20    1.05   0
   1  -4  -1   21.79    1.10   0
  -1  -4   1   18.72    0.85   0
   1   4  -1   19.13    0.83   0
   0  -4  -1 1232.67    3.92   0
   0   4   1 1120.96    3.79   0
   0  -4   1 1156.08    3.23   0
   0   4  -1  995.79    2.97   0
  -1  -4  -1  244.12    1.73   0
   1   4   1  231.96    1.68   0
  -1   4  -1  229.85    1.67   0
   1  -4   1  229.54    1.54   0
   2   4   1    7.10    0.70   0
  -2  -4  -1    7.90    0.84   0
  -2   4  -1    6.52    0.69   0
  -2  -4  -1    6.78    1.28   0
   2  -4   1    7.50    0.92   0
   2  -4   1    7.71    0.85   0
   3  -4   1   20.30    0.88   0
   3   4   1   18.85    0.77   0
  -3  -4  -1   20.09    0.77   0
   3  -4   1   18.99    0.97   0
  -3  -4  -1   19.85    1.15   0
  -3   4  -1   17.79    0.73   0
   4  -4   1    9.74    0.70   0
   4   4   1   11.10    0.85   0
  -4  -4  -1   10.08    0.72   0
  -4   4  -1    9.88    0.85   0
   4  -4   1   11.41    0.93   0
  -4  -4  -1   10.86    0.93   0
  -5   4  -1   32.27    0.85   0
   5   4   1   41.86    1.02   0
   5  -4   1   35.85    0.87   0
  -5  -4  -1   39.65    1.14   0
   5  -4   1   34.52    0.91   0
  -5  -4  -1   41.35    1.03   0
  -6  -4  -1    7.58    0.73   0
  -6   4  -1    7.94    0.86   0
  -6  -4  -1    7.80    0.91   0
   6  -4   1    6.27    0.86   0
   6  -4   1    6.57    0.90   0
   6   4   1    7.81    0.74   0
   7  -4   1    6.64    0.88   0
  -7  -4  -1    5.98    0.74   0
  -7  -4  -1    5.53    0.73   0
   7  -4   1    6.73    0.83   0
  -7   4  -1    6.23    0.72   0
   7   4   1    7.73    0.89   0
  -8   4  -1    8.84    0.93   0
   8  -4   1    8.69    0.93   0
  -8   4  -1    7.68    0.77   0
  -8  -4  -1    8.00    0.76   0
   8  -4   1    7.95    0.91   0
  -8  -4  -1    9.05    0.92   0
   8   4   1    9.44    0.77   0
  -9   4  -1   12.25    0.95   0
  -9  -4  -1   11.86    0.81   0
   9   4   1   12.66    0.96   0
   9  -4   1   15.44    0.96   0
  -9   4  -1   11.06    0.81   0
  -9  -4  -1   12.94    0.82   0
   9  -4   1   12.04    0.82   0
 -10   4  -1   12.02    0.84   0
  10  -4   1   12.96    0.84   0
  10  -4   1   12.21    0.82   0
  10   4   1   14.42    0.85   0
 -10  -4  -1   12.58    0.85   0
 -10  -4  -1   15.18    0.84   0
 -10   4  -1   10.70    0.83   0
 -11   4  -1   86.51    1.16   0
  11  -4   1   95.39    1.19   0
 -11  -4  -1   97.88    1.19   0
  11  -4   1   94.31    1.39   0
 -11  -4  -1   94.54    1.22   0
  11   4   1  105.17    1.20   0
  12  -4   1   48.41    1.05   0
 -12   4  -1   44.90    1.05   0
  12  -4   1   48.05    1.04   0
 -12  -4  -1   47.36    1.02   0
 -12  -4  -1   48.53    1.12   0
  12   4   1   54.42    1.03   0
  12  -4   1   50.30    1.08   0
 -13   4  -1    1.62    0.85   0
  13  -4   1    1.26    1.04   0
 -13  -4  -1    2.12    0.88   0
  13  -4   1    2.61    1.05   0
  13  -4   1    2.30    0.87   0
  13   4   1    2.96    0.85   0
 -13  -4  -1    1.14    1.04   0
  14   4   1    0.12    0.90   0
 -14   4  -1   -0.80    1.09   0
  14  -4   1    0.86    0.90   0
 -14  -4  -1    0.32    1.07   0
 -14  -4  -1    1.72    0.91   0
  14  -4   1    0.56    0.89   0
  14  -4   1   -0.00    0.89   0
 -15  -4  -1    0.71    0.94   0
  15   4   1   -1.98    0.97   0
  15  -4   1   -0.03    1.14   0
  15  -4   1    0.35    1.16   0
 -15  -4  -1    0.20    1.14   0
  15  -4   1   -1.25    1.15   0
 -15   4  -1    0.56    0.95   0
  16   4   1   -0.62    0.98   0
  16  -4   1   -0.31    0.99   0
 -16   4  -1    1.47    0.99   0
  16  -4   1    0.01    1.21   0
 -16  -4  -1    0.01    1.25   0
 -17   4  -1    2.59    1.32   0
 -17  -4  -1    1.05    1.07   0
  17  -4   1   -0.34    1.07   0
  17  -4   1    0.28    1.05   0
  17   4   1    0.70    1.07   0
  17   4   1    0.22    1.06   0
  18   4   1    0.48    1.17   0
  18   4   1    0.76    1.17   0
  18  -4   1   -1.55    1.43   0
 -18   4  -1   -1.29    1.13   0
 -18  -4  -1   -0.24    1.15   0
  18  -4   1   -0.16    1.43   0
 -18  -5   1   -0.31    1.22   0
  18  -5  -1   -0.32    1.47   0
  18  -5  -1    0.46    1.49   0
 -18   5   1    1.37    1.20   0
 -18  -5   1    1.33    1.20   0
  18   5  -1    1.03    1.19   0
 -17  -5   1    0.17    1.38   0
  17  -5  -1    3.55    1.42   0
  17   5  -1    4.53    1.38   0
 -17  -5   1    1.10    1.11   0
  17  -5  -1    2.80    1.44   0
 -17   5   1    2.45    1.14   0
  16  -5  -1    2.53    1.32   0
  16   5  -1    2.57    1.04   0
  16  -5  -1    2.13    1.33   0
 -16   5   1    1.72    1.08   0
 -16  -5   1    2.07    1.07   0
 -16  -5   1    1.51    1.05   0
  15  -5  -1    0.78    1.18   0
 -15  -5   1    0.30    0.98   0
  15   5  -1    1.86    0.97   0
 -15  -5   1    1.97    0.99   0
 -15   5   1   -0.72    1.19   0
  15  -5  -1    0.80    1.23   0
  14  -5  -1    0.24    1.31   0
  14  -5  -1    1.34    1.12   0
 -14   5   1    0.27    0.95   0
 -14  -5   1    0.32    0.93   0
 -14  -5   1    1.90    1.13   0
  14   5  -1    2.39    0.92   0
 -13  -5   1   -0.05    0.90   0
 -13   5   1    0.26    1.10   0
  13  -5  -1    0.07    1.25   0
  13  -5  -1   -0.39    1.28   0
 -13  -5   1    0.73    0.90   0
  13   5  -1    1.30    0.90   0
 -12  -5   1    1.32    1.05   0
 -12  -5   1    1.51    0.86   0
 -12   5   1    1.42    1.08   0
  12   5  -1    0.83    0.87   0
  12  -5  -1    0.99    1.21   0
  12  -5  -1    0.75    1.06   0
  11  -5  -1    1.13    1.00   0
  11  -5  -1    0.02    1.03   0
 -11  -5   1    1.42    0.81   0
 -11   5   1    0.99    0.84   0
 -11  -5   1    1.66    0.80   0
  11   5  -1    0.99    0.82   0
 -10   5   1    3.69    0.97   0
  10   5  -1    3.68    0.81   0
  10  -5  -1    2.80    1.15   0
 -10  -5   1    4.34    0.82   0
 -10  -5   1    3.24    0.83   0
  10  -5  -1    2.51    1.00   0
  -9  -5   1    9.16    0.78   0
   9   5  -1    7.69    0.78   0
  -9   5   1    7.64    0.98   0
   9  -5  -1    8.47    1.04   0
  -9  -5   1    8.16    0.83   0
  -8  -5   1   10.03    0.79   0
  -8   5   1    8.99    0.98   0
   8   5  -1   10.46    0.94   0
  -8   5   1    8.01    1.12   0
  -8  -5   1   10.62    0.98   0
   8  -5  -1    8.71    0.98   0
   7  -5  -1    3.23    1.07   0
  -7   5   1    3.19    0.92   0
  -7  -5   1    4.01    0.74   0
  -7   5   1    3.50    1.08   0
   7   5  -1    2.78    0.74   0
  -7  -5   1    3.80    0.74   0
  -6   5   1   23.90    1.21   0
   6  -5  -1   26.97    1.23   0
   6   5  -1   23.41    0.85   0
  -6  -5   1   25.77    0.83   0
  -6   5   1   23.04    1.06   0
   5   5  -1   36.47    1.03   0
  -5   5   1   28.67    1.08   0
  -5  -5   1   35.81    1.01   0
   5  -5  -1   32.67    1.09   0
   4   5  -1    1.26    0.71   0
   4  -5  -1    1.46    0.86   0
  -4   5   1    1.53    0.88   0
  -4  -5   1    1.79    0.69   0
  -3  -5   1    1.46    0.70   0
   3   5  -1    2.77    0.87   0
   3  -5  -1    2.06    0.97   0
  -3   5   1    1.26    0.85   0
  -2   5   1    4.19    0.88   0
  -2  -5   1    5.00    0.73   0
   2   5  -1    5.00    0.71   0
   2  -5  -1    6.05    0.90   0
   1   5  -1   30.41    0.83   0
  -1  -5   1   34.45    0.85   0
  -1   5   1   31.37    1.06   0
   1  -5  -1   39.20    1.08   0
   0  -5   1   15.57    0.79   0
   0  -5  -1   17.26    0.96   0
   0   5   1   16.39    0.96   0
   0   5  -1   15.50    0.92   0
  -1   5  -1   11.67    0.74   0
  -1  -5  -1   15.03    0.94   0
   1  -5   1   12.06    0.92   0
   1   5   1   14.25    0.78   0
   1  -5   1   14.93    0.91   0
  -2  -5  -1   18.13    1.74   0
   2   5   1   17.02    0.79   0
   2  -5   1   17.79    1.09   0
  -2  -5  -1   19.39    0.79   0
  -2   5  -1   17.73    0.93   0
   2  -5   1   17.74    0.78   0
   3   5   1   11.59    0.75   0
  -3  -5  -1   10.67    1.24   0
  -3   5  -1    9.53    0.75   0
   3  -5   1   10.07    0.94   0
  -3  -5  -1   11.35    0.75   0
   3  -5   1   10.95    0.74   0
   4   5   1    3.89    0.70   0
   4  -5   1    4.21    1.00   0
   4  -5   1    4.14    0.89   0
  -4  -5  -1    4.59    1.08   0
  -4   5  -1    4.31    0.72   0
  -4  -5  -1    4.91    0.86   0
   5   5   1    2.14    0.84   0
  -5  -5  -1    2.79    1.07   0
  -5  -5  -1    2.23    0.70   0
   5  -5   1    2.55    0.72   0
  -5   5  -1    3.33    0.88   0
   5  -5   1    2.47    0.87   0
   6   5   1   10.43    0.77   0
  -6   5  -1    9.11    0.78   0
  -6  -5  -1   10.07    1.14   0
   6  -5   1    9.78    0.77   0
   6  -5   1   11.04    0.94   0
  -6  -5  -1    9.98    0.78   0
  -7   5  -1    3.20    0.74   0
   7  -5   1    3.28    0.92   0
  -7  -5  -1    3.24    0.74   0
   7   5   1    3.35    0.74   0
  -7  -5  -1    3.56    0.94   0
   7  -5   1    2.74    0.90   0
  -8  -5  -1    0.80    0.75   0
   8  -5   1   -0.26    0.89   0
  -8   5  -1    1.37    0.72   0
   8   5   1   -0.86    0.75   0
  -8  -5  -1   -0.66    0.99   0
   8  -5   1    0.84    0.95   0
  -9  -5  -1    6.39    0.84   0
   9  -5   1    6.71    0.98   0
   9   5   1    7.92    0.79   0
   9  -5   1    7.20    0.98   0
  -9  -5  -1    8.65    1.01   0
  -9   5  -1    6.25    0.81   0
  10  -5   1   17.77    0.90   0
  10   5   1   15.31    0.86   0
  10  -5   1   14.21    1.05   0
 -10  -5  -1   16.63    1.08   0
 -10  -5  -1   16.87    0.86   0
 -10   5  -1   14.60    1.06   0
  11   5   1    6.58    0.89   0
 -11   5  -1    6.81    0.87   0
 -11  -5  -1    8.43    1.08   0
 -11  -5  -1    6.32    0.86   0
  11  -5   1    6.66    1.03   0
 -11   5  -1    6.34    0.86   0
  11  -5   1    7.63    0.85   0
  12  -5   1    2.56    0.89   0
 -12  -5  -1    1.55    0.88   0
 -12  -5  -1   -1.05    1.07   0
  12  -5   1    1.29    0.85   0
  12   5   1    1.25    0.88   0
 -12   5  -1    0.39    0.84   0
 -13  -5  -1    0.64    1.17   0
  13  -5   1   -0.13    0.89   0
  13  -5   1    0.99    0.89   0
  13   5   1   -0.46    1.15   0
 -13  -5  -1    0.09    1.12   0
 -13   5  -1    0.59    0.90   0
  13  -5   1    1.43    1.11   0
 -14   5  -1   -0.31    0.96   0
 -14  -5  -1    2.73    0.97   0
  14  -5   1   -0.35    0.95   0
  14  -5   1    0.07    0.94   0
 -14  -5  -1    1.62    0.95   0
  14   5   1    0.62    0.97   0
  14  -5   1   -0.25    0.96   0
 -15  -5  -1   -0.46    1.00   0
  15  -5   1    0.53    1.24   0
  15  -5   1    1.07    1.22   0
  15   5   1    0.89    1.02   0
 -15   5  -1    2.51    1.23   0
 -15  -5  -1   -0.02    1.00   0
  16   5   1    0.71    1.32   0
  16  -5   1    0.29    1.32   0
 -16   5  -1   -0.16    1.35   0
 -16  -5  -1    0.46    1.32   0
  16  -5   1    0.50    1.32   0
 -16  -5  -1    0.83    1.32   0
 -17   5  -1    0.17    1.19   0
 -17  -5  -1    0.94    1.15   0
  17  -5   1    1.25    1.44   0
  17  -5   1    0.33    1.15   0
  17   5   1    0.33    1.15   0
 -16  -6   1    0.16    1.41   0
 -16   6   1    0.39    1.14   0
  16  -6  -1    0.99    1.40   0
  16   6  -1    0.06    1.13   0
 -16  -6   1   -0.49    1.15   0
  16  -6  -1   -0.13    1.65   0
 -15  -6   1    1.23    1.33   0
  15  -6  -1    0.30    1.33   0
 -15  -6   1   -0.02    1.08   0
  15  -6  -1   -0.27    1.54   0
 -15   6   1    0.16    1.32   0
  15   6  -1    0.32    1.09   0
 -14   6   1   -0.27    1.27   0
  14  -6  -1    1.53    1.43   0
  14   6  -1   -0.44    1.01   0
 -14  -6   1    1.70    1.26   0
 -14  -6   1    0.98    1.00   0
  14  -6  -1    0.22    1.23   0
 -13   6   1   -0.73    1.15   0
  13   6  -1    0.93    0.98   0
 -13  -6   1    0.60    0.97   0
  13  -6  -1    0.24    1.19   0
  13  -6  -1    0.08    1.17   0
 -13  -6   1   -0.26    0.98   0
  12  -6  -1    3.63    1.13   0
 -12  -6   1    2.86    0.93   0
 -12  -6   1    3.93    1.16   0
  12   6  -1    3.46    1.14   0
  12  -6  -1    3.57    1.16   0
 -12   6   1    2.51    1.13   0
 -11  -6   1   18.45    1.03   0
  11  -6  -1   17.78    1.23   0
  11   6  -1   18.62    1.13   0
  11  -6  -1   18.11    1.36   0
 -11   6   1   18.75    1.23   0
 -11  -6   1   19.11    0.95   0
 -10  -6   1    0.83    1.07   0
 -10   6   1    0.52    1.04   0
  10   6  -1    1.95    0.89   0
  10  -6  -1    1.58    1.02   0
 -10  -6   1    0.87    1.06   0
  -9  -6   1    2.27    1.02   0
  -9   6   1    0.73    1.01   0
  -9  -6   1    0.93    0.81   0
   9  -6  -1    2.33    1.16   0
   9   6  -1    1.59    0.81   0
  -8  -6   1    4.38    1.00   0
   8   6  -1    3.74    0.80   0
   8  -6  -1    3.04    1.00   0
  -8  -6   1    4.10    0.80   0
  -8   6   1    3.11    1.00   0
  -7  -6   1    1.01    0.98   0
   7  -6  -1    0.01    0.93   0
  -7  -6   1    0.48    0.79   0
   7   6  -1    1.29    0.78   0
  -7   6   1    1.25    0.97   0
   6  -6  -1    0.35    0.90   0
  -6  -6   1   -0.26    0.94   0
   6   6  -1    0.49    0.73   0
  -6  -6   1    1.63    0.93   0
  -6   6   1    0.31    0.93   0
   5   6  -1    0.60    0.74   0
   5  -6  -1    0.07    0.90   0
  -5  -6   1    0.91    0.74   0
  -5   6   1    0.78    0.92   0
   4  -6  -1    3.63    0.90   0
   4   6  -1    3.33    0.73   0
  -4   6   1    3.12    0.92   0
  -4  -6   1    2.43    0.74   0
  -3   6   1    2.16    0.87   0
   3  -6  -1    0.79    0.89   0
  -3  -6   1    1.42    0.89   0
   3   6  -1    0.23    0.72   0
  -2   6   1    1.62    0.89   0
  -2  -6   1    2.67    0.74   0
   2  -6  -1    1.92    0.91   0
   2   6  -1    2.55    0.72   0
   1   6  -1    7.52    0.74   0
  -1   6   1    6.13    0.92   0
  -1  -6   1    8.15    0.76   0
   1  -6  -1    6.63    0.79   0
   0  -6  -1  164.58    1.59   0
   0   6  -1  136.26    1.26   0
   0   6   1  144.68    1.53   0
   0  -6   1  150.06    1.29   0
  -1   6  -1   31.40    1.01   0
   1   6   1   28.20    0.89   0
  -1  -6  -1   36.16    1.08   0
   1  -6   1   29.55    0.87   0
   1  -6   1   31.70    1.27   0
   2   6   1    1.85    0.89   0
  -2  -6  -1    2.39    0.75   0
   2  -6   1    2.48    1.06   0
  -2   6  -1    1.11    0.73   0
   2  -6   1    1.97    0.73   0
   3  -6   1    8.27    0.98   0
   3  -6   1    8.18    0.92   0
  -3  -6  -1    8.62    0.94   0
   3   6   1    8.19    0.92   0
  -3  -6  -1    7.92    1.58   0
  -3   6  -1    7.35    0.75   0
  -4  -6  -1    0.26    1.16   0
   4  -6   1   -0.22    0.88   0
  -4   6  -1    0.56    0.73   0
  -4  -6  -1    1.01    0.74   0
   4  -6   1    0.66    0.92   0
   4   6   1    0.19    0.73   0
   5  -6   1    1.25    0.93   0
   5   6   1    2.83    0.88   0
  -5  -6  -1    0.81    0.75   0
  -5   6  -1    1.30    0.75   0
   5  -6   1    0.88    0.75   0
  -5  -6  -1    0.51    1.07   0
  -6  -6  -1    0.51    0.98   0
   6   6   1    0.74    0.76   0
   6  -6   1    0.80    0.76   0
   6  -6   1   -0.08    1.10   0
  -6   6  -1    0.73    0.75   0
  -6  -6  -1    0.69    0.75   0
   7   6   1    8.71    0.96   0
   7  -6   1    7.26    0.83   0
   7  -6   1    8.70    1.02   0
  -7   6  -1    8.98    0.97   0
  -7  -6  -1    7.00    1.06   0
  -7  -6  -1    8.08    0.81   0
   8  -6   1   -0.10    0.81   0
   8   6   1    0.32    0.78   0
  -8   6  -1    1.04    0.79   0
   8  -6   1    0.86    1.00   0
  -8  -6  -1    0.39    1.01   0
  -8  -6  -1   -0.27    0.98   0
  -9  -6  -1    0.09    0.80   0
   9   6   1    0.03    0.83   0
   9  -6   1    0.34    1.03   0
  -9   6  -1    0.88    1.00   0
  -9  -6  -1   -0.77    1.03   0
   9  -6   1   -0.30    1.01   0
 -10   6  -1    2.70    1.05   0
 -10  -6  -1    2.17    1.09   0
  10  -6   1    2.78    1.08   0
  10   6   1    2.73    0.86   0
 -10  -6  -1    2.74    0.86   0
  10  -6   1    1.12    0.84   0
 -11   6  -1   23.86    1.22   0
  11  -6   1   27.00    1.27   0
 -11  -6  -1   21.63    1.08   0
 -11  -6  -1   22.45    1.05   0
  11   6   1   28.08    1.22   0
  11  -6   1   22.34    1.22   0
 -12   6  -1    9.79    1.00   0
  12  -6   1   12.47    1.25   0
  12   6   1   11.10    1.00   0
 -12  -6  -1    9.23    1.22   0
  12  -6   1   12.86    1.19   0
 -12  -6  -1   10.64    0.99   0
  13  -6   1    0.11    1.19   0
  13  -6   1    1.19    0.99   0
  13   6   1    1.93    0.99   0
 -13  -6  -1    1.40    1.20   0
 -13  -6  -1   -0.10    0.98   0
  13  -6   1   -0.53    1.18   0
 -14  -6  -1   -0.63    1.04   0
  14  -6   1    0.42    1.02   0
  14   6   1    0.54    1.00   0
 -14  -6  -1    0.44    1.00   0
  14  -6   1    0.53    1.27   0
 -15  -6  -1    0.67    1.10   0
  15  -6   1   -0.33    1.12   0
 -15  -6  -1    2.31    1.07   0
  15  -6   1    0.05    1.13   0
  15   6   1    0.80    1.07   0
  16  -6   1    1.34    1.44   0
 -16  -6  -1    2.75    1.47   0
  16   6   1    0.20    1.16   0
  16  -6   1    0.73    1.45   0
 -16  -6  -1    0.45    1.16   0
 -15  -7   1   -1.08    1.46   0
  15  -7  -1    0.25    1.74   0
  15  -7  -1    0.21    1.50   0
 -15  -7   1    0.31    1.21   0
  15   7  -1   -0.56    1.20   0
 -14  -7   1    0.07    1.13   0
 -14  -7   1    0.35    1.10   0
  14  -7  -1    0.92    1.61   0
  14  -7  -1   -0.14    1.41   0
  14   7  -1   -0.39    1.11   0
 -13  -7   1   -0.89    1.33   0
  13  -7  -1    0.37    1.53   0
 -13  -7   1   -1.11    1.05   0
  13   7  -1    0.39    1.07   0
  13  -7  -1    1.07    1.51   0
  12  -7  -1    2.15    1.46   0
  12  -7  -1    1.44    1.45   0
 -12  -7   1    1.27    1.24   0
  12   7  -1    1.32    0.98   0
 -12  -7   1    0.15    1.03   0
  11   7  -1    0.42    0.96   0
  11  -7  -1    0.24    1.18   0
  11  -7  -1    0.28    1.18   0
 -11  -7   1   -0.92    1.19   0
 -11  -7   1    0.21    0.97   0
 -10  -7   1    3.26    1.00   0
  10  -7  -1    4.54    1.17   0
 -10  -7   1    5.46    0.93   0
  10   7  -1    6.00    0.94   0
  -9   7   1    2.95    1.30   0
   9  -7  -1    2.22    1.11   0
  -9  -7   1    2.68    1.16   0
   9   7  -1    2.15    0.89   0
  -9  -7   1    1.97    0.91   0
   8   7  -1    4.61    0.88   0
   8  -7  -1    3.25    1.26   0
  -8  -7   1    4.58    1.06   0
  -8  -7   1    3.48    1.10   0
  -8   7   1    3.62    1.25   0
  -7  -7   1    1.44    1.07   0
   7  -7  -1    0.75    1.04   0
  -7  -7   1    1.31    0.83   0
   7   7  -1    1.07    0.82   0
  -7   7   1    0.56    1.03   0
   6   7  -1    2.85    0.82   0
  -6   7   1    2.42    1.01   0
   6  -7  -1    2.70    1.04   0
  -6  -7   1    2.06    0.82   0
  -6  -7   1    2.07    1.05   0
  -5   7   1    3.59    1.02   0
   5  -7  -1    3.46    1.03   0
  -5  -7   1    4.36    1.02   0
   5   7  -1    3.81    1.02   0
  -5  -7   1    4.75    1.19   0
   4   7  -1    2.67    0.79   0
  -4   7   1    2.81    0.99   0
  -4  -7   1    2.08    0.80   0
   4  -7  -1    3.24    1.00   0
   3   7  -1    1.97    0.77   0
  -3  -7   1    1.92    0.96   0
  -3   7   1    2.55    0.98   0
   3  -7  -1    2.68    0.98   0
  -2  -7   1    2.62    0.78   0
   2  -7  -1    1.95    0.95   0
   2   7  -1    2.18    0.77   0
  -2   7   1    1.41    0.94   0
   1  -7  -1    0.80    0.96   0
  -1   7   1    0.97    0.93   0
  -1  -7   1    0.77    0.78   0
   1   7  -1   -0.27    0.80   0
   0  -7   1    0.35    1.24   0
   0   7  -1    0.66    0.76   0
   0  -7  -1    0.92    0.93   0
   0  -7   1   -0.37    0.78   0
   0   7   1    0.95    0.94   0
   1   7   1    6.89    0.81   0
  -1   7  -1    6.89    0.98   0
   1  -7   1    8.12    1.01   0
   1  -7   1    7.70    1.19   0
  -1  -7  -1    8.05    0.82   0
  -2  -7  -1    6.14    0.97   0
   2  -7   1    4.28    0.81   0
  -2   7  -1    4.91    0.80   0
   2   7   1    5.16    0.80   0
   2  -7   1    4.36    1.18   0
  -3   7  -1    6.64    0.80   0
   3   7   1    8.07    0.99   0
   3  -7   1    7.57    1.00   0
  -3  -7  -1    9.38    0.99   0
   3  -7   1    8.26    1.20   0
  -4  -7  -1    1.90    1.83   0
  -4   7  -1    1.68    0.98   0
  -4  -7  -1    2.87    0.83   0
   4  -7   1    3.25    0.79   0
   4  -7   1    3.64    1.16   0
   4   7   1    2.58    0.80   0
  -5  -7  -1    0.21    0.82   0
  -5   7  -1    0.46    0.80   0
   5  -7   1    0.42    1.18   0
   5   7   1    0.38    0.98   0
   5  -7   1    1.07    1.00   0
  -5  -7  -1   -0.27    1.44   0
  -6  -7  -1    0.85    1.22   0
   6  -7   1    0.96    1.06   0
   6  -7   1    0.34    1.00   0
   6   7   1    0.18    0.82   0
  -6   7  -1    1.01    1.03   0
  -6  -7  -1    1.32    0.87   0
   7  -7   1    3.56    1.09   0
   7   7   1    3.45    1.02   0
   7  -7   1    1.67    1.06   0
  -7  -7  -1    3.35    1.02   0
  -7  -7  -1    2.09    1.28   0
  -7   7  -1    1.78    1.04   0
   8  -7   1    1.50    0.89   0
  -8  -7  -1    1.05    0.88   0
  -8  -7  -1    1.87    1.11   0
  -8   7  -1    1.96    0.87   0
   8   7   1    2.14    0.86   0
   8  -7   1    1.92    1.09   0
  -9   7  -1    2.69    0.91   0
   9  -7   1    3.08    1.11   0
   9   7   1    4.52    0.91   0
  -9  -7  -1    2.63    1.12   0
  -9  -7  -1    3.17    1.17   0
   9  -7   1    3.77    1.15   0
 -10  -7  -1    3.19    0.94   0
  10  -7   1    3.79    1.19   0
  10   7   1    4.41    0.91   0
 -10  -7  -1    1.26    1.21   0
 -10   7  -1    2.23    0.97   0
  10  -7   1    1.94    1.17   0
 -11  -7  -1    0.16    1.24   0
  11  -7   1    2.14    1.23   0
  11  -7   1    1.10    1.20   0
 -11  -7  -1    0.30    1.25   0
  11   7   1    0.61    0.99   0
 -11   7  -1    1.56    0.96   0
 -12  -7  -1    0.99    1.28   0
 -12   7  -1   -0.88    1.23   0
  12  -7   1    1.03    1.03   0
  12   7   1    0.90    0.99   0
  12  -7   1    0.87    1.27   0
 -12  -7  -1   -0.41    1.03   0
  13  -7   1    0.61    1.31   0
 -13  -7  -1    1.62    1.05   0
 -13  -7  -1    0.43    1.36   0
  13   7   1   -0.03    1.06   0
 -14  -7  -1   -0.35    1.17   0
  14   7   1   -0.26    1.38   0
  14  -7   1    0.14    1.44   0
  14  -7   1    0.80    1.44   0
 -14  -7  -1    2.19    1.40   0
  13   8  -1    0.31    1.17   0
 -13  -8   1    1.45    1.20   0
  13  -8  -1    0.29    1.75   0
  13  -8  -1    0.58    1.77   0
 -13  -8   1    0.33    1.24   0
 -12  -8   1    0.80    1.13   0
  12   8  -1   -0.94    1.10   0
  12  -8  -1    0.67    1.65   0
 -12  -8   1    0.89    1.39   0
  12  -8  -1    0.27    1.64   0
 -11  -8   1    0.98    1.10   0
  11  -8  -1    1.52    1.56   0
  11  -8  -1    1.67    1.56   0
 -11  -8   1    0.49    1.36   0
  11   8  -1    2.51    1.09   0
  10   8  -1    0.00    1.00   0
 -10  -8   1   -0.95    1.22   0
  10  -8  -1    0.54    1.29   0
 -10  -8   1   -0.22    1.30   0
   9  -8  -1   -0.52    1.43   0
   9   8  -1    1.42    1.19   0
  -9  -8   1    0.17    1.24   0
  -9  -8   1   -0.22    0.94   0
  -9   8   1    0.24    1.43   0
  -8   8   1    1.28    1.37   0
  -8  -8   1    1.85    0.95   0
  -8  -8   1   -0.57    1.21   0
   8  -8  -1    1.09    1.18   0
   8   8  -1    2.40    0.93   0
   7   8  -1    3.29    0.93   0
  -7  -8   1    2.94    1.38   0
  -7   8   1    1.73    1.33   0
  -7  -8   1    2.23    0.94   0
   7  -8  -1    1.96    1.16   0
  -6   8   1    3.18    1.29   0
  -6  -8   1    2.17    1.17   0
   6  -8  -1    1.33    1.16   0
  -6  -8   1    1.78    0.94   0
   6   8  -1    4.48    0.91   0
  -5  -8   1    3.80    0.89   0
   5  -8  -1    5.49    1.13   0
  -5   8   1    3.75    1.08   0
   5   8  -1    4.78    0.91   0
  -5  -8   1    3.43    1.36   0
  -4  -8   1    7.85    0.90   0
  -4   8   1    9.29    1.13   0
  -4  -8   1    7.41    1.40   0
   4  -8  -1    9.07    1.17   0
   4   8  -1    7.56    0.89   0
   3  -8  -1    5.43    1.11   0
  -3  -8   1    4.34    1.08   0
  -3   8   1    4.24    1.08   0
  -3  -8   1    5.13    1.49   0
   3   8  -1    5.49    1.07   0
  -2  -8   1    3.65    1.45   0
   2  -8  -1    3.98    0.90   0
   2   8  -1    3.69    0.88   0
  -2   8   1    3.77    1.07   0
  -2  -8   1    2.72    1.11   0
  -1  -8   1    2.87    1.50   0
  -1  -8   1    2.73    0.87   0
   1   8  -1    1.93    0.86   0
  -1   8   1    1.93    1.07   0
   1  -8  -1    2.43    0.89   0
   0  -8  -1    7.64    1.08   0
   0  -8   1    6.07    1.54   0
   0   8  -1    4.68    0.87   0
   0  -8   1    6.81    0.87   0
   0   8   1    6.68    1.08   0
  -1   8  -1    1.89    1.03   0
  -1  -8  -1    3.10    1.05   0
   1  -8   1    2.36    0.86   0
   1   8   1    1.74    1.04   0
   1  -8   1    1.94    1.55   0
   2  -8   1    0.62    1.54   0
  -2  -8  -1    0.62    1.05   0
   2  -8   1    1.70    1.04   0
  -2   8  -1    1.21    0.85   0
   2   8   1    0.94    0.84   0
  -3  -8  -1    1.22    0.89   0
   3  -8   1    1.68    1.06   0
  -3   8  -1    1.82    0.86   0
   3   8   1    1.81    0.88   0
   3  -8   1    2.20    1.58   0
   4   8   1    0.38    1.08   0
   4  -8   1    1.39    1.47   0
   4  -8   1    2.41    1.10   0
  -4   8  -1    1.94    1.08   0
  -4  -8  -1    0.95    1.09   0
  -5  -8  -1    6.88    0.93   0
   5  -8   1    6.40    1.38   0
   5   8   1    8.27    0.94   0
  -5   8  -1    7.95    1.11   0
   5  -8   1    5.99    0.93   0
  -6  -8  -1    1.47    1.92   0
   6   8   1   -0.01    1.12   0
   6  -8   1    1.76    0.93   0
  -6   8  -1    0.79    1.12   0
  -6  -8  -1    1.59    1.13   0
   6  -8   1    1.78    1.55   0
   7   8   1   10.81    0.98   0
  -7   8  -1    9.53    0.99   0
   7  -8   1   10.01    1.51   0
  -7  -8  -1    7.42    1.64   0
   7  -8   1    9.56    1.23   0
  -7  -8  -1   10.40    1.00   0
   8  -8   1    1.62    1.28   0
   8   8   1    1.26    0.98   0
   8  -8   1   -0.56    1.22   0
  -8  -8  -1    1.62    1.20   0
  -8  -8  -1    1.22    1.45   0
  -8   8  -1    0.55    0.99   0
   9   8   1    2.06    1.23   0
   9  -8   1    0.75    1.04   0
  -9  -8  -1    1.11    1.01   0
  -9  -8  -1    1.00    1.48   0
  -9   8  -1    0.13    1.22   0
   9  -8   1    0.67    1.47   0
  10  -8   1   -0.58    1.30   0
 -10  -8  -1    0.31    1.54   0
 -10   8  -1    1.58    1.27   0
  10   8   1    0.64    1.04   0
 -10  -8  -1   -0.68    1.07   0
  10  -8   1    0.83    1.32   0
 -11  -8  -1   -0.02    1.37   0
 -11   8  -1    1.99    1.36   0
 -11  -8  -1    0.95    1.44   0
  11  -8   1    1.61    1.33   0
  11   8   1    3.18    1.11   0
 -12   8  -1    0.97    1.14   0
  12   8   1    2.38    1.14   0
  12  -8   1    1.19    1.45   0
 -12  -8  -1   -0.07    1.17   0
 -12  -8  -1    0.58    1.46   0
  10   9  -1    0.64    1.15   0
 -10  -9   1    0.77    1.49   0
 -10  -9   1   -0.75    1.17   0
  10  -9  -1    0.74    1.76   0
  -9   9   1   -0.02    1.62   0
   9   9  -1    1.55    1.35   0
  -9  -9   1    0.41    1.12   0
   9  -9  -1    0.67    1.43   0
  -9  -9   1    0.30    1.43   0
  -8  -9   1   -0.20    1.60   0
   8  -9  -1    0.68    1.36   0
  -8   9   1    0.77    1.55   0
  -8  -9   1   -0.14    1.07   0
   8   9  -1    0.63    1.07   0
   7   9  -1    1.64    1.06   0
  -7  -9   1   -0.15    1.77   0
  -7  -9   1   -1.10    1.02   0
  -7   9   1    0.05    1.33   0
   7  -9  -1    0.31    1.36   0
   6   9  -1    1.41    1.24   0
  -6  -9   1    0.46    1.01   0
  -6   9   1    0.62    1.30   0
  -6  -9   1    0.51    1.51   0
   6  -9  -1    0.26    1.30   0
   5  -9  -1    2.10    1.26   0
  -5   9   1    1.29    1.44   0
  -5  -9   1    0.25    1.27   0
  -5  -9   1    0.14    1.68   0
   5   9  -1    0.43    0.99   0
   4   9  -1    1.47    0.99   0
   4  -9  -1    2.02    1.42   0
  -4  -9   1    1.74    1.01   0
  -4   9   1    1.53    1.21   0
  -4  -9   1    1.10    1.67   0
  -3  -9   1    1.35    2.01   0
  -3  -9   1    0.93    0.96   0
   3  -9  -1    0.85    1.23   0
  -3   9   1    1.46    1.19   0
  -3  -9   1    1.10    1.96   0
   3   9  -1    1.40    0.95   0
  -2  -9   1    0.72    0.97   0
  -2   9   1    1.25    1.20   0
   2  -9  -1    2.69    1.24   0
   2   9  -1    1.40    0.97   0
  -2  -9   1    1.40    2.24   0
  -2  -9   1    0.94    2.40   0
   1  -9  -1    0.63    0.95   0
  -1   9   1   -0.18    0.94   0
   1   9  -1    1.55    1.14   0
  -1  -9   1   -1.50    1.16   0
   0  -9   1    1.11    1.18   0
   0   9   1    1.58    1.19   0
   0   9  -1    1.14    1.17   0
   0  -9  -1    0.96    1.21   0
  -1  -9  -1    1.00    1.19   0
  -1   9  -1    1.27    1.16   0
   1  -9   1   -0.01    0.98   0
   1   9   1    1.09    0.94   0
  -2  -9  -1    0.77    0.97   0
   2  -9   1    0.35    0.96   0
   2   9   1   -0.07    0.98   0
  -2   9  -1    1.15    1.17   0
  -3  -9  -1    1.16    1.24   0
  -3   9  -1    0.97    0.97   0
   3  -9   1    0.63    1.20   0
   3   9   1    1.42    0.99   0
  -4  -9  -1    0.15    1.22   0
   4   9   1    0.52    1.21   0
  -4   9  -1    0.97    1.20   0
   4  -9   1    1.62    1.00   0
   5   9   1   -0.04    1.24   0
  -5  -9  -1    0.85    1.03   0
  -5   9  -1    1.10    1.21   0
   5  -9   1    0.72    1.23   0
  -6  -9  -1    1.05    1.08   0
   6   9   1    1.82    1.04   0
   6  -9   1    1.03    1.28   0
  -6   9  -1    1.27    1.04   0
   7   9   1   -1.53    1.32   0
  -7   9  -1    0.10    1.08   0
  -7  -9  -1   -0.61    1.33   0
   7  -9   1    0.35    1.07   0
  -8  -9  -1    0.73    1.15   0
  -8   9  -1    0.88    1.35   0
   8  -9   1   -0.26    1.09   0
   8   9   1    2.82    1.34   0
   9   9   1    0.82    1.13   0
  -9  -9  -1    1.22    2.05   0
  -9   9  -1    0.86    1.41   0
   9  -9   1   -0.26    1.42   0
  -9  -9  -1    0.58    1.16   0
 -10   9  -1    0.11    1.51   0
  10  -9   1    0.69    1.50   0
 -10  -9  -1    0.03    1.23   0
  10   9   1    0.34    1.46   0
 -10  -9  -1    0.59    1.99   0
  -6  10   1    0.64    1.52   0
   6  10  -1    1.15    1.45   0
  -5 -10   1    0.99    1.46   0
   5 -10  -1    1.39    1.51   0
  -5  10   1    1.14    1.45   0
   5  10  -1    1.67    1.17   0
  -4 -10   1    3.97    1.15   0
  -4  10   1    3.91    1.66   0
   4 -10  -1    3.84    1.71   0
   4  10  -1    2.40    1.41   0
  -3  10   1    2.05    1.45   0
  -3 -10   1    3.60    1.40   0
   3 -10  -1    1.76    1.47   0
   3  10  -1    1.83    1.12   0
   2  10  -1    1.38    1.39   0
   2 -10  -1    1.21    1.42   0
  -2 -10   1    1.15    1.15   0
  -2  10   1    1.78    1.39   0
  -1 -10   1    1.65    1.13   0
  -1  10   1    2.00    1.36   0
   1  10  -1   -0.45    1.13   0
   1 -10  -1    1.11    1.40   0
   0 -10   1    1.69    1.37   0
   0  10  -1    1.14    1.11   0
   0  10   1    0.58    1.13   0
   0 -10  -1    0.60    1.38   0
   1  10   1    0.36    1.36   0
  -1  10  -1   -0.47    1.08   0
  -1 -10  -1    0.79    1.39   0
   1 -10   1    0.92    1.11   0
   2  10   1    0.75    1.38   0
  -2 -10  -1   -0.24    1.45   0
   2 -10   1    1.11    1.40   0
  -2  10  -1   -0.46    1.13   0
   3  10   1    0.01    1.13   0
  -3  10  -1   -0.52    1.14   0
   3 -10   1    0.06    1.42   0
  -3 -10  -1   -0.94    1.40   0
  -4  10  -1    1.70    1.41   0
  -4 -10  -1    0.92    1.44   0
   4 -10   1    1.84    1.45   0
   4  10   1   -0.19    1.42   0
  -5 -10  -1    1.94    1.46   0
   5 -10   1    2.05    1.49   0
  -5  10  -1    2.35    1.44   0
   5  10   1    1.22    1.18   0
 -20   0   2   -0.04    1.15   0
  20   0  -2    0.77    1.42   0
  20   0  -2    0.58    1.17   0
  19   0  -2    0.64    1.08   0
  19   0  -2    0.42    1.07   0
 -19   0   2   -0.23    1.08   0
  18   0  -2   10.48    1.29   0
  18   0  -2   11.57    1.28   0
 -18   0   2    5.88    1.08   0
  17   0  -2   11.68    1.22   0
  17   0  -2   11.02    1.02   0
 -17   0   2    9.92    1.02   0
  16   0  -2   10.03    0.95   0
  16   0  -2   11.30    1.14   0
 -16   0   2    9.11    0.93   0
 -15   0   2   -0.58    0.87   0
  15   0  -2    1.61    1.02   0
 -14   0   2    0.78    0.82   0
  14   0  -2    2.44    0.79   0
 -13   0   2    7.53    0.82   0
  13   0  -2    7.07    0.81   0
 -13   0   2    8.74    0.97   0
  12   0  -2   16.73    0.97   0
 -12   0   2   14.03    0.82   0
 -12   0   2   18.30    1.02   0
 -11   0   2    8.64    0.93   0
  11   0  -2   10.64    0.75   0
 -11   0   2    9.94    0.79   0
 -10   0   2    8.73    0.75   0
  10   0  -2    8.56    0.91   0
 -10   0   2    8.78    0.75   0
  -9   0   2   17.48    0.82   0
   9   0  -2   18.27    0.79   0
  -9   0   2   21.03    0.79   0
  -8   0   2    5.93    0.73   0
   8   0  -2    6.83    0.74   0
   7   0  -2  270.03    1.96   0
  -7   0   2  269.90    1.98   0
   6   0  -2 1185.63    3.87   0
  -6   0   2 1345.81    4.25   0
  -5   0   2   20.68    1.01   0
   5   0  -2   17.84    0.84   0
  -4   0   2   82.87    1.41   0
   4   0  -2   82.39    1.40   0
  -3   0   2   58.16    1.32   0
   3   0  -2   59.73    1.33   0
  -2   0   2   21.62    1.09   0
   2   0  -2   24.71    1.11   0
   1   0  -2  172.63    1.84   0
  -1   0   2  195.41    2.04   0
   0   0   2 1230.93    4.38   0
   0   0  -2 1150.66    4.19   0
  -1   0  -2  407.29    2.50   0
   1   0   2  365.47    2.31   0
   2   0   2  114.15    1.48   0
  -2   0  -2  105.45    1.33   0
   2   0   2  107.77    1.43   0
   3   0   2   44.91    0.98   0
  -3   0  -2   49.82    1.03   0
   3   0   2   50.39    1.04   0
   4   0   2  153.53    1.36   0
  -4   0  -2  160.27    1.40   0
  -4   0  -2  138.65    1.33   0
   4   0   2  157.37    1.41   0
  -5   0  -2 1345.91    3.43   0
   5   0   2 1453.47    3.50   0
   5   0   2 1466.68    3.53   0
   6   0   2   43.96    0.92   0
   6   0   2   46.74    0.90   0
  -6   0  -2   43.53    0.91   0
   6   0   2   48.66    0.91   0
   7   0   2   61.96    0.97   0
   7   0   2   60.18    0.97   0
  -7   0  -2   63.46    1.10   0
   7   0   2   64.03    1.12   0
   8   0   2    4.14    0.70   0
   8   0   2    4.73    0.87   0
   8   0   2    2.91    0.72   0
  -8   0  -2    3.23    0.71   0
   9   0   2   11.05    0.88   0
   9   0   2   10.19    0.75   0
  -9   0  -2    9.14    0.74   0
   9   0   2   11.59    0.90   0
 -10   0  -2    8.99    0.78   0
  10   0   2    9.35    0.77   0
  10   0   2    9.74    0.77   0
  10   0   2    7.92    0.76   0
 -11   0  -2   58.09    1.00   0
  11   0   2   56.00    0.96   0
  11   0   2   60.34    0.99   0
  11   0   2   55.73    0.96   0
 -12   0  -2   39.22    0.96   0
  12   0   2   41.03    0.95   0
  12   0   2   38.53    0.92   0
  12   0   2   40.84    0.92   0
 -13   0  -2    2.95    0.82   0
  13   0   2    4.08    0.83   0
  13   0   2    3.88    0.81   0
  13   0   2    4.15    0.82   0
  14   0   2   -0.25    0.81   0
 -14   0  -2    1.65    1.03   0
  14   0   2   -0.80    0.83   0
  14   0   2    1.31    0.85   0
 -15   0  -2    1.25    0.89   0
  15   0   2   -0.32    0.85   0
  15   0   2    1.42    0.90   0
  15   0   2    1.61    0.87   0
 -16   0  -2   19.50    1.01   0
  16   0   2   20.21    1.01   0
  16   0   2   20.80    1.02   0
  16   0   2   22.13    1.03   0
 -17   0  -2    3.01    1.01   0
  17   0   2    2.71    0.99   0
  17   0   2    2.09    0.98   0
  18   0   2   -0.56    1.06   0
  18   0   2    0.60    1.28   0
 -18   0  -2   -0.32    1.33   0
  19   0   2    3.30    1.12   0
  19   0   2    0.03    1.14   0
 -19   0  -2   -1.84    1.41   0
  20   1  -2    0.30    1.43   0
  20   1  -2    0.52    1.16   0
  20  -1  -2   -1.12    1.17   0
  20  -1  -2    1.03    1.44   0
 -20   1   2   -2.09    1.46   0
 -20  -1   2    0.88    1.19   0
 -19  -1   2    0.98    1.11   0
  19   1  -2   -0.79    1.32   0
  19   1  -2    0.92    1.07   0
  19  -1  -2   -0.04    1.33   0
  19  -1  -2    0.17    1.33   0
 -19   1   2    0.75    1.07   0
  18  -1  -2    0.26    1.24   0
  18  -1  -2    1.60    1.21   0
  18   1  -2    1.53    0.98   0
 -18  -1   2   -2.00    1.05   0
  18   1  -2    0.13    1.00   0
 -18   1   2    0.71    0.99   0
  17  -1  -2   -0.22    1.14   0
  17  -1  -2    0.97    0.94   0
  17   1  -2    1.07    0.93   0
 -17  -1   2    1.23    0.94   0
 -17   1   2   -0.40    0.92   0
  16  -1  -2    2.26    0.90   0
 -16  -1   2    0.94    0.91   0
  16  -1  -2    0.96    0.89   0
 -16  -1   2    0.78    0.89   0
 -16   1   2    2.94    1.07   0
  16   1  -2    1.71    0.89   0
 -15  -1   2    2.13    0.84   0
  15  -1  -2    0.34    1.04   0
  15   1  -2    0.98    0.85   0
 -15  -1   2   -1.05    0.86   0
 -15   1   2    1.55    0.84   0
  15  -1  -2    0.47    0.86   0
 -14  -1   2    1.26    0.82   0
  14  -1  -2    0.52    0.98   0
  14   1  -2    3.29    0.97   0
  14  -1  -2    0.88    0.80   0
 -14   1   2    1.48    1.00   0
 -14  -1   2    0.91    0.82   0
 -13  -1   2    2.95    0.79   0
  13  -1  -2    3.78    0.98   0
  13   1  -2    3.97    0.95   0
 -13  -1   2    3.07    0.81   0
 -13   1   2    5.73    0.78   0
  13  -1  -2    3.72    0.97   0
 -12   1   2   23.12    0.87   0
 -12  -1   2   26.27    0.88   0
  12  -1  -2   21.86    0.88   0
  12   1  -2   26.20    1.03   0
  12  -1  -2   24.53    1.04   0
 -12  -1   2   22.94    1.01   0
 -11  -1   2    6.20    0.93   0
  11  -1  -2    5.37    0.93   0
 -11   1   2    5.04    0.76   0
  11   1  -2    4.90    0.72   0
 -11  -1   2    7.08    0.90   0
  10  -1  -2    8.95    0.90   0
 -10  -1   2    8.20    0.87   0
 -10  -1   2    9.09    0.75   0
 -10   1   2    9.82    0.76   0
  10   1  -2    8.54    0.73   0
   9  -1  -2   -0.58    0.87   0
  -9   1   2   -0.12    0.86   0
   9   1  -2    0.57    0.67   0
  -9   1   2    1.04    0.69   0
  -9  -1   2    0.79    0.66   0
   8   1  -2    6.88    0.69   0
  -8   1   2    7.34    0.92   0
  -8  -1   2    7.76    0.82   0
  -8   1   2    7.64    0.74   0
   8  -1  -2    7.06    0.88   0
  -7   1   2    3.18    0.91   0
  -7  -1   2    4.19    0.84   0
   7   1  -2    2.59    0.68   0
   7  -1  -2    2.68    0.88   0
  -6   1   2    0.58    1.03   0
   6   1  -2    0.70    0.70   0
  -6  -1   2    1.87    0.86   0
   6  -1  -2    1.09    1.03   0
   5   1  -2    5.10    0.73   0
   5  -1  -2    3.76    0.99   0
  -5   1   2    4.72    1.02   0
  -5  -1   2    5.23    0.90   0
   4  -1  -2    4.24    1.14   0
   4   1  -2    4.35    0.72   0
  -4   1   2    5.26    1.17   0
  -4  -1   2    4.72    0.74   0
  -3  -1   2    2.29    0.90   0
  -3   1   2    1.78    1.23   0
   3  -1  -2    1.74    1.21   0
   3   1  -2    1.53    0.75   0
  -2   1   2   46.97    1.73   0
  -2  -1   2   51.46    1.24   0
   2  -1  -2   54.65    1.81   0
   2   1  -2   48.59    1.07   0
  -1  -1   2  184.43    1.68   0
   1  -1  -2  227.54    2.67   0
  -1   1   2  188.20    2.45   0
   1   1  -2  182.66    1.66   0
   0  -1  -2  119.41    1.77   0
   0   1   2   93.52    1.60   0
   0  -1   2   83.97    1.26   0
   0   1  -2  103.42    1.45   0
   1  -1   2   78.61    1.20   0
   1   1   2   83.89    1.38   0
   1   1   2   96.37    1.49   0
  -1   1  -2   78.85    1.20   0
   2  -1   2   12.98    0.82   0
   2   1   2   16.94    1.00   0
   2   1   2   15.64    0.99   0
  -2   1  -2   13.95    0.83   0
   2  -1   2   14.53    0.81   0
   2   1   2   15.93    0.84   0
  -3   1  -2    4.27    0.74   0
   3   1   2    4.25    0.73   0
  -3  -1  -2    4.24    0.74   0
   3  -1   2    4.12    0.73   0
   3   1   2    4.51    0.74   0
   3  -1   2    4.01    0.73   0
   3   1   2    3.89    0.75   0
   4  -1   2   23.31    0.82   0
  -4  -1  -2   21.93    0.85   0
   4   1   2   27.09    1.01   0
   4   1   2   24.36    0.86   0
   4  -1   2   24.08    0.83   0
  -4   1  -2   23.00    0.83   0
   4   1   2   26.28    0.86   0
  -5   1  -2    1.40    0.69   0
  -5  -1  -2    1.37    0.87   0
   5   1   2    1.97    0.88   0
   5   1   2    2.04    0.86   0
  -5   1  -2    1.41    0.70   0
   5  -1   2    0.78    0.72   0
   5  -1   2    1.44    0.70   0
   5   1   2    0.85    0.71   0
  -6  -1  -2   16.56    0.77   0
   6   1   2   20.44    0.81   0
  -6   1  -2   20.69    0.80   0
  -6   1  -2   21.36    0.96   0
   6  -1   2   18.90    0.79   0
   6   1   2   22.58    0.78   0
   6   1   2   19.71    0.80   0
   6  -1   2   23.04    0.93   0
  -7   1  -2    6.15    0.72   0
   7   1   2    7.45    0.74   0
   7   1   2    6.86    0.71   0
  -7  -1  -2    8.00    0.74   0
   7  -1   2    6.62    0.71   0
   7   1   2    6.66    0.77   0
   7  -1   2    6.87    0.72   0
  -7   1  -2    8.33    0.86   0
   8  -1   2    0.74    0.70   0
  -8  -1  -2    0.22    0.69   0
   8   1   2   -0.13    0.70   0
   8   1   2    0.39    0.83   0
   8  -1   2    0.72    0.67   0
   8   1   2    1.11    0.68   0
  -8   1  -2    0.77    0.70   0
   9  -1   2    4.35    0.71   0
   9   1   2    4.08    0.72   0
   9   1   2    5.83    0.70   0
   9  -1   2    4.00    0.73   0
  -9  -1  -2    4.79    0.73   0
   9  -1   2    3.67    0.71   0
   9   1   2    4.47    0.72   0
  -9   1  -2    3.31    0.72   0
 -10   1  -2    1.15    0.73   0
  10  -1   2    1.73    0.73   0
  10   1   2    1.75    0.74   0
  10  -1   2    2.21    0.76   0
 -10  -1  -2    1.22    0.75   0
  10   1   2    1.43    0.74   0
  10   1   2    2.70    0.74   0
  10  -1   2    1.89    0.75   0
  11   1   2    6.05    0.79   0
  11  -1   2    4.70    0.77   0
 -11  -1  -2    4.68    0.96   0
 -11   1  -2    3.68    0.78   0
  11   1   2    5.31    0.80   0
  11  -1   2    6.31    0.94   0
  11  -1   2    5.59    0.79   0
  11   1   2    5.47    0.78   0
  12   1   2    1.83    0.77   0
 -12   1  -2    0.42    0.80   0
 -12  -1  -2    0.35    0.80   0
  12  -1   2    1.08    0.78   0
  12   1   2    1.85    0.75   0
  12  -1   2    2.80    0.78   0
  12   1   2    0.01    0.79   0
  12  -1   2    0.47    0.77   0
 -13  -1  -2    2.75    0.82   0
  13   1   2    4.12    0.80   0
  13   1   2    2.56    0.81   0
  13  -1   2    3.24    0.79   0
  13  -1   2    1.99    0.81   0
  13  -1   2    2.02    0.81   0
  13   1   2    1.37    0.82   0
 -13   1  -2    1.34    0.85   0
 -14  -1  -2    0.30    1.01   0
  14  -1   2    0.19    0.87   0
 -14   1  -2   -0.25    0.84   0
  14   1   2    1.47    0.84   0
  14  -1   2   -0.24    0.80   0
  14  -1   2    0.33    1.01   0
  14   1   2   -0.10    0.86   0
  14   1   2    0.32    0.83   0
 -15  -1  -2    1.62    0.89   0
 -15   1  -2    1.06    0.90   0
  15   1   2    0.27    0.90   0
  15  -1   2   -0.69    0.90   0
  15  -1   2    0.93    0.86   0
  15  -1   2    1.08    0.86   0
  15   1   2   -0.79    0.88   0
  15   1   2    1.16    0.87   0
 -16   1  -2    0.27    0.94   0
 -16  -1  -2    0.46    0.97   0
  16  -1   2   -0.64    0.95   0
  16  -1   2    0.37    0.93   0
  16   1   2    0.19    0.95   0
  16  -1   2   -0.54    0.95   0
  16   1   2    0.88    0.94   0
 -17  -1  -2    2.48    1.02   0
 -17   1  -2    1.76    1.02   0
  17   1   2    0.75    1.02   0
  17  -1   2    2.77    1.03   0
  17   1   2    2.65    0.97   0
  17  -1   2    1.99    0.98   0
  17  -1   2    2.03    1.25   0
 -18  -1  -2    1.26    1.05   0
 -18   1  -2    1.04    1.07   0
  18  -1   2    1.37    1.06   0
  18  -1   2    0.30    1.05   0
  18   1   2   -0.71    1.28   0
  18   1   2    1.65    1.31   0
 -19  -1  -2    0.17    1.17   0
 -19   1  -2   -0.32    1.18   0
  19   1   2    0.98    1.38   0
  19   1   2    2.11    1.16   0
  19  -1   2    1.01    1.16   0
  19  -1   2    0.28    1.42   0
  20   2  -2    0.46    1.22   0
  20  -2  -2    0.86    1.50   0
  20   2  -2    1.64    1.22   0
  19  -2  -2   -1.01    1.36   0
  19   2  -2    0.59    1.11   0
 -19  -2   2    1.31    1.38   0
  19  -2  -2    0.50    1.12   0
 -19   2   2    1.26    1.35   0
 -18   2   2    6.09    1.30   0
  18  -2  -2    8.82    1.30   0
 -18  -2   2    3.87    1.06   0
  18  -2  -2    6.98    1.31   0
 -18  -2   2    2.44    1.28   0
  18   2  -2    5.54    1.05   0
  17  -2  -2    6.62    1.25   0
 -17  -2   2    4.91    1.22   0
  17  -2  -2    6.50    1.23   0
 -17  -2   2    7.03    1.23   0
  17   2  -2    5.68    1.21   0
 -17   2   2    6.04    1.24   0
  16  -2  -2    4.01    0.92   0
 -16  -2   2    3.01    0.93   0
  16  -2  -2    4.62    1.13   0
 -16  -2   2    3.51    1.13   0
  16   2  -2    4.11    0.91   0
 -16   2   2    3.90    0.91   0
  15  -2  -2    0.53    1.03   0
  15  -2  -2    1.05    1.06   0
 -15  -2   2    0.22    1.04   0
 -15  -2   2   -0.03    0.88   0
  15   2  -2    1.27    0.85   0
 -15   2   2    1.10    0.85   0
  14  -2  -2    2.79    1.02   0
 -14  -2   2    1.03    0.84   0
 -14   2   2    2.21    0.82   0
  14  -2  -2    2.83    1.04   0
  14   2  -2    2.81    0.83   0
 -14  -2   2    1.92    0.84   0
 -13  -2   2    8.67    0.85   0
  13  -2  -2    8.84    1.04   0
  13   2  -2   10.38    0.82   0
 -13  -2   2    8.00    0.82   0
 -13   2   2   11.25    0.99   0
  13  -2  -2    9.89    1.02   0
  12  -2  -2    6.22    1.00   0
 -12   2   2    7.26    0.82   0
  12  -2  -2    5.84    0.98   0
 -12  -2   2    5.06    0.77   0
 -12  -2   2    6.48    0.80   0
  12   2  -2    6.80    0.97   0
 -11  -2   2    3.00    0.74   0
  11  -2  -2    3.50    1.07   0
  11  -2  -2    2.68    0.93   0
 -11  -2   2    4.15    0.75   0
  11   2  -2    2.47    0.75   0
 -11   2   2    2.55    0.93   0
  10  -2  -2    4.43    0.92   0
  10  -2  -2    4.56    0.90   0
 -10  -2   2    3.74    0.75   0
 -10   2   2    4.54    0.72   0
  10   2  -2    5.59    0.87   0
 -10  -2   2    3.69    0.71   0
   9  -2  -2    8.20    0.94   0
   9  -2  -2    9.47    0.93   0
  -9  -2   2    9.39    0.73   0
  -9   2   2   10.30    0.74   0
   9   2  -2    8.93    0.71   0
  -8   2   2    2.41    0.85   0
   8  -2  -2    3.90    0.97   0
  -8  -2   2    2.99    0.71   0
   8   2  -2    2.71    0.68   0
   8  -2  -2    3.49    0.98   0
   7  -2  -2  100.34    1.72   0
   7  -2  -2  112.81    1.90   0
   7   2  -2  102.08    1.12   0
  -7  -2   2  114.09    1.29   0
  -7   2   2  102.86    1.22   0
   6   2  -2  447.43    1.99   0
   6  -2  -2  482.26    4.04   0
  -6   2   2  497.30    2.45   0
   6  -2  -2  446.64    3.79   0
  -6  -2   2  433.74    2.03   0
   5   2  -2    6.56    0.87   0
   5  -2  -2    5.16    1.55   0
   5  -2  -2    4.94    1.54   0
  -5  -2   2    6.83    0.75   0
   4   2  -2   13.44    0.75   0
  -4  -2   2   14.47    0.89   0
   3   2  -2    7.14    0.76   0
  -3  -2   2    6.26    0.73   0
  -2  -2   2   24.45    0.87   0
   2   2  -2   30.95    0.88   0
  -1   2   2   57.21    1.76   0
  -1   2   2   62.91    1.80   0
  -1  -2   2   41.06    0.94   0
   1   2  -2   44.12    0.97   0
   0   2  -2  267.26    1.71   0
   0   2   2  336.82    2.78   0
   0  -2   2  273.22    1.74   0
   0   2   2  334.56    2.77   0
   1  -2   2  135.14    1.39   0
  -1   2  -2  116.08    1.23   0
   1   2   2  152.18    1.73   0
   1   2   2  130.15    1.65   0
   2   2   2   46.15    1.14   0
  -2   2  -2   40.59    0.91   0
   2  -2   2   40.74    0.90   0
   2   2   2   47.60    1.03   0
  -3  -2  -2   15.61    0.93   0
   3  -2   2   17.15    0.93   0
  -3   2  -2   12.42    0.76   0
   3   2   2   16.13    0.82   0
   3  -2   2   15.17    0.76   0
   3   2   2   17.38    0.95   0
   4   2   2   59.09    1.01   0
  -4   2  -2   52.08    0.95   0
   4   2   2   54.98    1.02   0
  -4  -2  -2   59.29    1.14   0
   4  -2   2   58.85    1.07   0
   4  -2   2   53.94    0.95   0
   5   2   2  526.75    2.31   0
  -5  -2  -2  448.71    2.18   0
  -5   2  -2  450.14    2.02   0
   5  -2   2  448.84    2.00   0
   5   2   2  467.21    2.22   0
   5  -2   2  454.30    2.01   0
  -6   2  -2   19.87    0.82   0
   6  -2   2   20.07    0.83   0
  -6  -2  -2   19.91    0.78   0
   6   2   2   21.03    0.80   0
   6   2   2   20.64    0.82   0
   6  -2   2   19.14    0.81   0
  -6   2  -2   19.61    0.81   0
  -7  -2  -2   11.02    0.74   0
   7   2   2   13.30    0.88   0
  -7   2  -2   11.45    0.75   0
   7  -2   2   10.16    0.74   0
   7  -2   2   11.88    0.75   0
   7   2   2   11.48    0.77   0
  -7   2  -2   10.20    0.75   0
  -8   2  -2    2.25    0.71   0
   8  -2   2    4.67    0.71   0
  -8   2  -2    3.17    0.72   0
   8  -2   2    3.49    0.71   0
   8   2   2    3.88    0.72   0
   8   2   2    4.93    0.87   0
   8   2   2    3.52    0.70   0
  -8  -2  -2    4.13    0.70   0
  -9   2  -2    1.47    0.72   0
  -9  -2  -2    1.74    0.69   0
  -9   2  -2    1.24    0.72   0
   9  -2   2    2.05    0.70   0
   9   2   2    2.26    0.72   0
   9   2   2    3.57    0.69   0
   9  -2   2    2.30    0.72   0
   9   2   2    1.71    0.75   0
 -10  -2  -2    1.17    0.73   0
  10   2   2    1.50    0.74   0
  10  -2   2    1.98    0.71   0
  10  -2   2    1.35    0.73   0
 -10   2  -2    1.52    0.73   0
  10   2   2    1.46    0.73   0
  10  -2   2    1.48    0.72   0
  10   2   2    0.47    0.74   0
  11   2   2   25.33    1.03   0
  11  -2   2   22.15    0.85   0
  11   2   2   21.22    0.84   0
 -11  -2  -2   21.17    0.85   0
  11   2   2   25.43    1.02   0
  11  -2   2   24.73    0.88   0
 -11   2  -2   19.96    0.86   0
  11  -2   2   26.14    1.04   0
  12   2   2   16.39    0.85   0
  12   2   2   16.15    0.87   0
  12  -2   2   15.85    1.02   0
  12  -2   2   13.58    0.84   0
  12  -2   2   16.64    0.86   0
  12   2   2   16.50    0.85   0
 -12   2  -2   15.78    0.85   0
 -12  -2  -2   15.37    0.84   0
  13  -2   2    0.88    0.81   0
  13   2   2    1.50    0.80   0
 -13   2  -2    0.74    0.83   0
  13   2   2    0.75    0.98   0
  13  -2   2    1.71    0.81   0
  13  -2   2    3.22    0.83   0
  13   2   2    1.55    0.81   0
 -13  -2  -2    1.66    0.82   0
  14   2   2   -0.82    0.87   0
  14  -2   2    0.25    0.89   0
  14   2   2    0.70    0.84   0
  14  -2   2    0.11    0.84   0
  14  -2   2   -1.26    0.85   0
 -14   2  -2   -1.40    0.88   0
 -14  -2  -2    1.36    0.86   0
  15  -2   2    1.58    1.10   0
  15   2   2    1.78    0.93   0
 -15   2  -2    1.33    0.91   0
  15   2   2    0.91    0.93   0
  15  -2   2   -0.35    0.90   0
  15  -2   2    0.90    0.90   0
 -15  -2  -2    1.16    0.89   0
  16   2   2    9.18    1.02   0
  16  -2   2    8.80    0.97   0
  16   2   2   10.22    1.02   0
  16  -2   2   10.14    1.00   0
 -16   2  -2    5.78    1.04   0
  16  -2   2   12.49    1.01   0
 -16  -2  -2    8.28    0.99   0
  17   2   2    1.76    1.02   0
  17  -2   2    3.82    1.26   0
  17   2   2    1.02    1.04   0
  17  -2   2    1.91    1.24   0
 -17   2  -2    2.32    1.04   0
  17  -2   2    0.95    1.02   0
 -17  -2  -2    1.43    1.02   0
 -18  -2  -2    0.87    1.09   0
  18   2   2   -0.36    1.08   0
  18  -2   2    1.62    1.09   0
 -18   2  -2   -1.42    1.06   0
  18  -2   2    0.87    1.10   0
  18   2   2    1.62    1.10   0
 -19  -2  -2    0.79    1.19   0
  19   2   2    2.09    1.19   0
  19   2   2    0.33    1.16   0
  19  -2   2    0.60    1.20   0
  19  -2   2    0.34    1.19   0
 -19   2  -2    0.29    1.18   0
  19   3  -2    2.05    1.41   0
  19  -3  -2    1.53    1.42   0
 -19   3   2    0.92    1.15   0
  19  -3  -2    0.93    1.43   0
 -19  -3   2    2.31    1.18   0
 -19  -3   2    0.59    1.15   0
 -18  -3   2    0.88    1.05   0
 -18  -3   2    2.77    1.32   0
  18  -3  -2    1.53    1.31   0
  18  -3  -2    1.00    1.34   0
  18   3  -2   -0.41    1.07   0
 -18   3   2    1.25    1.09   0
  17  -3  -2   -1.88    1.24   0
 -17  -3   2   -0.72    1.20   0
  17  -3  -2    1.60    1.23   0
  17   3  -2    2.65    1.22   0
 -17   3   2    0.53    1.01   0
 -17  -3   2   -1.25    0.98   0
  16  -3  -2    2.71    1.19   0
 -16  -3   2    2.58    1.19   0
  16  -3  -2    3.52    1.38   0
  16   3  -2    4.56    0.96   0
 -16  -3   2    2.94    0.94   0
 -16   3   2    2.01    0.95   0
  15  -3  -2    2.06    1.11   0
  15  -3  -2    1.99    1.11   0
 -15  -3   2    0.79    0.89   0
  15   3  -2    1.39    0.86   0
 -15   3   2    3.33    0.89   0
 -15  -3   2    0.45    1.09   0
  14  -3  -2    2.81    1.07   0
  14  -3  -2    4.29    1.25   0
  14   3  -2    4.83    0.87   0
 -14  -3   2    2.60    0.87   0
 -14  -3   2    3.09    0.84   0
 -14   3   2    3.36    1.04   0
  13  -3  -2   11.44    1.08   0
 -13  -3   2   10.12    0.89   0
 -13  -3   2   10.60    1.06   0
  13  -3  -2   11.10    1.10   0
  13   3  -2   14.28    1.08   0
 -13   3   2   12.11    1.05   0
 -12  -3   2  113.23    1.38   0
  12  -3  -2  109.53    1.71   0
  12  -3  -2   98.38    1.70   0
  12   3  -2  101.07    1.15   0
 -12  -3   2   96.10    1.18   0
 -12   3   2  109.21    1.39   0
  11  -3  -2   19.26    1.10   0
  11  -3  -2   20.54    1.25   0
  11   3  -2   21.02    0.86   0
 -11  -3   2   21.00    0.85   0
 -11   3   2   24.04    1.05   0
 -11  -3   2   19.95    0.86   0
 -10   3   2   32.65    1.06   0
  10   3  -2   31.21    0.89   0
  10  -3  -2   31.83    1.28   0
  10  -3  -2   29.49    1.15   0
 -10  -3   2   29.53    0.86   0
   9  -3  -2    0.50    1.03   0
   9   3  -2   -0.38    0.71   0
  -9  -3   2    0.68    0.88   0
   9  -3  -2    0.21    1.02   0
  -9   3   2    0.91    0.75   0
  -8  -3   2   14.21    0.76   0
   8   3  -2   14.08    0.77   0
   8  -3  -2   12.96    1.13   0
   8  -3  -2   14.86    1.24   0
  -8   3   2   15.70    0.96   0
  -7  -3   2   10.35    0.89   0
   7  -3  -2    8.55    1.30   0
   7  -3  -2    8.42    1.27   0
   7   3  -2    7.77    0.75   0
  -7   3   2    8.06    0.78   0
   6  -3  -2    2.14    1.35   0
   6   3  -2    3.59    0.72   0
  -6   3   2    2.07    0.76   0
   6  -3  -2    2.22    1.40   0
  -6  -3   2    2.31    0.70   0
  -5  -3   2    3.86    0.72   0
   5   3  -2    5.12    0.72   0
  -5   3   2    6.00    0.92   0
   4   3  -2    5.23    0.71   0
  -4  -3   2    5.07    0.86   0
  -4   3   2    5.65    0.88   0
   3   3  -2   10.77    0.88   0
  -3  -3   2    8.34    0.72   0
   2   3  -2   96.14    1.10   0
  -2  -3   2   85.00    1.07   0
  -2   3   2   80.32    2.19   0
   2  -3  -2  111.31    2.51   0
  -1   3   2  509.63    4.27   0
   1   3  -2  548.50    2.18   0
  -1   3   2  538.80    3.62   0
  -1  -3   2  536.86    2.17   0
   1  -3  -2  648.17    4.10   0
   0   3   2  335.82    3.30   0
   0   3  -2  316.93    1.80   0
   0   3   2  267.99    2.31   0
   0  -3   2  320.48    1.81   0
   0  -3  -2  359.21    2.79   0
   1   3   2  227.25    1.94   0
   1  -3   2  185.35    1.38   0
  -1  -3  -2  219.01    2.03   0
   1   3   2  229.15    2.48   0
  -1   3  -2  184.98    1.38   0
  -2  -3  -2   42.75    1.13   0
   2  -3   2   35.52    0.85   0
  -2   3  -2   33.75    0.86   0
   2   3   2   43.27    1.32   0
   2   3   2   41.66    1.08   0
   3  -3   2    3.60    0.67   0
  -3  -3  -2    3.80    0.88   0
   3   3   2    4.82    0.68   0
  -3  -3  -2    4.35    0.70   0
  -3   3  -2    2.96    0.70   0
   3  -3   2    3.35    0.71   0
   3   3   2    4.18    0.89   0
  -4  -3  -2   36.11    1.07   0
   4   3   2   37.38    0.88   0
  -4  -3  -2   36.90    0.86   0
  -4   3  -2   34.18    0.88   0
   4   3   2   39.10    1.12   0
   4  -3   2   33.34    0.86   0
   4  -3   2   37.03    0.96   0
   5  -3   2    4.02    0.66   0
   5   3   2    5.25    0.84   0
  -5   3  -2    3.33    0.71   0
   5   3   2    4.96    0.91   0
  -5  -3  -2    4.22    0.71   0
   5  -3   2    4.47    0.72   0
  -5  -3  -2    4.45    0.90   0
  -6  -3  -2   72.50    1.20   0
  -6  -3  -2   66.78    1.01   0
   6  -3   2   61.13    0.97   0
   6   3   2   66.56    1.01   0
  -6   3  -2   61.07    0.97   0
   6   3   2   69.46    1.22   0
   6  -3   2   62.65    0.96   0
   7   3   2   14.79    0.77   0
  -7   3  -2   16.97    0.92   0
  -7  -3  -2   15.91    0.94   0
  -7  -3  -2   16.74    0.79   0
   7  -3   2   16.71    0.75   0
   7  -3   2   16.24    0.75   0
   7   3   2   16.72    0.81   0
  -8  -3  -2    1.65    0.92   0
  -8  -3  -2    1.28    0.87   0
  -8   3  -2    2.28    0.85   0
   8   3   2    1.16    0.74   0
   8  -3   2    0.85    0.85   0
  -8   3  -2    1.12    0.68   0
   8   3   2    1.29    0.73   0
   8  -3   2    1.33    0.70   0
  -9  -3  -2   13.07    0.80   0
  -9   3  -2   12.34    0.78   0
  -9  -3  -2   14.21    0.82   0
   9   3   2   13.34    0.79   0
   9  -3   2   14.14    0.79   0
   9  -3   2   12.49    0.92   0
   9   3   2   14.67    0.82   0
  -9   3  -2   11.58    0.77   0
 -10  -3  -2   11.13    0.96   0
 -10   3  -2    9.48    0.80   0
 -10   3  -2   10.42    0.95   0
  10   3   2   11.63    0.97   0
  10  -3   2   12.16    0.78   0
  10   3   2   12.34    0.78   0
  10  -3   2   10.72    0.81   0
 -11   3  -2   25.46    0.90   0
 -11  -3  -2   30.48    1.11   0
  11   3   2   30.01    0.92   0
  11  -3   2   28.83    0.94   0
  11  -3   2   29.39    0.92   0
  11   3   2   30.92    0.93   0
 -12  -3  -2    4.15    0.81   0
  12   3   2    4.87    0.83   0
  12  -3   2    5.59    1.01   0
  12   3   2    3.26    0.82   0
  12  -3   2    3.04    0.78   0
  12  -3   2    4.61    0.83   0
 -12   3  -2    3.17    1.00   0
  13   3   2    8.32    0.90   0
  13   3   2    7.33    0.88   0
  13  -3   2    7.64    0.88   0
  13  -3   2    7.33    0.87   0
  13  -3   2    6.44    0.85   0
 -13   3  -2    5.65    0.90   0
 -13  -3  -2    5.83    0.89   0
 -14   3  -2    0.29    0.88   0
  14   3   2    0.65    0.90   0
  14  -3   2    0.10    1.07   0
  14   3   2    1.22    0.90   0
  14  -3   2   -0.34    1.09   0
 -14  -3  -2    0.06    0.87   0
  14  -3   2    1.74    0.88   0
  15   3   2    1.04    0.94   0
 -15   3  -2    0.51    0.95   0
  15  -3   2    0.34    0.94   0
  15  -3   2    1.30    0.95   0
 -15  -3  -2    1.17    0.94   0
  15   3   2    0.13    0.95   0
  15  -3   2    1.83    0.92   0
 -16  -3  -2    0.15    1.21   0
 -16   3  -2    0.19    1.00   0
  16   3   2    4.91    1.21   0
  16   3   2   -1.31    0.99   0
  16  -3   2    0.48    1.23   0
  16  -3   2    2.06    1.00   0
  16  -3   2    1.51    1.00   0
 -17  -3  -2    6.61    1.35   0
  17   3   2    9.54    1.11   0
 -17   3  -2    6.90    1.34   0
  17  -3   2    8.41    1.10   0
  17  -3   2    9.92    1.07   0
  17  -3   2    8.57    1.11   0
  17   3   2    7.08    1.12   0
 -18   3  -2    1.99    1.14   0
 -18  -3  -2    3.54    1.18   0
  18  -3   2    3.58    1.14   0
  18   3   2    2.34    1.15   0
  18   3   2    1.89    1.14   0
  18  -3   2    1.48    1.16   0
 -18   4   2    0.19    1.16   0
 -18  -4   2    1.11    1.38   0
 -18  -4   2   -0.23    1.37   0
  18  -4  -2    0.58    1.42   0
  18  -4  -2    0.98    1.43   0
  18   4  -2    1.80    1.13   0
 -17   4   2    1.32    1.30   0
  17  -4  -2    1.78    1.52   0
 -17  -4   2    1.68    1.26   0
  17   4  -2    1.40    1.03   0
  17  -4  -2    1.43    1.53   0
 -17  -4   2    1.98    1.03   0
  16  -4  -2    0.71    1.20   0
  16   4  -2    0.45    1.00   0
  16  -4  -2    1.34    1.43   0
 -16  -4   2    1.37    0.96   0
 -16  -4   2    1.13    1.20   0
 -16   4   2   -0.09    1.00   0
 -15   4   2   -0.35    1.19   0
  15   4  -2    0.79    0.93   0
 -15  -4   2    0.56    0.94   0
 -15  -4   2    0.22    0.94   0
  15  -4  -2    1.12    1.33   0
  15  -4  -2    1.65    1.32   0
  14  -4  -2    5.02    1.30   0
  14  -4  -2    4.19    1.13   0
 -14  -4   2    2.95    0.88   0
  14   4  -2    3.60    1.09   0
 -14  -4   2    2.53    0.91   0
 -14   4   2    2.68    0.91   0
 -13  -4   2    8.04    1.09   0
  13   4  -2   10.06    0.90   0
  13  -4  -2   10.64    1.31   0
  13  -4  -2    8.66    1.15   0
 -13  -4   2    9.14    0.90   0
 -13   4   2    9.90    1.10   0
  12   4  -2    2.08    0.82   0
 -12  -4   2    1.45    0.82   0
  12  -4  -2    1.20    1.18   0
 -12  -4   2    0.82    0.85   0
  12  -4  -2    1.41    1.18   0
 -12   4   2    1.67    0.84   0
 -11   4   2    1.57    0.98   0
  11  -4  -2    2.00    1.15   0
 -11  -4   2    2.07    0.81   0
  11   4  -2    1.30    0.81   0
  11  -4  -2    1.67    1.14   0
 -11  -4   2    2.46    0.94   0
 -10   4   2    3.80    0.96   0
  10   4  -2    2.30    0.78   0
 -10  -4   2    1.37    0.76   0
 -10  -4   2    2.88    0.77   0
  10  -4  -2    2.14    1.11   0
  10  -4  -2    2.24    1.09   0
   9  -4  -2    4.08    1.18   0
  -9  -4   2    2.70    0.76   0
  -9   4   2    3.18    0.93   0
   9   4  -2    4.42    0.74   0
   9  -4  -2    3.71    1.23   0
   8  -4  -2    2.80    1.27   0
  -8  -4   2    2.28    0.72   0
   8   4  -2    2.48    0.73   0
  -8   4   2    2.94    0.95   0
   8  -4  -2    2.82    1.16   0
  -7   4   2    2.93    0.89   0
  -7  -4   2    2.62    0.72   0
   7  -4  -2    2.44    1.22   0
   7   4  -2    3.86    0.73   0
   7  -4  -2    2.51    1.25   0
   6  -4  -2    7.43    1.40   0
  -6   4   2    8.73    1.10   0
   6  -4  -2    8.14    1.47   0
   6   4  -2    8.44    0.89   0
  -6  -4   2    8.04    0.72   0
  -5  -4   2    1.29    0.69   0
   5   4  -2    1.98    0.70   0
   5  -4  -2    1.58    1.30   0
  -5   4   2    2.05    1.00   0
  -4   4   2   11.75    1.43   0
   4  -4  -2   12.12    1.43   0
   4   4  -2   12.38    0.74   0
  -4  -4   2   13.05    0.74   0
  -4   4   2   13.03    1.25   0
   3   4  -2   57.12    0.94   0
   3  -4  -2   59.66    1.67   0
  -3  -4   2   61.73    0.94   0
  -3   4   2   66.40    2.33   0
  -3   4   2   54.46    1.74   0
  -2  -4   2   98.35    1.21   0
   2  -4  -2   97.77    1.74   0
  -2   4   2   89.47    1.76   0
   2   4  -2   91.44    1.06   0
  -1   4   2   24.30    1.05   0
  -1  -4   2   25.02    0.80   0
   1   4  -2   23.99    0.82   0
   1  -4  -2   30.57    1.23   0
   0   4   2    8.28    0.90   0
   0   4  -2   10.83    0.91   0
   0  -4  -2   11.98    0.93   0
   0  -4   2    7.89    0.75   0
  -1  -4  -2   11.06    0.97   0
   1  -4   2    9.51    0.74   0
   1   4   2    9.24    0.93   0
  -1   4  -2    9.40    0.74   0
   2  -4   2    9.67    0.73   0
   2  -4   2   11.52    0.89   0
  -2  -4  -2   13.84    0.97   0
  -2   4  -2    9.75    0.73   0
   2   4   2   11.88    0.95   0
   3  -4   2    3.24    0.82   0
  -3  -4  -2    4.23    0.71   0
  -3   4  -2    2.44    0.85   0
  -3  -4  -2    2.71    0.85   0
   3   4   2    3.41    0.70   0
   3  -4   2    3.03    0.70   0
  -4  -4  -2    2.28    0.85   0
   4   4   2    1.85    0.88   0
  -4  -4  -2    2.61    0.72   0
   4  -4   2    2.78    0.84   0
  -4   4  -2    2.52    0.85   0
   4  -4   2    2.27    0.68   0
   4   4   2    2.32    0.85   0
   5   4   2    5.81    0.69   0
   5  -4   2    5.81    0.70   0
  -5  -4  -2    4.48    0.89   0
  -5   4  -2    6.08    0.86   0
   5  -4   2    5.79    0.72   0
  -5  -4  -2    6.50    0.73   0
   6   4   2    1.14    0.85   0
  -6  -4  -2    0.26    0.87   0
  -6  -4  -2    0.47    0.72   0
  -6   4  -2    0.77    0.69   0
   6  -4   2    1.87    0.85   0
   6  -4   2    0.43    0.69   0
   7  -4   2   11.50    0.75   0
  -7  -4  -2   11.41    0.94   0
   7   4   2   12.85    0.92   0
  -7   4  -2    9.63    0.74   0
  -7  -4  -2   10.23    0.78   0
   7  -4   2   11.56    0.92   0
  -8  -4  -2   21.30    0.88   0
   8  -4   2   22.67    0.83   0
   8   4   2   23.90    0.84   0
  -8   4  -2   20.37    0.81   0
  -8  -4  -2   24.32    0.85   0
   8  -4   2   24.92    0.84   0
  -9  -4  -2   14.35    1.02   0
   9   4   2   15.25    0.97   0
   9  -4   2   16.65    0.97   0
  -9   4  -2   14.82    0.98   0
  -9  -4  -2   14.60    0.81   0
   9  -4   2   14.02    0.84   0
 -10  -4  -2    6.42    0.82   0
 -10  -4  -2    5.10    0.79   0
 -10   4  -2    4.49    0.77   0
  10   4   2    5.71    1.02   0
  10  -4   2    5.71    0.78   0
  10  -4   2    6.17    0.80   0
 -11  -4  -2    1.88    0.81   0
  11   4   2    0.82    0.81   0
 -11  -4  -2    0.88    1.01   0
  11  -4   2   -0.06    0.82   0
 -11   4  -2    0.91    1.00   0
  11  -4   2    1.43    0.81   0
 -12  -4  -2    1.65    0.87   0
  12   4   2    2.68    0.85   0
 -12   4  -2   -0.01    0.84   0
  12  -4   2    1.09    0.85   0
  12  -4   2    0.74    0.84   0
  13  -4   2    2.06    0.88   0
 -13   4  -2    1.47    0.86   0
  13   4   2    1.74    0.88   0
  13  -4   2    1.98    0.87   0
  13  -4   2   -0.95    1.07   0
 -13  -4  -2   -0.19    0.89   0
 -14  -4  -2   -0.75    0.94   0
  14   4   2    0.09    0.91   0
 -14   4  -2   -0.16    0.89   0
  14  -4   2    1.08    0.93   0
  14  -4   2   -0.70    0.90   0
  14  -4   2    0.28    1.15   0
  14   4   2    0.14    0.92   0
  15   4   2    0.48    0.99   0
 -15  -4  -2    0.79    0.97   0
 -15   4  -2    1.68    1.20   0
  15   4   2    0.32    0.99   0
  15  -4   2    1.20    1.19   0
  15  -4   2    0.64    0.98   0
  15  -4   2    0.05    1.21   0
 -16  -4  -2   -0.64    1.04   0
  16   4   2    1.45    1.05   0
  16   4   2    1.27    1.03   0
  16  -4   2    0.91    1.28   0
 -16   4  -2   -0.21    1.28   0
  16  -4   2    1.86    1.05   0
  16  -4   2    1.61    1.05   0
 -17  -4  -2   -0.32    1.14   0
  17  -4   2    1.12    1.36   0
 -17   4  -2   -0.43    1.13   0
  17   4   2    0.66    1.13   0
  17  -4   2    0.11    1.40   0
  17  -4   2    0.61    1.13   0
  17   4   2   -0.65    1.15   0
  18   4   2    1.62    1.23   0
 -17  -5   2    1.41    1.16   0
  17  -5  -2    1.40    1.65   0
  17  -5  -2    1.70    1.64   0
  17   5  -2    0.42    1.14   0
 -17   5   2    1.26    1.13   0
 -17  -5   2    0.72    1.13   0
  16  -5  -2    0.17    1.53   0
 -16   5   2    0.62    1.07   0
  16   5  -2   -0.49    1.05   0
  16  -5  -2    0.23    1.55   0
 -16  -5   2    0.78    1.09   0
 -16  -5   2    0.74    1.04   0
 -15   5   2    1.04    1.00   0
  15  -5  -2    0.49    1.43   0
 -15  -5   2    0.85    0.99   0
  15   5  -2    1.25    1.21   0
 -15  -5   2    1.10    1.24   0
  15  -5  -2    0.05    1.44   0
 -14   5   2   -0.18    0.96   0
  14   5  -2    1.01    0.91   0
  14  -5  -2    2.02    1.34   0
 -14  -5   2    1.37    0.95   0
  14  -5  -2    0.98    1.36   0
 -14  -5   2    1.47    0.95   0
 -13   5   2    4.19    0.94   0
  13  -5  -2    3.26    1.35   0
 -13  -5   2    3.58    0.95   0
  13   5  -2    4.24    0.91   0
 -13  -5   2    2.75    0.94   0
  13  -5  -2    3.84    1.46   0
 -12   5   2   54.53    1.38   0
  12   5  -2   61.93    1.10   0
 -12  -5   2   54.68    1.12   0
  12  -5  -2   54.64    1.66   0
 -12  -5   2   53.36    1.18   0
  12  -5  -2   51.00    1.69   0
  11  -5  -2   11.54    1.45   0
  11   5  -2   11.95    0.91   0
 -11   5   2   11.81    0.93   0
 -11  -5   2   12.04    0.92   0
 -11  -5   2   11.42    0.91   0
  11  -5  -2   11.99    1.45   0
  10  -5  -2   13.95    1.42   0
  10  -5  -2   13.53    1.29   0
 -10  -5   2   15.17    0.86   0
 -10  -5   2   15.62    1.05   0
  10   5  -2   14.26    0.85   0
 -10   5   2   14.76    1.08   0
  -9   5   2    1.14    0.96   0
   9   5  -2    1.21    0.77   0
   9  -5  -2    1.17    1.24   0
  -9  -5   2   -0.26    0.78   0
   9  -5  -2    1.04    1.23   0
  -8   5   2    5.02    1.10   0
  -8  -5   2    4.43    0.78   0
   8   5  -2    5.82    0.76   0
   8  -5  -2    3.89    1.36   0
   8  -5  -2    3.23    1.25   0
  -7   5   2    9.71    1.15   0
  -7  -5   2    8.74    0.78   0
   7   5  -2    9.42    0.78   0
   7  -5  -2    4.97    1.21   0
   7  -5  -2    9.48    1.35   0
  -6   5   2    9.09    1.23   0
  -6   5   2    8.56    1.36   0
   6   5  -2    9.73    0.93   0
   6  -5  -2    8.80    1.36   0
  -6  -5   2    9.30    0.77   0
   5   5  -2   12.42    0.77   0
  -5   5   2   13.91    1.57   0
  -5   5   2   12.58    1.39   0
  -5  -5   2   16.60    0.77   0
   5  -5  -2   12.81    1.27   0
   4  -5  -2    1.78    1.11   0
  -4   5   2    1.78    1.09   0
  -4  -5   2    1.60    0.73   0
   4   5  -2    0.67    0.71   0
   3   5  -2    4.33    0.88   0
   3  -5  -2    3.49    1.06   0
  -3  -5   2    2.99    0.73   0
  -3   5   2    2.97    1.02   0
   2  -5  -2   17.35    1.08   0
  -2  -5   2   16.96    0.79   0
   2   5  -2   17.56    0.79   0
  -2   5   2   11.22    0.98   0
  -1   5   2  230.47    2.14   0
  -1  -5   2  229.88    1.45   0
   1  -5  -2  254.19    2.16   0
   1   5  -2  219.79    1.42   0
   0  -5  -2  152.95    1.74   0
   0   5   2  145.80    1.73   0
   0  -5   2  150.32    1.37   0
   0   5  -2  132.74    1.19   0
   1  -5   2   58.26    0.96   0
   1   5   2   59.46    1.18   0
  -1  -5  -2   67.69    1.24   0
  -1   5  -2   59.59    1.10   0
   2  -5   2   12.28    0.79   0
  -2  -5  -2   12.78    0.93   0
   2  -5   2    9.77    0.77   0
   2   5   2   11.66    0.77   0
  -2   5  -2   11.20    0.75   0
   3  -5   2    0.69    0.89   0
   3   5   2    1.28    0.75   0
  -3   5  -2    1.97    0.70   0
  -3  -5  -2    0.98    0.93   0
   3  -5   2    1.84    0.68   0
   4  -5   2   10.68    0.74   0
  -4  -5  -2   11.90    0.80   0
  -4   5  -2   10.40    0.76   0
   4   5   2   13.15    0.93   0
  -4  -5  -2   11.11    1.24   0
   4  -5   2   10.20    0.91   0
   5  -5   2    8.01    0.92   0
  -5   5  -2    6.32    0.75   0
  -5  -5  -2    9.07    0.95   0
   5   5   2    7.44    0.91   0
  -5  -5  -2    7.19    1.10   0
   5  -5   2    6.48    0.76   0
  -6  -5  -2   58.81    1.30   0
  -6   5  -2   54.46    0.97   0
  -6  -5  -2   64.18    1.17   0
   6   5   2   61.65    1.00   0
   6  -5   2   55.64    1.01   0
   6  -5   2   57.41    0.98   0
  -7  -5  -2    4.94    0.96   0
  -7   5  -2    7.18    0.94   0
   7  -5   2    6.32    0.77   0
   7  -5   2    6.13    0.78   0
   7   5   2    6.14    0.81   0
  -7  -5  -2    5.99    0.81   0
  -8  -5  -2    2.28    0.95   0
   8  -5   2    1.52    0.74   0
  -8  -5  -2    1.26    0.78   0
  -8   5  -2    0.59    0.98   0
   8  -5   2    1.67    0.95   0
   8   5   2   -1.01    0.97   0
  -9  -5  -2    4.59    0.87   0
  -9   5  -2    5.30    0.80   0
   9   5   2    6.06    0.82   0
  -9  -5  -2    5.42    0.84   0
   9  -5   2    6.01    0.81   0
   9  -5   2    6.47    1.01   0
 -10  -5  -2   11.33    1.10   0
 -10   5  -2   13.00    0.90   0
 -10  -5  -2   11.48    0.88   0
  10  -5   2   11.99    0.86   0
  10   5   2   13.66    0.88   0
  10  -5   2   13.66    1.08   0
 -11  -5  -2   22.16    1.22   0
  11  -5   2   27.20    1.01   0
 -11   5  -2   26.14    0.99   0
 -11  -5  -2   24.29    0.98   0
  11  -5   2   22.27    0.98   0
  11   5   2   27.01    0.99   0
 -12  -5  -2    2.78    1.13   0
 -12   5  -2    3.41    0.90   0
  12  -5   2    3.00    0.91   0
 -12  -5  -2    2.24    0.90   0
  12  -5   2    4.39    1.10   0
  12   5   2    4.12    0.91   0
 -13  -5  -2    2.94    0.96   0
  13  -5   2    3.10    1.12   0
 -13  -5  -2    2.12    0.93   0
  13  -5   2    4.27    0.96   0
  13   5   2    5.98    0.94   0
 -14  -5  -2   -0.42    1.22   0
  14  -5   2    0.59    0.97   0
  14   5   2   -0.38    0.99   0
  14  -5   2   -0.51    0.99   0
  14  -5   2   -0.03    1.00   0
 -15  -5  -2    1.37    1.30   0
  15   5   2    1.58    1.04   0
  15   5   2    1.14    1.05   0
  15  -5   2    1.31    1.29   0
  15  -5   2    1.89    1.04   0
  15  -5   2    1.54    1.06   0
 -16  -5  -2    0.61    1.14   0
  16   5   2   -0.50    1.12   0
  16  -5   2    0.62    1.37   0
  16   5   2    0.10    1.14   0
  16  -5   2    0.54    1.13   0
  16  -5   2    0.90    1.15   0
  17  -5   2    3.98    1.55   0
  17  -5   2    7.01    1.25   0
  17  -5   2    3.75    1.23   0
  17   5   2    3.95    1.22   0
 -16   6   2    1.82    1.44   0
  16  -6  -2    1.12    1.91   0
 -16  -6   2    1.23    1.15   0
 -16  -6   2    1.37    1.18   0
  16   6  -2    2.63    1.41   0
  16  -6  -2    1.15    1.93   0
 -15   6   2    1.39    1.36   0
  15   6  -2    1.92    1.11   0
  15  -6  -2    0.98    1.77   0
 -15  -6   2    0.51    1.10   0
  15  -6  -2    1.33    1.80   0
 -15  -6   2    0.36    1.09   0
 -14   6   2    2.10    1.28   0
  14  -6  -2    2.09    1.72   0
  14   6  -2    1.61    1.03   0
  14  -6  -2    2.72    1.69   0
 -14  -6   2    1.09    1.04   0
 -14  -6   2    2.88    1.28   0
 -13  -6   2    2.37    1.02   0
 -13   6   2    2.29    1.24   0
 -13  -6   2    2.54    1.00   0
  13  -6  -2    3.18    1.73   0
  13   6  -2    3.64    1.00   0
  13  -6  -2    3.56    1.59   0
 -12  -6   2    1.13    0.95   0
  12   6  -2    1.47    0.94   0
 -12   6   2    1.59    1.37   0
 -12  -6   2    2.39    0.93   0
  12  -6  -2    1.23    1.52   0
  12  -6  -2    1.69    1.67   0
  11   6  -2    1.51    0.91   0
 -11  -6   2    2.08    0.91   0
  11  -6  -2    1.27    1.60   0
 -11  -6   2    1.91    0.90   0
  11  -6  -2    1.13    1.61   0
 -11   6   2    1.55    1.29   0
 -10  -6   2    3.39    1.07   0
 -10   6   2    2.90    1.27   0
  10   6  -2    2.81    0.88   0
  10  -6  -2    3.39    1.52   0
 -10  -6   2    3.19    0.85   0
  10  -6  -2    2.65    1.42   0
  -9  -6   2    3.78    0.84   0
   9   6  -2    4.03    0.84   0
   9  -6  -2    2.12    1.52   0
   9  -6  -2    2.59    1.48   0
  -9   6   2    3.00    1.23   0
  -9  -6   2    3.26    1.05   0
   8   6  -2    4.27    0.80   0
  -8   6   2    3.22    1.29   0
   8  -6  -2    2.79    1.46   0
  -8  -6   2    3.77    0.80   0
   8  -6  -2    3.31    1.44   0
  -7  -6   2    2.42    0.81   0
   7   6  -2    4.00    0.80   0
  -7   6   2    2.94    1.38   0
   7  -6  -2    3.02    1.43   0
   6   6  -2    9.85    0.84   0
  -6   6   2    9.76    1.34   0
   6  -6  -2   10.60    1.35   0
  -6  -6   2   11.57    0.83   0
   5   6  -2    5.22    0.93   0
   5  -6  -2    4.11    1.29   0
  -5   6   2    4.67    1.29   0
  -5  -6   2    4.77    0.77   0
   4   6  -2   24.45    0.87   0
  -4  -6   2   24.54    0.85   0
   4  -6  -2   25.61    1.39   0
  -4   6   2   23.94    1.39   0
   3  -6  -2   41.78    1.26   0
  -3  -6   2   41.08    0.93   0
  -3   6   2   37.90    1.35   0
   3   6  -2   44.51    1.09   0
  -2   6   2   41.26    1.19   0
   2  -6  -2   48.49    1.40   0
  -2  -6   2   47.42    0.95   0
   2   6  -2   49.54    1.10   0
  -1  -6   2   15.25    0.83   0
   1  -6  -2   17.05    1.06   0
   1   6  -2   14.18    0.81   0
  -1   6   2   14.35    1.02   0
   0   6   2   16.04    1.01   0
   0  -6  -2   19.51    1.05   0
   0  -6   2   18.53    0.79   0
   0   6  -2   16.81    0.79   0
   1  -6   2    9.17    0.94   0
   1   6   2    8.23    0.94   0
  -1   6  -2    8.96    0.75   0
   1  -6   2    8.97    0.78   0
  -1  -6  -2   10.22    0.97   0
  -2  -6  -2    8.87    0.98   0
   2  -6   2    8.49    0.98   0
   2  -6   2    7.19    0.79   0
   2   6   2    8.08    0.97   0
  -2   6  -2    7.04    0.78   0
   3  -6   2    3.53    0.75   0
   3   6   2    3.07    0.94   0
  -3  -6  -2    2.76    0.95   0
  -3   6  -2    3.30    0.75   0
   3  -6   2    4.17    0.94   0
  -4  -6  -2    3.41    0.79   0
   4  -6   2    3.99    0.92   0
   4   6   2    5.03    0.94   0
  -4   6  -2    3.16    0.75   0
   4  -6   2    4.52    0.94   0
   5  -6   2   15.94    0.88   0
  -5  -6  -2   17.11    1.03   0
  -5   6  -2   18.23    1.01   0
   5   6   2   17.58    1.05   0
  -5  -6  -2   13.07    1.24   0
   5  -6   2   15.43    0.86   0
   6  -6   2    1.98    0.78   0
  -6  -6  -2    0.73    1.16   0
  -6   6  -2    1.11    0.95   0
   6   6   2    0.13    0.77   0
  -6  -6  -2    1.12    0.96   0
   6  -6   2    0.00    0.80   0
   7  -6   2   20.16    0.90   0
  -7  -6  -2   19.51    1.30   0
   7  -6   2   23.44    1.11   0
  -7   6  -2   24.47    1.08   0
  -7  -6  -2   22.15    0.92   0
   7   6   2   23.79    0.91   0
  -8  -6  -2   20.44    0.92   0
  -8   6  -2   18.79    0.95   0
   8  -6   2   19.71    0.91   0
   8   6   2   22.76    1.11   0
  -8  -6  -2   17.85    1.20   0
   8  -6   2   19.82    0.95   0
  -9  -6  -2   13.47    1.20   0
  -9  -6  -2   15.23    0.93   0
   9  -6   2   16.27    0.94   0
  -9   6  -2   13.38    0.93   0
   9   6   2   16.62    1.12   0
   9  -6   2   15.08    1.11   0
 -10   6  -2    7.85    1.13   0
 -10  -6  -2    7.94    0.91   0
 -10  -6  -2    7.91    1.18   0
  10   6   2    7.10    0.95   0
  10  -6   2    9.87    1.15   0
  10  -6   2    8.45    0.92   0
 -11  -6  -2    1.96    1.17   0
 -11  -6  -2    2.10    0.89   0
 -11   6  -2    2.50    0.93   0
  11  -6   2    2.27    0.92   0
  11   6   2    3.56    0.91   0
  11  -6   2    2.02    0.96   0
 -12   6  -2    2.81    0.96   0
  12  -6   2    2.54    0.99   0
 -12  -6  -2    1.75    0.97   0
  12   6   2    4.07    0.98   0
 -12  -6  -2    1.28    1.25   0
  12  -6   2    2.67    1.01   0
 -13  -6  -2    0.94    1.28   0
  13  -6   2    1.32    1.01   0
  13   6   2    1.70    0.99   0
  13  -6   2    1.95    1.02   0
 -13  -6  -2    1.18    1.00   0
  14  -6   2    1.22    1.06   0
 -14  -6  -2    0.76    1.09   0
 -14  -6  -2    0.73    1.06   0
  14   6   2   -0.46    1.04   0
  14  -6   2    0.59    1.06   0
  14  -6   2   -0.44    1.29   0
 -15  -6  -2    0.46    1.43   0
  15  -6   2    0.27    1.40   0
  15  -6   2    1.85    1.12   0
  15  -6   2   -0.42    1.16   0
  15   6   2   -0.94    1.11   0
 -15   7   2   -0.47    1.78   0
  15  -7  -2    0.19    2.54   0
  15   7  -2    1.23    1.18   0
  15  -7  -2    0.38    2.53   0
 -14  -7   2    0.35    1.17   0
 -14   7   2    0.43    1.42   0
 -14  -7   2    0.19    1.13   0
  14   7  -2    0.57    1.15   0
  14  -7  -2    0.33    2.20   0
  14  -7  -2    0.22    2.35   0
  13   7  -2    0.37    1.07   0
  13  -7  -2    0.24    2.08   0
  13  -7  -2    0.61    2.21   0
 -13  -7   2    1.42    1.07   0
 -13  -7   2    1.27    1.35   0
  12   7  -2    6.59    1.07   0
  12  -7  -2    6.71    2.04   0
 -12  -7   2    4.81    1.09   0
  12  -7  -2    6.51    2.05   0
 -12  -7   2    6.75    1.07   0
  11   7  -2    1.74    0.99   0
  11  -7  -2    2.81    1.77   0
 -11  -7   2    3.23    0.98   0
  11  -7  -2    2.38    1.88   0
 -11  -7   2    2.97    1.02   0
 -10  -7   2    0.78    0.97   0
  10  -7  -2    1.63    1.71   0
 -10  -7   2    0.89    1.18   0
  10  -7  -2    1.50    1.71   0
  10   7  -2    1.11    0.96   0
   9   7  -2    0.67    0.90   0
  -9  -7   2    1.52    0.90   0
   9  -7  -2    0.76    1.46   0
  -9  -7   2    0.76    0.91   0
   9  -7  -2    0.67    1.72   0
   8   7  -2    2.11    0.87   0
  -8  -7   2    2.57    0.89   0
  -8  -7   2    2.15    1.09   0
   8  -7  -2    1.41    1.57   0
   7  -7  -2    6.23    1.44   0
   7   7  -2    7.68    0.88   0
  -7  -7   2    8.92    1.09   0
  -7   7   2    6.32    1.44   0
  -6  -7   2   11.91    0.93   0
   6   7  -2   10.90    0.90   0
   6  -7  -2   11.47    1.47   0
  -6   7   2   10.75    1.43   0
   5   7  -2   26.27    0.92   0
   5  -7  -2   24.80    1.43   0
  -5   7   2   24.40    1.56   0
  -5  -7   2   28.71    1.08   0
   4  -7  -2    0.33    1.20   0
  -4  -7   2    0.39    0.79   0
  -4   7   2    0.80    1.17   0
   4   7  -2    0.63    0.79   0
   3  -7  -2    1.93    1.16   0
  -3  -7   2    2.19    0.79   0
  -3   7   2    0.71    1.16   0
   3   7  -2    1.67    0.80   0
  -2   7   2    0.36    1.14   0
   2  -7  -2    0.18    1.00   0
  -2  -7   2    0.44    0.80   0
   2   7  -2    1.48    0.78   0
  -1   7   2   31.88    1.18   0
  -1  -7   2   34.28    0.96   0
   1  -7  -2   36.36    1.37   0
   1   7  -2   31.65    0.93   0
   0   7   2   23.53    1.11   0
   0  -7   2   26.94    1.27   0
   0   7  -2   24.34    0.89   0
   0  -7   2   22.33    0.91   0
   0  -7  -2   26.15    1.14   0
  -1  -7  -2    6.32    1.04   0
   1   7   2    7.65    1.05   0
  -1   7  -2    7.47    0.98   0
   1  -7   2    7.25    1.01   0
   1  -7   2    7.53    0.80   0
   2  -7   2    1.73    0.82   0
   2   7   2    0.35    0.99   0
  -2  -7  -2    0.59    0.84   0
  -2   7  -2    0.50    0.79   0
   2  -7   2    1.90    0.98   0
   3  -7   2    0.34    1.01   0
  -3  -7  -2    0.34    1.02   0
   3   7   2    0.15    0.79   0
   3  -7   2   -0.39    1.00   0
  -3   7  -2    1.63    0.80   0
  -4  -7  -2    6.16    1.06   0
   4  -7   2    5.95    1.04   0
  -4   7  -2    4.98    1.00   0
   4  -7   2    5.57    1.06   0
   4   7   2    7.07    0.85   0
   5  -7   2    4.57    1.05   0
   5   7   2    4.95    0.85   0
  -5  -7  -2    6.03    1.08   0
  -5   7  -2    4.73    0.87   0
   5  -7   2    5.35    1.07   0
   6  -7   2   29.61    1.19   0
   6   7   2   30.68    1.01   0
  -6   7  -2   28.32    0.99   0
  -6  -7  -2   28.29    1.02   0
   6  -7   2   33.54    1.28   0
   7  -7   2    0.80    0.87   0
  -7   7  -2    2.09    1.06   0
   7   7   2    2.07    0.88   0
  -7  -7  -2    1.48    0.88   0
   7  -7   2    1.81    1.09   0
  -7  -7  -2    1.49    1.41   0
   8  -7   2    0.95    0.91   0
  -8  -7  -2   -0.52    1.30   0
  -8   7  -2    0.65    0.89   0
   8   7   2    1.12    0.89   0
   8  -7   2    0.83    1.11   0
  -8  -7  -2    0.53    0.91   0
   9  -7   2    0.82    0.94   0
  -9   7  -2   -1.50    0.96   0
  -9  -7  -2    1.10    1.34   0
   9   7   2    0.88    0.91   0
  -9  -7  -2    1.78    0.94   0
   9  -7   2    1.45    1.15   0
  10  -7   2    4.63    1.01   0
 -10  -7  -2    3.15    1.27   0
 -10  -7  -2    3.00    1.02   0
  10   7   2    5.05    1.00   0
 -10   7  -2    3.25    0.99   0
  10  -7   2    4.35    1.04   0
  11  -7   2    8.57    1.29   0
 -11  -7  -2    4.55    1.33   0
 -11   7  -2    7.72    1.26   0
  11   7   2    7.50    1.06   0
  11  -7   2    8.61    1.31   0
 -11  -7  -2    6.85    1.05   0
 -12  -7  -2    0.90    1.36   0
 -12   7  -2    1.98    1.05   0
 -12  -7  -2    0.99    1.06   0
  12   7   2    3.26    1.30   0
  12  -7   2    2.06    1.33   0
  12  -7   2    2.27    1.04   0
 -13  -7  -2    0.41    1.12   0
 -13   7  -2    1.10    1.12   0
  13  -7   2    0.40    1.15   0
 -13  -7  -2    1.22    1.42   0
  13   7   2    1.76    1.14   0
  13  -7   2   -0.76    1.12   0
  14   7   2    0.09    1.16   0
 -14  -7  -2   -0.30    1.16   0
 -14  -7  -2   -0.40    1.51   0
  14  -7   2    0.30    1.16   0
  14  -7   2   -0.04    1.23   0
  14  -7   2    0.37    1.18   0
  12   8  -2   -0.44    1.13   0
 -12  -8   2    0.85    1.45   0
 -12  -8   2    0.01    1.39   0
  11   8  -2    0.13    1.08   0
  11  -8  -2    0.37    3.00   0
  11  -8  -2    0.18    3.08   0
 -11  -8   2    1.63    1.32   0
 -11  -8   2   -0.29    1.15   0
  10   8  -2    3.34    1.04   0
  10  -8  -2    1.38    2.33   0
 -10  -8   2    1.02    1.03   0
  10  -8  -2    0.79    2.21   0
 -10  -8   2    0.38    1.34   0
   9   8  -2    1.41    0.99   0
   9  -8  -2    0.60    1.95   0
  -9  -8   2    0.29    1.02   0
   9  -8  -2    1.48    1.82   0
  -9  -8   2    0.14    1.29   0
   8   8  -2    3.19    1.22   0
   8  -8  -2    0.85    1.79   0
  -8  -8   2    1.11    1.24   0
  -8  -8   2    3.32    1.21   0
  -7   8   2    2.08    1.69   0
   7  -8  -2    1.83    1.56   0
   7   8  -2    3.45    1.18   0
  -7  -8   2    0.43    1.23   0
  -7  -8   2    2.73    1.19   0
  -6  -8   2    6.12    0.93   0
  -6   8   2    4.87    1.54   0
   6   8  -2    3.95    0.91   0
   6  -8  -2    3.93    1.41   0
  -5  -8   2    3.04    0.91   0
   5  -8  -2    1.90    1.33   0
  -5   8   2    1.53    1.34   0
   5   8  -2    3.97    0.90   0
   4  -8  -2    7.83    1.39   0
  -4   8   2    7.42    1.37   0
   4   8  -2    8.04    0.94   0
  -4  -8   2    8.24    0.93   0
   3  -8  -2    8.73    1.39   0
  -3   8   2    8.94    1.21   0
  -3  -8   2   10.00    0.91   0
   3   8  -2    9.34    0.92   0
  -2  -8   2    5.07    0.92   0
  -2   8   2    5.52    1.12   0
   2  -8  -2    5.56    1.32   0
   2   8  -2    5.37    1.08   0
  -1  -8   2    2.05    1.11   0
  -1   8   2    2.11    1.07   0
  -1  -8   2    2.19    1.08   0
   1  -8  -2    2.52    1.26   0
   1   8  -2    1.76    0.85   0
   0  -8   2    4.56    1.28   0
   0   8   2    4.86    1.11   0
   0  -8   2    5.02    1.08   0
   0   8  -2    4.74    0.92   0
   0  -8  -2    4.07    1.13   0
   1   8   2    2.70    1.09   0
   1  -8   2    2.90    1.25   0
   1  -8   2    2.23    1.09   0
  -1   8  -2    2.83    0.88   0
  -1  -8  -2    2.33    1.13   0
  -2  -8  -2    4.04    0.94   0
   2  -8   2    5.17    1.32   0
   2   8   2    5.58    1.11   0
   2  -8   2    3.91    1.07   0
  -2   8  -2    4.82    0.86   0
   3   8   2    1.76    1.10   0
  -3  -8  -2    1.12    0.92   0
   3  -8   2    1.18    1.10   0
  -3   8  -2    2.69    0.89   0
   3  -8   2    2.95    1.15   0
  -4  -8  -2    2.34    0.94   0
   4  -8   2    1.71    0.91   0
  -4   8  -2    5.03    1.09   0
   4   8   2    2.58    1.11   0
   4  -8   2    2.76    1.34   0
   5   8   2    6.85    1.14   0
   5  -8   2    5.59    0.96   0
  -5  -8  -2    4.98    0.94   0
  -5   8  -2    6.49    0.95   0
   5  -8   2    6.83    1.38   0
   6  -8   2    1.15    0.95   0
  -6   8  -2    0.78    0.94   0
  -6  -8  -2    1.63    0.96   0
   6  -8   2    0.37    1.21   0
   6   8   2    0.20    1.15   0
   7  -8   2    5.09    1.22   0
  -7   8  -2    4.27    1.23   0
   7   8   2    7.43    1.21   0
  -7  -8  -2    4.25    1.01   0
   7  -8   2    6.13    1.27   0
   8  -8   2    4.63    1.25   0
   8   8   2    4.27    1.23   0
  -8   8  -2    3.50    1.02   0
   8  -8   2    5.89    1.54   0
  -8  -8  -2    3.50    1.02   0
  -9  -8  -2    1.75    1.74   0
  -9  -8  -2    2.63    1.09   0
   9  -8   2    3.77    1.28   0
  -9   8  -2    3.90    1.27   0
   9   8   2    4.48    1.07   0
   9  -8   2    4.50    1.33   0
  10  -8   2    1.75    1.09   0
 -10   8  -2    0.47    1.09   0
  10   8   2    1.65    1.10   0
 -10  -8  -2    1.16    1.10   0
  10  -8   2    2.37    1.40   0
 -10  -8  -2    0.78    1.58   0
  11  -8   2    0.99    1.43   0
 -11  -8  -2    1.36    1.68   0
 -11   8  -2    1.62    1.16   0
  11  -8   2    0.77    1.46   0
  11   8   2   -0.32    1.12   0
 -11  -8  -2    0.02    1.16   0
 -12   8  -2    0.29    1.49   0
  12   8   2    1.26    1.21   0
  12  -8   2    0.03    1.50   0
  10   9  -2    0.14    1.19   0
   9   9  -2    0.54    1.15   0
   9  -9  -2   -0.00    2.85   0
  -9  -9   2   -0.62    1.42   0
   9  -9  -2    0.04    2.82   0
  -9  -9   2    0.30    1.47   0
  -8  -9   2    0.31    1.15   0
  -8  -9   2    0.41    1.65   0
   8  -9  -2    0.18    2.20   0
   8   9  -2    0.12    1.12   0
  -7   9   2    1.88    1.94   0
  -7  -9   2    2.30    1.06   0
   7  -9  -2    1.69    2.00   0
  -7  -9   2    1.42    1.42   0
   7   9  -2    1.56    1.10   0
  -6  -9   2    2.90    1.10   0
  -6   9   2    2.19    1.77   0
   6  -9  -2    2.36    1.79   0
  -6  -9   2    2.86    1.41   0
   6   9  -2    4.53    1.07   0
  -5   9   2    8.87    1.76   0
   5  -9  -2    6.59    1.79   0
  -5  -9   2    6.72    1.59   0
  -5  -9   2    7.87    1.09   0
   5   9  -2    9.99    1.08   0
  -4  -9   2    1.40    1.24   0
   4   9  -2    0.60    1.00   0
  -4   9   2    1.15    1.46   0
   4  -9  -2    0.36    1.47   0
  -3   9   2    1.47    1.43   0
   3  -9  -2    1.60    1.48   0
   3   9  -2    1.93    0.97   0
  -3  -9   2    1.03    1.25   0
  -2  -9   2    1.31    1.44   0
  -2  -9   2    1.21    1.00   0
   2  -9  -2    0.86    1.26   0
  -2   9   2    0.14    1.24   0
   2   9  -2   -0.04    0.99   0
  -1  -9   2    2.05    1.61   0
  -1   9   2    2.82    1.26   0
  -1  -9   2    3.47    1.00   0
   1   9  -2    1.28    1.00   0
   1  -9  -2    2.08    1.46   0
   0  -9   2    2.11    1.45   0
   0  -9  -2    1.41    1.26   0
   0  -9   2    2.12    0.97   0
   0   9  -2    2.46    1.19   0
   0   9   2    1.29    1.23   0
  -1  -9  -2    0.89    1.26   0
   1  -9   2    0.96    1.47   0
  -1   9  -2    0.65    0.96   0
   1  -9   2    1.10    1.23   0
   1   9   2    0.13    1.21   0
  -2  -9  -2    0.34    1.02   0
   2  -9   2   -0.28    1.00   0
  -2   9  -2    0.12    0.99   0
   2  -9   2    0.84    1.46   0
   2   9   2   -0.23    1.23   0
   3   9   2    0.11    1.24   0
   3  -9   2   -0.59    1.49   0
  -3  -9  -2    0.02    1.28   0
   3  -9   2   -0.12    1.23   0
  -3   9  -2    0.57    1.00   0
   4   9   2    2.02    1.03   0
  -4  -9  -2    1.61    1.29   0
   4  -9   2    1.17    1.03   0
  -4   9  -2    1.98    1.03   0
   4  -9   2    1.92    1.52   0
   5  -9   2    1.98    1.76   0
   5   9   2    1.45    1.29   0
   5  -9   2    2.00    1.05   0
  -5   9  -2    1.62    1.07   0
  -5  -9  -2    1.11    1.32   0
   6   9   2    5.41    1.10   0
   6  -9   2    4.70    1.36   0
  -6  -9  -2    4.11    1.14   0
  -6   9  -2    4.33    1.33   0
   6  -9   2    6.42    1.65   0
   7  -9   2    1.24    1.35   0
  -7   9  -2    0.88    1.35   0
   7   9   2    0.48    1.36   0
  -7  -9  -2   -0.81    1.13   0
   7  -9   2    1.11    1.63   0
  -8  -9  -2   -0.29    1.15   0
   8   9   2    0.27    1.39   0
   8  -9   2    0.81    1.17   0
  -8   9  -2   -0.23    1.16   0
   8  -9   2    1.02    1.70   0
   9   9   2    0.49    1.18   0
   9  -9   2    0.90    1.19   0
  -9  -9  -2    1.30    1.48   0
  -9   9  -2    0.50    1.19   0
   9  -9   2    1.22    1.53   0
   5  10  -2    0.19    1.44   0
  -4 -10   2    0.30    1.18   0
  -4 -10   2    0.41    2.16   0
  -4 -10   2    0.01    2.00   0
  -4  10   2    0.63    1.70   0
   4  10  -2    0.12    1.18   0
   4 -10  -2    0.55    1.77   0
   3 -10  -2    0.42    1.74   0
  -3 -10   2    1.04    2.08   0
   3  10  -2    1.70    1.15   0
  -3  10   2    0.71    1.68   0
  -3 -10   2    0.80    2.17   0
  -3 -10   2    0.21    1.45   0
   2 -10  -2   -0.42    1.71   0
  -2  10   2    0.72    1.67   0
   2  10  -2    2.40    1.38   0
  -2 -10   2   -0.06    2.12   0
  -2 -10   2    0.00    2.22   0
  -2 -10   2   -1.07    1.16   0
   1 -10  -2   -0.49    1.70   0
  -1  10   2   -0.27    1.43   0
   1  10  -2   -1.28    1.41   0
  -1 -10   2    1.06    1.43   0
  -1 -10   2   -0.48    2.39   0
  -1 -10   2    0.09    2.31   0
   0 -10  -2    0.38    1.72   0
   0  10   2    0.90    1.64   0
   0  10  -2    0.31    1.11   0
   0 -10   2    0.60    1.14   0
   0 -10   2    0.57    2.40   0
   1  10   2    0.44    1.39   0
   1 -10   2    1.39    1.17   0
   1 -10   2    0.91    2.59   0
  -1 -10  -2    0.78    1.47   0
  -1  10  -2    0.01    1.13   0
   2 -10   2    1.14    1.45   0
  -2 -10  -2   -0.25    1.49   0
  -2  10  -2    0.29    1.18   0
   2 -10   2    0.70    2.63   0
   2  10   2    1.40    1.45   0
   3 -10   2    0.28    2.66   0
  -3 -10  -2    0.38    1.52   0
  -3  10  -2    0.97    1.42   0
   3 -10   2    1.82    1.43   0
   3  10   2    0.71    1.47   0
  -4  10  -2    1.56    1.49   0
   4 -10   2    0.36    2.60   0
   4  10   2    1.56    1.46   0
  19   1  -3    3.13    1.40   0
 -19  -1   3    2.96    1.15   0
  19  -1  -3    2.10    1.40   0
  19   1  -3    1.38    1.40   0
  19  -1  -3    1.79    1.41   0
 -19   1   3    1.94    1.10   0
  18  -1  -3    3.95    1.32   0
  18   1  -3    5.82    1.08   0
  18  -1  -3    4.50    1.34   0
 -18  -1   3    3.51    1.08   0
 -18   1   3    4.69    1.30   0
 -17  -1   3    1.37    0.99   0
  17  -1  -3   -1.15    1.18   0
  17   1  -3    0.06    1.20   0
  17  -1  -3    1.28    0.99   0
 -17  -1   3   -0.20    0.99   0
 -17   1   3    0.61    1.01   0
  16  -1  -3    7.01    1.13   0
 -16  -1   3    4.77    0.97   0
  16   1  -3    6.74    0.95   0
 -16  -1   3    3.46    0.97   0
  16  -1  -3    6.89    1.15   0
 -16   1   3    5.36    0.93   0
 -15  -1   3    1.25    0.86   0
  15  -1  -3    0.14    1.02   0
  15   1  -3    0.16    0.86   0
  15  -1  -3    1.26    1.10   0
 -15  -1   3    0.35    0.87   0
 -15   1   3    0.93    1.06   0
 -14  -1   3    0.38    0.81   0
 -14  -1   3   -0.79    0.84   0
 -14   1   3   -0.46    1.05   0
  14   1  -3    1.62    1.02   0
  14  -1  -3    0.36    1.01   0
  14  -1  -3    1.16    1.05   0
 -13  -1   3    3.88    0.83   0
  13   1  -3    2.47    0.79   0
  13  -1  -3    2.87    0.99   0
 -13  -1   3    4.30    0.98   0
 -13   1   3    0.74    0.98   0
 -12  -1   3   53.31    1.19   0
  12   1  -3   50.73    1.01   0
  12  -1  -3   57.23    1.23   0
 -12   1   3   52.41    1.01   0
 -12  -1   3   52.57    1.02   0
 -11  -1   3   37.13    0.93   0
  11   1  -3   43.11    1.09   0
  11  -1  -3   38.42    1.14   0
 -11   1   3   37.67    1.15   0
 -11   1   3   40.47    0.92   0
 -10   1   3   12.47    0.78   0
 -10   1   3   14.25    1.00   0
  10   1  -3   13.01    0.95   0
  10  -1  -3   13.43    1.02   0
 -10  -1   3   12.53    0.79   0
   9   1  -3    4.56    0.74   0
   9  -1  -3    3.74    1.02   0
  -9   1   3    4.02    1.03   0
  -9  -1   3    5.37    0.89   0
   8   1  -3   53.56    0.97   0
   8  -1  -3   53.49    1.23   0
  -8   1   3   58.38    1.38   0
  -8  -1   3   60.15    1.12   0
  -7  -1   3   34.46    0.90   0
   7  -1  -3   37.14    1.23   0
  -7   1   3   36.22    1.26   0
   7   1  -3   34.95    0.85   0
   6  -1  -3    4.15    0.98   0
   6   1  -3    3.83    0.72   0
  -6   1   3    3.84    0.98   0
  -6  -1   3    4.06    0.82   0
   5   1  -3   34.46    0.85   0
  -5   1   3   34.75    1.35   0
  -5  -1   3   31.20    0.85   0
   5  -1  -3   33.93    1.25   0
  -4  -1   3   16.55    0.90   0
   4  -1  -3   15.74    1.12   0
  -4   1   3   15.67    1.21   0
   4   1  -3   14.45    0.75   0
  -3  -1   3    2.31    0.68   0
  -3   1   3    2.51    0.98   0
   3  -1  -3    3.72    1.09   0
   3   1  -3    4.02    0.85   0
  -2  -1   3   63.50    1.05   0
   2  -1  -3   75.22    1.44   0
   2   1  -3   78.22    1.18   0
  -2   1   3   65.55    1.48   0
  -1  -1   3  520.55    2.37   0
   1  -1  -3  565.40    3.08   0
   1   1  -3  474.24    2.19   0
  -1   1   3  455.16    2.82   0
   0  -1  -3  640.22    3.08   0
   0   1  -3  591.95    2.46   0
   0   1   3  565.33    2.87   0
   0  -1   3  527.86    2.28   0
  -1  -1  -3  167.62    1.66   0
   1   1   3  154.58    1.58   0
  -1   1  -3  144.54    1.30   0
   1  -1   3  139.32    1.30   0
   2   1   3   13.46    0.73   0
  -2  -1  -3   14.31    0.78   0
  -2   1  -3   13.71    0.74   0
   2   1   3   14.63    0.91   0
   2  -1   3   13.82    0.74   0
   3  -1   3   35.23    0.83   0
  -3   1  -3   35.40    0.87   0
   3   1   3   38.89    1.02   0
   3  -1   3   39.87    1.01   0
   3   1   3   32.31    0.83   0
   4   1   3    1.85    0.70   0
   4   1   3    2.44    0.82   0
  -4   1  -3    3.07    0.72   0
   4   1   3    4.13    0.68   0
   4  -1   3    2.87    0.70   0
   4  -1   3    4.48    0.73   0
   5  -1   3    3.10    0.71   0
  -5   1  -3    3.77    0.72   0
   5   1   3    4.41    0.69   0
   5  -1   3    3.58    0.71   0
   5   1   3    3.77    0.73   0
   5   1   3    3.40    0.69   0
   6  -1   3   18.15    0.77   0
  -6  -1  -3   16.12    0.78   0
  -6   1  -3   17.35    0.78   0
   6   1   3   17.82    0.85   0
   6   1   3   19.01    0.82   0
   6  -1   3   19.30    0.80   0
   6   1   3   18.75    0.80   0
   7   1   3   29.68    0.89   0
  -7  -1  -3   24.48    0.82   0
  -7   1  -3   30.51    0.84   0
   7   1   3   27.39    0.89   0
   7  -1   3   31.73    0.87   0
   7  -1   3   30.96    0.83   0
   7   1   3   35.35    1.01   0
   8  -1   3    2.86    0.89   0
  -8   1  -3    3.14    0.73   0
   8   1   3    3.37    0.73   0
   8  -1   3    2.51    0.89   0
   8   1   3    2.26    0.73   0
   8   1   3    4.25    0.71   0
  -8  -1  -3    2.39    0.72   0
  -9  -1  -3   16.79    0.79   0
   9   1   3   20.93    1.00   0
   9  -1   3   17.26    0.96   0
   9  -1   3   18.38    0.99   0
  -9   1  -3   17.80    0.82   0
   9   1   3   21.14    0.98   0
   9   1   3   18.99    0.82   0
   9  -1   3   16.86    0.80   0
 -10  -1  -3    9.56    0.82   0
  10   1   3   10.62    0.83   0
  10  -1   3    9.43    0.80   0
  10   1   3   10.41    0.84   0
 -10   1  -3    9.74    0.98   0
  10  -1   3   10.21    0.81   0
  10  -1   3   11.88    0.80   0
  10   1   3   11.40    0.82   0
  11   1   3   28.74    0.89   0
  11  -1   3   25.23    0.91   0
 -11  -1  -3   25.35    0.89   0
 -11   1  -3   23.93    0.92   0
  11   1   3   25.83    0.94   0
  11   1   3   26.75    0.94   0
  11  -1   3   29.34    0.91   0
  11  -1   3   24.01    0.94   0
 -12  -1  -3    4.19    1.01   0
 -12   1  -3    4.71    0.85   0
  12   1   3    4.30    0.84   0
  12  -1   3    5.39    0.85   0
  12   1   3    6.02    0.83   0
  12  -1   3    5.09    0.83   0
  12   1   3    6.19    0.81   0
  12  -1   3    6.55    0.82   0
  13   1   3    7.28    1.05   0
 -13   1  -3    5.08    1.09   0
 -13  -1  -3    5.30    0.87   0
  13   1   3    6.84    0.89   0
  13   1   3    7.96    0.88   0
  13  -1   3    6.83    0.89   0
  13  -1   3    7.27    0.87   0
  13  -1   3    6.19    0.88   0
 -14  -1  -3   -0.20    0.90   0
 -14   1  -3   -0.70    1.10   0
  14   1   3    0.32    0.89   0
  14  -1   3   -0.51    0.90   0
  14  -1   3    0.10    0.88   0
  14  -1   3    1.62    0.86   0
  14   1   3   -1.25    0.88   0
  14   1   3    0.44    1.07   0
 -15  -1  -3    1.25    0.92   0
 -15   1  -3    0.97    1.13   0
  15   1   3   -0.31    1.14   0
  15   1   3   -1.24    0.92   0
  15  -1   3   -0.71    0.94   0
  15  -1   3    0.01    0.93   0
  15   1   3    0.51    0.90   0
  15  -1   3    1.76    0.94   0
 -16  -1  -3    0.40    0.99   0
 -16   1  -3    2.62    1.00   0
  16   1   3    1.73    0.99   0
  16  -1   3    2.91    0.99   0
  16  -1   3    1.85    1.00   0
  16   1   3    1.39    0.99   0
  16  -1   3    2.39    1.00   0
  16   1   3    0.91    0.98   0
  17  -1   3    6.89    1.11   0
  17  -1   3    5.97    1.11   0
 -17  -1  -3    4.37    1.12   0
 -17   1  -3    4.18    1.13   0
  17   1   3    6.96    1.08   0
  17  -1   3    5.66    1.32   0
  17   1   3    6.97    1.06   0
  17   1   3    7.66    1.10   0
 -18  -1  -3    3.60    1.19   0
 -18   1  -3    3.93    1.18   0
  18   1   3    3.37    1.16   0
  18  -1   3    4.73    1.15   0
  18  -1   3    5.02    1.17   0
  18   1   3    4.34    1.16   0
  18  -1   3    5.11    1.18   0
  19  -2  -3    0.32    1.44   0
  19   2  -3   -0.03    1.18   0
  19  -2  -3    1.99    1.44   0
 -19  -2   3    0.61    1.17   0
 -19  -2   3    1.20    1.16   0
 -19   2   3    0.94    1.14   0
 -18  -2   3    0.96    1.08   0
 -18   2   3    2.18    1.07   0
  18  -2  -3    2.80    1.35   0
  18   2  -3    4.01    1.33   0
  18  -2  -3    2.70    1.37   0
 -18  -2   3    0.67    1.35   0
  17  -2  -3    2.83    1.25   0
  17   2  -3    1.78    1.02   0
  17  -2  -3    2.50    1.25   0
 -17  -2   3    3.58    0.98   0
 -17   2   3   -0.24    1.23   0
 -17  -2   3    1.89    1.04   0
 -16   2   3    2.00    0.98   0
 -16  -2   3    1.59    1.15   0
  16  -2  -3    2.20    1.17   0
  16   2  -3    1.34    0.94   0
 -16  -2   3    1.99    0.95   0
  16  -2  -3    1.36    1.35   0
  15  -2  -3    0.82    1.07   0
 -15  -2   3    1.32    0.92   0
  15   2  -3    0.02    0.89   0
  15  -2  -3    0.40    1.12   0
 -15   2   3   -0.27    1.09   0
 -15  -2   3    0.42    0.89   0
  14  -2  -3    0.69    1.21   0
  14   2  -3    0.89    1.02   0
 -14  -2   3    0.73    1.02   0
 -14   2   3    3.22    0.84   0
  14  -2  -3   -0.20    1.06   0
 -14  -2   3    2.14    0.85   0
  13   2  -3    3.84    0.84   0
  13  -2  -3    3.40    1.01   0
 -13  -2   3    2.70    0.82   0
  13  -2  -3    3.81    1.16   0
 -13  -2   3    3.57    1.03   0
 -13   2   3    2.96    0.83   0
 -12  -2   3    2.21    0.96   0
  12  -2  -3    3.43    1.12   0
 -12  -2   3    3.26    0.78   0
  12   2  -3    2.43    0.79   0
  12  -2  -3    2.70    1.15   0
 -12   2   3    3.02    0.81   0
  11  -2  -3    1.08    1.09   0
  11   2  -3    0.62    0.93   0
 -11   2   3   -0.26    0.76   0
  11  -2  -3    1.08    1.09   0
 -11  -2   3    1.26    0.74   0
  10  -2  -3    4.33    1.21   0
  10   2  -3    3.55    0.75   0
  10  -2  -3    3.53    1.04   0
 -10  -2   3    4.49    0.89   0
 -10   2   3    3.97    0.75   0
  -9   2   3    6.68    0.92   0
   9  -2  -3    4.26    1.07   0
  -9  -2   3    3.96    0.71   0
   9   2  -3    5.61    0.86   0
   9  -2  -3    4.95    1.06   0
  -8  -2   3    7.54    0.86   0
   8   2  -3    9.06    0.88   0
   8  -2  -3    6.75    1.33   0
   8  -2  -3    8.68    1.28   0
  -7  -2   3   32.18    0.98   0
   7   2  -3   27.90    0.86   0
   7  -2  -3   29.61    1.90   0
   7  -2  -3   29.82    1.76   0
   6   2  -3  229.87    1.49   0
  -6  -2   3  228.63    1.51   0
   5   2  -3    2.94    0.67   0
  -5  -2   3    3.17    0.69   0
   4   2  -3   11.85    0.70   0
  -4  -2   3   11.76    0.71   0
  -3  -2   3    6.10    0.73   0
   3   2  -3    6.58    0.71   0
  -2  -2   3    1.85    0.83   0
  -2   2   3    1.95    1.35   0
   2   2  -3    1.14    0.70   0
  -2   2   3    1.17    1.17   0
  -1  -2   3   21.37    0.77   0
  -1   2   3   22.34    1.19   0
  -1   2   3   23.55    1.25   0
   1   2  -3   24.98    0.94   0
   0   2   3   11.17    0.96   0
   0   2  -3   10.45    0.72   0
   0   2   3   10.27    0.98   0
   0  -2   3   11.07    0.77   0
   1   2   3   11.74    0.94   0
   1   2   3    9.92    0.93   0
  -1   2  -3   11.89    0.73   0
   1   2   3   12.21    1.00   0
   1  -2   3   10.74    0.74   0
   2   2   3   12.32    0.77   0
   2   2   3   13.99    0.89   0
  -2   2  -3   11.64    0.73   0
   2   2   3   12.74    0.90   0
   2  -2   3   11.52    0.75   0
   3   2   3    2.64    0.82   0
   3  -2   3    2.61    0.71   0
   3   2   3    1.10    0.83   0
  -3   2  -3    2.03    0.83   0
   3   2   3    1.68    0.85   0
   3  -2   3    1.95    0.69   0
   4  -2   3    6.22    0.74   0
   4   2   3    8.13    0.86   0
  -4   2  -3    6.06    0.73   0
   4   2   3    7.10    0.85   0
   4  -2   3    7.05    0.72   0
   4   2   3    6.24    0.72   0
   5  -2   3  295.41    1.60   0
   5   2   3  327.33    1.93   0
  -5   2  -3  299.22    1.63   0
   5   2   3  309.84    1.82   0
   5  -2   3  293.56    1.62   0
   5   2   3  336.33    1.97   0
  -6  -2  -3   38.80    0.87   0
   6   2   3   43.48    0.93   0
  -6   2  -3   40.33    0.91   0
   6   2   3   43.84    0.94   0
   6  -2   3   44.08    0.91   0
   6  -2   3   39.18    0.89   0
   6   2   3   48.61    1.06   0
  -7  -2  -3   20.94    0.79   0
   7   2   3   26.10    0.96   0
   7   2   3   22.88    0.82   0
   7  -2   3   21.72    0.81   0
  -7   2  -3   22.59    0.82   0
   7   2   3   24.65    0.97   0
   7  -2   3   21.32    0.79   0
  -8  -2  -3    3.71    0.72   0
   8   2   3    3.43    0.71   0
  -8   2  -3    3.99    0.75   0
   8   2   3    3.56    0.74   0
   8  -2   3    3.71    0.73   0
   8   2   3    3.19    0.71   0
   8  -2   3    3.29    0.74   0
   9   2   3    3.30    0.93   0
  -9  -2  -3    1.98    0.90   0
  -9   2  -3    3.15    0.75   0
   9   2   3    1.72    0.77   0
   9  -2   3    4.05    0.75   0
   9  -2   3    4.17    0.75   0
   9   2   3    3.21    0.75   0
 -10   2  -3    3.37    0.79   0
  10   2   3    3.08    0.76   0
  10  -2   3    5.85    0.93   0
 -10  -2  -3    4.07    0.95   0
  10   2   3    4.82    0.79   0
  10  -2   3    4.58    0.78   0
  10   2   3    2.02    0.75   0
 -11  -2  -3    2.43    0.83   0
 -11   2  -3    2.36    0.82   0
  11   2   3    4.65    0.83   0
  11  -2   3    4.07    0.83   0
  11  -2   3    3.49    0.82   0
  11   2   3    2.56    0.78   0
  11   2   3    3.09    0.81   0
  11  -2   3    1.87    0.97   0
  12   2   3    2.97    0.98   0
 -12  -2  -3    3.38    1.02   0
  12   2   3    2.66    0.81   0
  12  -2   3    3.39    0.79   0
  12   2   3    3.55    1.01   0
  12  -2   3    2.58    0.82   0
 -12   2  -3    2.19    0.81   0
  12  -2   3    2.92    0.82   0
 -13   2  -3    0.34    0.87   0
  13  -2   3    2.20    0.87   0
 -13  -2  -3    2.47    0.87   0
  13   2   3    0.54    1.06   0
  13  -2   3    2.25    0.89   0
  13  -2   3    1.44    0.84   0
  13   2   3    0.40    0.87   0
  13   2   3    1.12    0.86   0
  14  -2   3   -1.98    0.91   0
 -14   2  -3   -0.05    1.15   0
  14   2   3    1.39    1.14   0
 -14  -2  -3    0.86    1.10   0
  14  -2   3   -0.08    0.89   0
  14  -2   3   -0.06    1.15   0
  14   2   3    0.20    1.13   0
  14   2   3    0.14    0.90   0
  15  -2   3    0.38    1.15   0
 -15   2  -3    1.52    0.99   0
  15   2   3   -0.04    0.96   0
  15  -2   3    0.23    0.93   0
  15   2   3    0.36    0.94   0
 -15  -2  -3    0.42    0.95   0
  15  -2   3    1.39    0.97   0
  15   2   3    0.76    0.93   0
 -16  -2  -3    7.73    1.07   0
  16   2   3    8.35    1.05   0
  16  -2   3    9.79    1.06   0
  16  -2   3   10.48    1.06   0
  16  -2   3   12.28    1.05   0
 -16   2  -3    8.01    1.33   0
  16   2   3    9.29    1.05   0
 -17  -2  -3    1.70    1.13   0
 -17   2  -3    3.04    1.10   0
  17  -2   3    4.61    1.08   0
  17   2   3    4.45    1.12   0
  17   2   3    3.53    1.12   0
  17  -2   3    5.08    1.12   0
  17  -2   3    3.10    1.11   0
  18  -2   3    1.72    1.17   0
 -18  -2  -3    1.24    1.45   0
 -18   2  -3    1.61    1.19   0
  18  -2   3   -0.07    1.42   0
  18   2   3   -0.55    1.20   0
  18   2   3    1.24    1.21   0
  18  -2   3    2.15    1.18   0
  19   3  -3    0.42    1.18   0
 -19  -3   3   -0.81    1.20   0
  19  -3  -3    0.08    1.75   0
  19  -3  -3   -0.14    1.75   0
 -19   3   3   -0.43    1.48   0
 -19  -3   3   -0.35    1.19   0
  18   3  -3    1.15    1.11   0
  18  -3  -3    0.82    1.63   0
  18  -3  -3    0.63    1.63   0
 -18  -3   3    1.10    1.11   0
 -18  -3   3    0.58    1.10   0
 -18   3   3    1.08    1.37   0
 -17  -3   3    0.88    1.02   0
  17   3  -3    2.86    1.03   0
  17  -3  -3    0.51    1.30   0
  17  -3  -3    0.89    1.32   0
 -17  -3   3   -1.31    1.07   0
 -17   3   3   -0.17    1.03   0
 -16  -3   3   -0.70    1.00   0
  16   3  -3    1.76    0.98   0
  16  -3  -3    0.69    1.42   0
  16  -3  -3   -0.29    1.44   0
 -16  -3   3    0.52    1.19   0
 -16   3   3    0.64    0.96   0
 -15  -3   3    2.45    0.94   0
  15   3  -3    2.69    0.91   0
  15  -3  -3    1.91    1.34   0
 -15  -3   3    1.22    0.90   0
  15  -3  -3    0.75    1.33   0
 -15   3   3    2.46    1.16   0
 -14  -3   3    1.22    0.86   0
 -14  -3   3    4.25    0.87   0
  14   3  -3   -0.80    0.88   0
  14  -3  -3    0.61    1.27   0
  14  -3  -3    0.92    1.29   0
 -14   3   3    0.11    0.86   0
 -13  -3   3    0.59    0.99   0
  13   3  -3    1.17    1.01   0
  13  -3  -3    0.89    1.37   0
  13  -3  -3    0.63    1.38   0
 -13  -3   3    1.32    0.84   0
 -13   3   3   -0.71    1.04   0
  12   3  -3   11.02    1.00   0
 -12  -3   3    9.95    1.00   0
  12  -3  -3    7.25    1.23   0
  12  -3  -3    8.40    1.37   0
 -12   3   3    8.09    0.86   0
  11   3  -3    6.04    0.82   0
  11  -3  -3    5.49    1.41   0
 -11  -3   3    6.16    0.75   0
  11  -3  -3    5.19    1.32   0
 -11   3   3    5.42    0.81   0
 -10   3   3    1.24    0.77   0
  10   3  -3    3.91    0.92   0
 -10  -3   3    1.05    0.75   0
  10  -3  -3    1.90    1.42   0
  10  -3  -3    1.17    1.40   0
  -9  -3   3    3.12    0.72   0
   9   3  -3    1.64    0.72   0
   9  -3  -3    2.06    1.94   0
  -9   3   3    0.93    0.73   0
   9  -3  -3    1.54    1.90   0
  -8   3   3    8.87    0.96   0
  -8  -3   3    7.48    0.73   0
   8   3  -3    9.92    0.73   0
   7   3  -3    7.54    0.73   0
  -7  -3   3    5.18    0.73   0
  -7   3   3    4.70    0.75   0
   6   3  -3    6.12    0.74   0
  -6  -3   3    5.59    0.73   0
   5   3  -3    7.13    0.73   0
  -5  -3   3    6.98    0.73   0
   4   3  -3   18.71    0.80   0
  -4  -3   3   19.68    0.79   0
  -3  -3   3    4.32    0.72   0
   3   3  -3    3.50    0.70   0
  -2  -3   3    1.57    0.86   0
  -2   3   3    1.00    1.50   0
  -2   3   3    0.94    1.49   0
   2   3  -3    2.17    0.69   0
  -1   3   3   68.99    1.65   0
  -1  -3   3   61.90    0.97   0
   1   3  -3   72.08    1.11   0
  -1   3   3   69.24    1.67   0
   0  -3   3   83.26    1.04   0
   0   3   3   83.84    1.39   0
   0   3   3   99.99    1.62   0
   0   3   3  100.91    1.64   0
   0   3  -3   87.72    1.03   0
   1  -3   3   12.37    0.74   0
   1   3   3   14.37    0.91   0
   1   3   3   12.47    0.94   0
   1   3   3   12.61    0.94   0
  -1   3  -3   11.55    0.75   0
   2   3   3    3.63    0.87   0
   2   3   3    4.77    0.91   0
   2   3   3    3.96    0.90   0
  -2   3  -3    2.62    0.69   0
   2  -3   3    3.66    0.70   0
   3  -3   3   12.79    0.75   0
   3   3   3   14.92    0.82   0
  -3   3  -3   13.22    0.73   0
   3   3   3   14.18    0.97   0
   3  -3   3   14.76    0.74   0
   3   3   3   14.18    0.94   0
   4  -3   3    3.72    0.73   0
   4  -3   3    5.44    0.71   0
   4   3   3    2.91    0.73   0
  -4   3  -3    3.29    0.72   0
   4   3   3    4.69    0.71   0
   4   3   3    4.22    0.74   0
   5  -3   3    5.94    0.74   0
   5   3   3    5.56    0.78   0
  -5   3  -3    6.36    0.88   0
   5   3   3    6.54    0.92   0
   5  -3   3    5.21    0.73   0
   5   3   3    6.92    0.91   0
   6  -3   3   32.17    0.87   0
  -6  -3  -3   30.85    0.89   0
   6   3   3   34.23    0.89   0
  -6   3  -3   34.39    1.02   0
   6   3   3   35.92    1.05   0
   6  -3   3   33.98    0.87   0
   6   3   3   38.38    1.06   0
   7  -3   3   20.90    0.81   0
  -7  -3  -3   17.25    0.81   0
   7   3   3   22.55    0.97   0
  -7   3  -3   17.92    0.82   0
   7   3   3   20.91    0.83   0
   7   3   3   19.48    0.82   0
   7  -3   3   17.52    0.82   0
  -8  -3  -3    1.00    0.73   0
  -8   3  -3    0.82    0.75   0
   8  -3   3    1.49    0.73   0
   8   3   3    0.27    0.74   0
   8   3   3    1.35    0.90   0
   8  -3   3    0.73    0.92   0
   8   3   3    1.99    0.75   0
  -9  -3  -3    1.95    0.75   0
   9   3   3    2.93    0.77   0
   9   3   3    2.14    0.76   0
   9  -3   3    1.86    0.76   0
  -9   3  -3    1.54    0.75   0
   9  -3   3    1.74    0.77   0
   9   3   3    1.71    0.79   0
 -10  -3  -3    3.10    0.80   0
 -10   3  -3    2.87    0.79   0
  10   3   3    2.65    0.79   0
  10  -3   3    3.32    0.84   0
  10   3   3    2.66    0.78   0
  10  -3   3    2.82    0.98   0
  10   3   3    3.81    0.82   0
 -11  -3  -3    7.84    1.02   0
  11   3   3    7.96    0.85   0
  11  -3   3   10.36    0.86   0
  11   3   3   10.92    0.86   0
  11  -3   3    9.54    1.03   0
  11   3   3   11.09    0.85   0
 -12  -3  -3    1.73    0.87   0
  12   3   3    1.04    0.87   0
  12   3   3    0.95    0.85   0
  12  -3   3    1.10    0.86   0
  12  -3   3    0.03    0.83   0
  12   3   3    1.96    0.85   0
  12  -3   3    1.76    0.86   0
 -13  -3  -3    2.30    0.91   0
  13   3   3    2.63    0.88   0
  13   3   3    2.60    1.07   0
  13  -3   3    2.34    0.87   0
  13  -3   3    1.49    0.90   0
  13   3   3    1.75    0.92   0
  13  -3   3    1.17    0.87   0
 -14  -3  -3    0.77    0.93   0
  14   3   3    0.27    0.92   0
  14   3   3   -2.67    1.15   0
  14  -3   3   -0.07    0.94   0
  14  -3   3   -0.61    0.92   0
  14  -3   3    0.10    0.92   0
  14   3   3    0.61    0.92   0
  15   3   3    0.46    0.96   0
  15  -3   3    0.08    1.00   0
  15   3   3    0.74    0.98   0
  15  -3   3   -0.07    0.97   0
  15  -3   3    0.84    0.95   0
 -15  -3  -3   -0.20    1.22   0
  16  -3   3   -1.86    1.08   0
  16  -3   3    1.18    1.28   0
 -16  -3  -3   -0.06    1.06   0
  16   3   3    0.34    1.09   0
  16   3   3    1.86    1.05   0
  16  -3   3   -0.59    1.05   0
 -17  -3  -3    2.00    1.14   0
  17   3   3    1.55    1.18   0
  17   3   3    3.31    1.16   0
  17  -3   3    3.52    1.40   0
  17  -3   3    5.92    1.40   0
  17  -3   3    2.42    1.16   0
  18   4  -3    3.86    1.46   0
 -18  -4   3    2.17    1.20   0
  18  -4  -3    3.16    1.78   0
  18  -4  -3    2.53    2.01   0
 -18  -4   3    3.41    1.21   0
 -18   4   3    2.10    1.23   0
 -17   4   3    3.95    1.15   0
 -17  -4   3    2.16    1.11   0
  17   4  -3    5.47    1.13   0
  17  -4  -3    4.24    1.84   0
  17  -4  -3    3.28    1.84   0
 -17  -4   3    2.22    1.13   0
  16   4  -3    2.45    1.24   0
 -16  -4   3    1.70    1.26   0
  16  -4  -3    1.16    1.70   0
  16  -4  -3    1.90    1.70   0
 -16  -4   3    2.49    1.03   0
 -16   4   3    1.63    1.05   0
 -15  -4   3   -0.51    0.94   0
  15   4  -3    0.54    0.97   0
  15  -4  -3    0.23    1.71   0
  15  -4  -3   -0.15    1.70   0
 -15  -4   3   -0.26    0.94   0
 -15   4   3    0.37    0.97   0
 -14  -4   3    0.26    1.11   0
  14   4  -3    0.64    0.91   0
  14  -4  -3    0.23    1.64   0
 -14  -4   3    1.93    0.94   0
  14  -4  -3    0.35    1.48   0
 -14   4   3    0.62    0.91   0
 -13  -4   3    7.20    0.93   0
  13   4  -3    8.07    0.90   0
  13  -4  -3    8.09    1.76   0
  13  -4  -3    7.16    1.75   0
 -13   4   3    6.37    0.93   0
 -13  -4   3    6.67    0.89   0
  12   4  -3    3.04    0.83   0
  12  -4  -3    2.64    1.69   0
  12  -4  -3    3.02    1.80   0
 -12  -4   3    2.97    0.84   0
 -12  -4   3    2.10    0.84   0
 -12   4   3    3.01    1.07   0
  11   4  -3    3.09    0.83   0
 -11  -4   3    2.52    0.82   0
 -11   4   3    2.35    1.01   0
  10   4  -3    2.54    0.77   0
 -10  -4   3    1.80    0.77   0
 -10   4   3    3.09    0.98   0
  -9  -4   3    1.54    0.92   0
   9   4  -3    2.35    0.73   0
  -9   4   3    2.15    0.98   0
  -8  -4   3    3.52    0.76   0
   8   4  -3    5.41    0.77   0
  -8   4   3    3.86    1.01   0
   7   4  -3   37.31    0.92   0
  -7  -4   3   37.23    0.91   0
  -7   4   3   37.40    1.23   0
   6   4  -3  256.21    1.53   0
  -6   4   3  270.61    2.47   0
  -6  -4   3  281.10    1.74   0
   5   4  -3    0.06    0.92   0
  -5  -4   3    1.81    0.74   0
  -5   4   3    2.39    1.07   0
  -4  -4   3   18.07    0.79   0
   4   4  -3   19.18    0.93   0
  -3  -4   3    2.20    0.69   0
   3   4  -3    1.86    0.69   0
  -2   4   3    4.81    1.22   0
  -2   4   3    6.24    1.45   0
  -2  -4   3    4.82    0.70   0
  -2   4   3    5.02    1.31   0
   2   4  -3    5.91    0.86   0
   1   4  -3   13.96    0.75   0
  -1   4   3   15.42    1.34   0
  -1   4   3   15.75    1.26   0
  -1  -4   3   15.84    0.90   0
  -1   4   3   14.03    1.22   0
   0  -4   3    2.61    0.71   0
   0   4   3    2.45    0.87   0
   0   4  -3    2.65    0.85   0
   0   4   3    3.10    1.14   0
   1  -4   3    6.85    0.87   0
  -1   4  -3    4.86    0.72   0
   1   4   3    5.71    1.01   0
   1   4   3    6.04    1.06   0
   2   4   3   12.79    0.92   0
   2  -4   3   11.66    0.73   0
  -2   4  -3   11.29    0.73   0
   2   4   3   12.44    1.12   0
   3   4   3    0.40    0.85   0
   3  -4   3    2.14    0.71   0
  -3   4  -3    1.03    0.72   0
   3   4   3    1.10    0.91   0
   3  -4   3    0.77    0.71   0
   4  -4   3    6.65    0.76   0
   4   4   3    7.84    0.77   0
  -4   4  -3    6.21    0.76   0
   4   4   3    6.72    0.97   0
   4  -4   3    8.53    0.77   0
   5  -4   3  335.37    1.83   0
   5   4   3  320.68    2.05   0
   5  -4   3  326.72    1.81   0
  -5   4  -3  317.55    1.82   0
   5   4   3  320.26    2.29   0
   6  -4   3   40.71    0.94   0
   6   4   3   45.00    1.15   0
  -6   4  -3   42.25    0.96   0
   6  -4   3   44.90    1.12   0
   6   4   3   48.15    1.23   0
  -6  -4  -3   41.73    1.16   0
   7  -4   3   30.51    1.03   0
  -7  -4  -3   29.07    1.06   0
   7   4   3   29.27    0.89   0
  -7   4  -3   25.85    0.85   0
   7   4   3   32.40    1.10   0
   7  -4   3   28.50    0.86   0
  -8  -4  -3    2.74    0.77   0
   8   4   3    1.51    0.78   0
   8   4   3    2.22    0.78   0
  -8   4  -3    0.47    0.92   0
   8  -4   3    2.57    0.75   0
   8   4   3    3.09    0.95   0
   8  -4   3    2.85    0.76   0
  -9  -4  -3    2.10    0.77   0
   9   4   3    2.01    0.81   0
   9   4   3    3.34    0.82   0
  -9   4  -3    2.69    0.79   0
   9   4   3    1.07    0.79   0
   9  -4   3    1.82    0.79   0
   9  -4   3    1.35    0.79   0
 -10  -4  -3    1.91    0.83   0
  10   4   3    2.33    0.86   0
  10   4   3    3.21    0.85   0
 -10   4  -3    1.93    0.81   0
  10  -4   3    1.87    0.82   0
  10   4   3    1.86    0.83   0
  10  -4   3    2.15    0.81   0
  11  -4   3    2.90    0.85   0
 -11  -4  -3    1.86    0.85   0
  11   4   3    1.37    0.86   0
  11   4   3    0.21    0.85   0
 -11   4  -3    1.84    0.82   0
  11   4   3    1.72    0.85   0
  11  -4   3    1.62    0.82   0
 -12  -4  -3    0.50    0.90   0
  12   4   3    1.96    0.90   0
  12   4   3    1.03    1.08   0
  12  -4   3   -0.58    1.10   0
  12  -4   3    1.94    0.87   0
 -13  -4  -3    1.34    0.95   0
  13   4   3    1.33    0.92   0
  13   4   3   -0.06    0.91   0
  13  -4   3    0.22    1.13   0
  13  -4   3    2.10    0.90   0
  13  -4   3    0.80    0.88   0
 -14  -4  -3   -0.16    0.98   0
  14   4   3    1.76    0.98   0
  14   4   3    0.74    0.96   0
  14  -4   3    0.14    0.96   0
  14  -4   3   -0.30    0.96   0
  14  -4   3    0.41    0.95   0
 -15  -4  -3    0.64    1.06   0
  15   4   3    0.49    1.03   0
  15   4   3    0.53    1.04   0
  15  -4   3   -0.06    1.06   0
  15  -4   3    0.41    1.03   0
  15  -4   3    0.30    1.03   0
  16   4   3   12.30    1.17   0
 -16  -4  -3    5.45    1.46   0
  16  -4   3   12.88    1.42   0
  16   4   3   10.48    1.16   0
  16  -4   3   12.09    1.22   0
  16  -4   3   10.27    1.20   0
  17   4   3    4.45    1.22   0
 -17  -4  -3    1.48    1.22   0
  17   4   3    4.68    1.24   0
  17  -4   3    3.71    1.24   0
  17  -4   3    5.19    1.27   0
  17  -4   3    6.08    1.27   0
 -17   5   3    1.33    1.44   0
  17  -5  -3    1.07    2.98   0
  17   5  -3    2.78    1.17   0
  17  -5  -3    1.20    2.89   0
 -17  -5   3    0.90    1.18   0
 -17  -5   3    1.94    1.21   0
  16   5  -3    2.64    1.13   0
 -16  -5   3    2.17    1.37   0
 -16  -5   3    3.59    1.14   0
 -16   5   3    1.76    1.12   0
 -15  -5   3    2.21    1.06   0
  15   5  -3    4.82    1.06   0
 -15  -5   3    2.10    1.05   0
 -15   5   3    3.79    1.32   0
 -14  -5   3    3.31    0.99   0
  14   5  -3    4.83    0.98   0
 -14  -5   3    3.57    1.02   0
 -14   5   3    2.39    1.01   0
 -13  -5   3    2.38    0.95   0
  13   5  -3    1.38    0.91   0
 -13  -5   3    0.86    0.91   0
 -13   5   3    1.15    1.12   0
  12   5  -3    1.53    0.87   0
 -12  -5   3    0.51    0.89   0
 -12  -5   3    1.84    0.89   0
 -12   5   3    1.79    1.12   0
 -11   5   3    0.94    1.25   0
  11   5  -3    0.45    0.85   0
 -11  -5   3    1.16    0.87   0
  10   5  -3    0.02    0.83   0
 -10  -5   3    0.77    0.80   0
 -10   5   3    0.37    1.04   0
   9   5  -3    2.13    0.79   0
  -9  -5   3    0.27    0.80   0
  -9   5   3    0.69    1.18   0
  -8  -5   3    0.88    0.78   0
   8   5  -3    0.84    0.80   0
  -8   5   3    0.69    1.15   0
   7   5  -3    5.34    0.81   0
  -7  -5   3    4.27    0.79   0
  -7   5   3    3.82    1.34   0
   6   5  -3    9.45    0.83   0
  -6  -5   3    6.46    0.81   0
  -6   5   3    7.79    1.35   0
   5   5  -3   51.85    0.97   0
  -5  -5   3   54.61    0.97   0
  -5   5   3   56.24    1.97   0
  -4   5   3   27.28    2.49   0
  -4  -5   3   23.85    0.85   0
   4   5  -3   26.32    0.84   0
  -3   5   3   23.92    2.36   0
  -3  -5   3   22.54    0.84   0
  -3   5   3   21.31    2.31   0
   3   5  -3   23.29    0.82   0
  -2  -5   3    5.98    0.77   0
   2   5  -3    8.11    0.76   0
  -2   5   3    6.98    1.18   0
  -1   5   3    1.76    1.02   0
  -1  -5   3    0.91    0.75   0
   1  -5  -3    1.01    1.16   0
   1   5  -3    0.39    0.90   0
   0  -5   3    0.82    0.73   0
   0   5   3    0.93    0.90   0
   0  -5  -3    1.00    1.09   0
   0   5  -3    1.49    0.72   0
   1  -5   3    2.08    0.75   0
  -1  -5  -3    1.83    0.97   0
   1   5   3    2.25    0.93   0
  -1   5  -3    2.12    0.73   0
   2  -5   3    2.98    0.74   0
   2  -5   3    0.88    0.73   0
  -2  -5  -3    0.28    0.93   0
  -2   5  -3    3.41    0.88   0
   2   5   3    0.05    0.90   0
   3  -5   3    6.44    0.77   0
   3  -5   3    3.72    0.74   0
  -3  -5  -3    3.86    0.79   0
  -3   5  -3    6.17    0.79   0
   3   5   3    5.32    0.94   0
   4  -5   3    2.09    0.74   0
   4  -5   3    1.64    0.76   0
  -4   5  -3    1.82    0.74   0
  -4  -5  -3    2.47    0.97   0
   4   5   3   -1.29    0.78   0
   5  -5   3    2.47    0.76   0
  -5  -5  -3    3.05    0.97   0
  -5   5  -3    2.72    0.79   0
   5   5   3    3.34    0.95   0
   5  -5   3    3.40    0.81   0
   6  -5   3   28.54    0.93   0
  -6   5  -3   28.32    1.06   0
  -6  -5  -3   31.44    1.14   0
   6  -5   3   25.57    0.92   0
   6   5   3   28.95    0.93   0
  -7  -5  -3    9.58    1.03   0
  -7  -5  -3   10.12    0.86   0
  -7   5  -3    9.53    0.81   0
   7  -5   3   10.14    0.82   0
   7  -5   3    9.32    0.84   0
   7   5   3    8.53    0.83   0
  -8  -5  -3    7.24    1.02   0
  -8   5  -3    6.97    0.99   0
  -8  -5  -3    7.93    0.88   0
   8  -5   3    6.87    0.84   0
   8  -5   3    9.15    0.86   0
   8   5   3    8.03    0.87   0
   9   5   3    2.21    1.02   0
  -9  -5  -3    1.62    1.04   0
  -9   5  -3    2.21    0.81   0
   9  -5   3    2.50    0.82   0
   9  -5   3    1.34    1.02   0
  10   5   3    1.55    0.88   0
 -10  -5  -3   -0.15    0.89   0
 -10   5  -3    1.68    0.85   0
  10  -5   3    1.45    0.83   0
  10  -5   3    0.87    0.86   0
  11   5   3    1.86    0.91   0
 -11  -5  -3   -0.80    0.90   0
  11   5   3    0.46    0.90   0
 -11   5  -3    1.12    0.89   0
  11  -5   3    1.90    0.90   0
  11  -5   3   -0.07    0.88   0
  12   5   3    0.86    1.14   0
 -12  -5  -3    0.37    1.19   0
  12   5   3    1.15    0.93   0
 -12   5  -3   -0.90    0.92   0
  12  -5   3   -0.75    1.16   0
  12  -5   3    0.74    0.92   0
 -13  -5  -3    0.86    1.26   0
  13   5   3    0.40    1.00   0
  13  -5   3    1.49    0.98   0
  13  -5   3    1.54    0.99   0
  13   5   3    1.79    0.98   0
 -14  -5  -3    0.55    1.33   0
  14   5   3    2.32    1.05   0
  14  -5   3    0.46    1.30   0
  14  -5   3    0.57    1.06   0
  14  -5   3    0.19    1.05   0
  14   5   3    1.61    1.29   0
 -15  -5  -3   -0.37    1.39   0
  15  -5   3   -1.63    1.11   0
  15   5   3    0.28    1.36   0
  15  -5   3   -0.42    1.15   0
  15  -5   3   -0.04    1.12   0
  15   5   3    0.04    1.13   0
  16  -5   3    1.20    1.23   0
  16   5   3   -0.20    1.18   0
  16  -5   3    1.04    1.21   0
  16  -5   3    2.67    1.21   0
  16   5   3    0.95    1.19   0
 -16   6   3   -0.38    1.55   0
  16   6  -3    0.80    1.44   0
 -16  -6   3   -0.01    1.50   0
 -15   6   3    0.65    1.41   0
 -15  -6   3    1.01    1.07   0
  15   6  -3    0.85    1.11   0
 -15  -6   3   -0.06    1.16   0
 -14   6   3    1.69    1.35   0
  14   6  -3    1.29    1.28   0
 -14  -6   3    2.65    1.06   0
 -14  -6   3    0.03    1.04   0
 -13   6   3    5.60    1.31   0
  13   6  -3    4.93    1.02   0
 -13  -6   3    6.03    1.09   0
 -13  -6   3    4.74    1.04   0
  12   6  -3    3.37    0.99   0
 -12  -6   3    1.65    0.98   0
 -12  -6   3   -0.74    0.98   0
 -12   6   3    1.09    1.24   0
 -11   6   3    1.74    1.17   0
  11   6  -3    2.89    1.11   0
 -11  -6   3    1.06    0.91   0
 -10   6   3    0.67    1.27   0
  10   6  -3    2.09    0.89   0
 -10  -6   3    0.79    0.89   0
  -9   6   3    1.26    1.26   0
  -9  -6   3    1.21    0.88   0
   9   6  -3    1.63    0.85   0
   8   6  -3    0.03    0.85   0
  -8  -6   3    1.01    0.85   0
  -8   6   3    0.36    1.50   0
   7   6  -3   14.86    0.90   0
  -7   6   3   12.67    1.93   0
  -7  -6   3   13.77    0.89   0
   6   6  -3   73.50    1.08   0
  -6  -6   3   73.69    1.11   0
  -5  -6   3    1.56    1.01   0
   5   6  -3    2.21    1.01   0
  -4  -6   3    7.99    1.00   0
   4   6  -3    6.67    0.80   0
   3  -6  -3    1.41    1.56   0
  -3  -6   3    2.13    0.97   0
  -3   6   3    0.73    1.43   0
   3   6  -3    2.71    0.79   0
   2  -6  -3   14.65    1.54   0
  -2  -6   3   13.14    0.83   0
   2   6  -3   13.16    0.81   0
  -2   6   3   11.84    1.36   0
  -1   6   3   10.54    1.19   0
   1   6  -3   12.56    0.98   0
  -1  -6   3   10.79    0.81   0
   1  -6  -3   12.77    1.40   0
   0   6   3    3.05    1.09   0
   0  -6   3    3.42    0.74   0
   0  -6  -3    1.59    1.19   0
   0   6  -3    0.80    0.74   0
   1  -6   3    5.30    0.76   0
   1   6   3    5.45    1.10   0
  -1  -6  -3    3.93    1.01   0
  -1   6  -3    4.17    0.80   0
   2  -6   3    2.56    0.78   0
   2  -6   3    3.19    0.78   0
   2   6   3    3.09    0.96   0
  -2  -6  -3    3.03    1.15   0
  -2   6  -3    3.66    0.77   0
   3  -6   3    1.18    0.93   0
   3  -6   3    1.30    0.93   0
   3   6   3    0.64    0.96   0
  -3   6  -3    0.47    0.78   0
  -3  -6  -3    0.60    0.99   0
   4  -6   3    3.23    0.81   0
   4  -6   3    1.97    0.82   0
  -4   6  -3    2.07    0.80   0
   4   6   3    1.88    0.99   0
  -4  -6  -3    3.39    1.03   0
   5  -6   3   73.10    1.15   0
  -5  -6  -3   69.09    1.24   0
   5  -6   3   73.05    1.14   0
  -5   6  -3   78.60    1.31   0
   5   6   3   79.64    1.41   0
   6  -6   3   10.46    0.89   0
  -6  -6  -3   10.81    0.92   0
  -6   6  -3    9.25    0.88   0
   6  -6   3   14.90    1.09   0
   6   6   3    9.87    1.06   0
  -7  -6  -3    8.09    1.08   0
   7  -6   3    5.90    0.85   0
  -7   6  -3    5.29    0.83   0
   7   6   3    7.11    0.88   0
   7  -6   3    8.17    1.08   0
  -8   6  -3    0.65    1.05   0
  -8  -6  -3    0.49    0.86   0
   8   6   3    0.95    1.05   0
   8  -6   3   -0.22    1.06   0
   8  -6   3    0.36    0.86   0
  -9  -6  -3    1.24    1.11   0
  -9  -6  -3    1.25    0.93   0
  -9   6  -3   -0.09    0.88   0
   9  -6   3    2.71    1.08   0
   9   6   3    1.58    1.12   0
   9  -6   3    1.50    0.88   0
 -10  -6  -3    3.08    1.17   0
 -10   6  -3    2.61    0.95   0
  10   6   3    2.18    0.95   0
  10  -6   3    2.33    0.95   0
  10  -6   3    3.28    0.97   0
 -11  -6  -3    1.83    1.24   0
 -11   6  -3    2.21    0.96   0
  11   6   3   -0.07    0.97   0
  11  -6   3    0.40    0.99   0
  11  -6   3    2.04    1.16   0
 -12  -6  -3    0.39    1.32   0
  12   6   3    0.53    1.01   0
 -12   6  -3   -0.18    1.03   0
  12   6   3    0.86    1.25   0
  12  -6   3    1.33    1.02   0
  12  -6   3   -0.10    1.04   0
 -13  -6  -3   -0.42    1.13   0
 -13   6  -3    0.94    1.29   0
  13   6   3    1.54    1.30   0
  13   6   3   -0.32    1.05   0
  13  -6   3    1.64    1.32   0
  13  -6   3   -0.25    1.33   0
 -14  -6  -3    1.41    1.18   0
  14   6   3    1.37    1.12   0
  14   6   3    1.53    1.15   0
  14  -6   3    2.02    1.43   0
  14  -6   3    0.59    1.17   0
 -14  -7   3    2.30    1.16   0
  14   7  -3    1.26    1.20   0
 -14   7   3    1.54    1.72   0
 -14  -7   3    0.12    1.47   0
  13   7  -3    0.77    1.11   0
 -13   7   3    0.95    1.63   0
 -13  -7   3   -0.75    1.11   0
 -13  -7   3    1.68    1.40   0
  12   7  -3    2.27    1.05   0
 -12   7   3    1.87    1.75   0
 -12  -7   3    1.56    1.33   0
 -12  -7   3    1.01    1.08   0
  11   7  -3    3.03    1.03   0
 -11  -7   3    2.86    1.27   0
 -11  -7   3    1.18    1.26   0
  10   7  -3    1.36    0.99   0
 -10  -7   3    0.81    1.00   0
   9   7  -3    0.39    0.94   0
  -9  -7   3   -0.83    0.98   0
   8   7  -3    1.08    0.91   0
  -8  -7   3    1.35    1.11   0
   7   7  -3    4.15    0.91   0
  -7  -7   3    3.53    0.93   0
   6   7  -3    1.10    0.87   0
  -6  -7   3    3.83    1.08   0
  -5  -7   3   22.48    0.97   0
   5   7  -3   23.84    0.94   0
   4   7  -3    9.25    0.89   0
  -4   7   3    9.01    2.03   0
  -4  -7   3    9.05    0.90   0
   3  -7  -3   15.33    1.79   0
  -3   7   3   13.94    1.61   0
  -3  -7   3   14.62    0.92   0
   3   7  -3   14.46    0.92   0
   2   7  -3    5.72    0.84   0
   2  -7  -3    5.94    1.47   0
  -2  -7   3    4.97    0.87   0
  -2   7   3    4.95    1.22   0
   1  -7  -3    3.53    1.30   0
  -1  -7   3    4.94    0.85   0
   1   7  -3    4.10    0.83   0
  -1   7   3    4.13    1.24   0
   0   7   3    5.87    1.24   0
   0  -7  -3    5.91    1.29   0
   0  -7   3    7.38    0.85   0
   0   7  -3    6.64    0.82   0
  -1  -7  -3    5.13    1.09   0
   1   7   3    5.30    1.05   0
   1  -7   3    5.02    1.03   0
   1  -7   3    5.10    0.85   0
  -1   7  -3    4.55    0.83   0
   2  -7   3    2.02    1.04   0
   2   7   3    1.85    1.02   0
  -2  -7  -3    1.38    1.11   0
   2  -7   3    2.02    1.03   0
  -2   7  -3   -0.21    0.81   0
   3  -7   3    2.56    0.86   0
   3  -7   3    3.31    1.03   0
   3   7   3    3.06    0.86   0
  -3  -7  -3    2.65    1.09   0
  -3   7  -3    2.04    0.82   0
   4  -7   3   -0.48    0.86   0
   4  -7   3    1.04    0.86   0
   4   7   3   -0.58    0.88   0
  -4   7  -3   -0.11    0.86   0
  -4  -7  -3   -0.72    1.09   0
   5  -7   3    1.72    1.08   0
   5  -7   3    1.54    0.87   0
   5   7   3   -0.60    0.90   0
  -5   7  -3    1.45    0.87   0
  -5  -7  -3    0.74    1.11   0
  -6  -7  -3    6.23    0.96   0
   6  -7   3    6.16    0.93   0
  -6   7  -3    5.54    1.09   0
   6   7   3    5.52    1.10   0
   6  -7   3    5.75    1.12   0
   7  -7   3    3.27    1.13   0
  -7  -7  -3    2.97    0.96   0
  -7   7  -3    2.02    1.12   0
   7   7   3    1.86    1.15   0
   7  -7   3    1.73    1.15   0
   8  -7   3    4.12    1.16   0
  -8  -7  -3    5.31    1.19   0
  -8   7  -3    3.92    0.97   0
   8   7   3    5.33    1.17   0
   8  -7   3    7.10    1.19   0
  -9   7  -3    2.89    0.98   0
   9   7   3    1.77    1.20   0
  -9  -7  -3    2.21    1.00   0
   9  -7   3    2.82    1.22   0
   9  -7   3    2.78    0.98   0
  10  -7   3    1.83    1.01   0
  10  -7   3    0.41    1.02   0
 -10  -7  -3    0.94    1.27   0
 -10   7  -3   -0.17    1.02   0
  10   7   3   -0.43    1.26   0
  11  -7   3    2.07    1.06   0
 -11   7  -3    1.03    1.06   0
  11   7   3    0.79    1.07   0
  11  -7   3    1.26    1.33   0
 -12  -7  -3    1.04    1.43   0
 -12   7  -3    1.22    1.13   0
  12   7   3    0.35    1.37   0
  12  -7   3    0.35    1.15   0
  12  -7   3    1.58    1.37   0
  13   7   3   -0.16    1.45   0
 -13   7  -3   -0.25    1.48   0
  13   7   3    1.29    1.19   0
  13  -7   3    1.31    1.24   0
  12   8  -3    1.25    1.21   0
 -12  -8   3    0.35    1.20   0
 -12  -8   3    1.28    1.53   0
  11   8  -3    2.04    1.17   0
 -11  -8   3    0.10    1.17   0
 -11  -8   3   -0.91    1.43   0
  10   8  -3    1.64    1.34   0
 -10  -8   3    0.33    1.10   0
 -10  -8   3    0.54    1.36   0
   9   8  -3   -1.02    1.05   0
  -9  -8   3    1.71    1.29   0
  -9  -8   3    0.68    1.08   0
  -8  -8   3   -1.75    1.02   0
   8   8  -3    0.29    1.02   0
  -7  -8   3    1.08    0.99   0
   7   8  -3    2.07    1.00   0
   6   8  -3    7.14    0.98   0
  -6  -8   3    5.76    0.98   0
   5   8  -3    0.49    1.16   0
  -5  -8   3    1.39    0.96   0
   4  -8  -3    0.94    2.16   0
  -4   8   3    0.67    2.00   0
  -4  -8   3    1.90    0.93   0
   4   8  -3    0.55    0.91   0
  -3  -8   3   -0.17    0.89   0
  -3   8   3    1.08    1.48   0
   3  -8  -3    0.86    1.70   0
   3   8  -3    2.24    0.92   0
   2  -8  -3    7.34    1.61   0
  -2  -8   3    6.17    0.99   0
  -2   8   3    7.80    1.53   0
   2   8  -3    7.44    0.95   0
   1  -8  -3    6.85    1.42   0
  -1  -8   3    7.05    0.97   0
   1   8  -3    7.19    0.94   0
  -1   8   3    8.05    1.36   0
   0  -8  -3    3.79    1.42   0
   0  -8   3    3.58    1.17   0
   0  -8   3    3.91    0.93   0
   0   8  -3    3.61    0.91   0
   0   8   3    4.72    1.33   0
   1   8   3    3.56    1.17   0
   1  -8   3    3.50    1.19   0
  -1  -8  -3    3.26    1.23   0
   1  -8   3    3.97    0.94   0
  -1   8  -3    5.06    0.91   0
   2  -8   3    1.02    1.15   0
   2   8   3    0.10    1.17   0
  -2  -8  -3    0.71    1.22   0
   2  -8   3    1.26    0.88   0
  -2   8  -3    0.27    0.95   0
   3  -8   3    0.55    1.15   0
   3   8   3    0.81    1.15   0
   3  -8   3    1.92    1.17   0
  -3  -8  -3    1.45    1.19   0
  -3   8  -3    1.37    0.94   0
   4   8   3    1.11    1.18   0
   4  -8   3   -0.35    0.93   0
  -4   8  -3    0.63    0.93   0
   4  -8   3    0.72    1.18   0
  -4  -8  -3    1.76    1.20   0
   5   8   3    5.09    1.20   0
   5  -8   3    4.91    1.20   0
  -5   8  -3    6.98    1.19   0
  -5  -8  -3    4.58    1.23   0
   5  -8   3    5.31    1.25   0
  -6  -8  -3    1.25    1.26   0
   6  -8   3    1.04    0.99   0
   6   8   3    1.26    1.23   0
  -6   8  -3    1.99    1.21   0
   6  -8   3    2.09    1.25   0
   7  -8   3    1.57    1.02   0
  -7  -8  -3    1.58    1.07   0
   7   8   3   -0.59    1.26   0
  -7   8  -3    0.97    1.21   0
   7  -8   3    0.98    1.31   0
  -8  -8  -3    1.17    1.35   0
   8  -8   3    1.20    1.30   0
  -8   8  -3    0.59    1.28   0
   8   8   3    0.82    1.30   0
   8  -8   3    2.40    1.33   0
   9  -8   3    0.61    1.10   0
  -9   8  -3    0.51    1.37   0
   9   8   3    0.52    1.12   0
  -9  -8  -3   -0.13    1.13   0
   9  -8   3    1.27    1.39   0
  10  -8   3    4.31    1.43   0
 -10   8  -3    5.26    1.41   0
 -10  -8  -3    3.29    1.19   0
  10   8   3    2.19    1.18   0
  10  -8   3    4.58    1.47   0
  -8  -9   3    1.73    1.19   0
  -8  -9   3    0.51    1.50   0
   8   9  -3   -0.47    1.16   0
  -7  -9   3   -0.03    1.10   0
   7   9  -3   -0.05    1.37   0
  -6  -9   3   -0.54    1.05   0
   6   9  -3   -1.04    1.05   0
   5   9  -3    2.85    1.07   0
  -5  -9   3    0.76    1.08   0
  -4   9   3    0.96    2.67   0
   4   9  -3    1.63    1.02   0
  -4  -9   3    2.61    1.29   0
   3  -9  -3    1.20    1.92   0
  -3   9   3    1.35    1.85   0
   3   9  -3    0.99    1.02   0
  -3  -9   3    1.01    1.09   0
  -2  -9   3    1.17    1.04   0
  -2  -9   3    1.17    1.32   0
   2  -9  -3    0.47    1.75   0
  -2   9   3    1.08    1.48   0
   2   9  -3    1.00    1.04   0
  -1  -9   3    0.76    1.29   0
   1  -9  -3    0.50    1.59   0
   1   9  -3    1.36    1.02   0
  -1  -9   3   -0.77    1.05   0
  -1   9   3    0.72    1.51   0
   0  -9   3    1.92    1.51   0
   0  -9  -3    0.52    1.57   0
   0  -9   3    1.16    1.27   0
   0   9  -3    1.95    1.03   0
   0   9   3    0.87    1.28   0
   1  -9   3    0.91    1.51   0
  -1  -9  -3    1.88    1.57   0
   1  -9   3    2.12    1.04   0
  -1   9  -3    2.86    1.26   0
   1   9   3    2.99    1.49   0
   2  -9   3    1.36    1.32   0
  -2  -9  -3    0.90    1.37   0
   2  -9   3    0.06    1.27   0
  -2   9  -3    1.03    1.03   0
   2   9   3    0.69    1.35   0
   3   9   3    1.22    1.29   0
   3  -9   3    1.02    1.05   0
  -3   9  -3    2.54    1.30   0
  -3  -9  -3    0.95    1.36   0
   3  -9   3    1.51    1.31   0
   4   9   3    0.47    1.34   0
   4  -9   3    1.73    1.08   0
  -4   9  -3    0.75    1.08   0
   4  -9   3   -0.21    1.56   0
  -4  -9  -3   -0.21    1.37   0
  -5  -9  -3    0.95    1.40   0
   5   9   3   -0.78    1.38   0
   5  -9   3   -0.01    1.16   0
  -5   9  -3    0.94    1.10   0
   5  -9   3    0.32    1.39   0
   6   9   3    0.40    1.42   0
  -6  -9  -3    1.34    1.46   0
   6  -9   3    2.01    1.18   0
  -6   9  -3    2.10    1.40   0
   6  -9   3    1.08    1.44   0
   7   9   3    1.35    1.21   0
   7  -9   3   -0.18    1.21   0
  -7   9  -3    1.91    1.43   0
  -7  -9  -3    1.18    1.49   0
   7  -9   3    0.37    1.49   0
  19   0  -4    0.34    1.45   0
  19   0  -4    0.06    1.45   0
 -19   0   4   -0.70    1.20   0
  18   0  -4    3.34    1.39   0
  18   0  -4    2.71    1.41   0
 -18   0   4    3.03    1.13   0
  17   0  -4    5.34    1.29   0
 -17   0   4    3.78    1.04   0
  16   0  -4    0.37    0.94   0
 -16   0   4    1.13    0.94   0
 -16   0   4    0.09    1.16   0
 -15   0   4    2.62    0.93   0
 -15   0   4    0.94    0.92   0
  15   0  -4    0.46    1.12   0
  14   0  -4    2.62    1.08   0
 -14   0   4    2.86    0.88   0
 -14   0   4    3.47    1.09   0
 -13   0   4   15.57    1.12   0
  13   0  -4   17.50    1.09   0
 -13   0   4   16.78    0.93   0
  12   0  -4    3.27    0.98   0
 -12   0   4    3.43    1.00   0
  11   0  -4    6.54    0.97   0
 -11   0   4    6.38    0.98   0
  10   0  -4    7.94    0.95   0
 -10   0   4    7.80    0.97   0
   9   0  -4    3.93    0.89   0
  -9   0   4    3.92    0.88   0
   8   0  -4    8.95    0.95   0
  -8   0   4    8.79    0.99   0
  -7   0   4   25.44    1.07   0
   7   0  -4   41.18    1.15   0
  -6   0   4  315.57    2.15   0
   6   0  -4  338.65    2.15   0
   5   0  -4   44.11    1.11   0
  -5   0   4   41.86    1.11   0
  -4   0   4    2.99    0.88   0
   4   0  -4    2.17    0.85   0
  -3   0   4   27.43    0.87   0
   3   0  -4   34.08    1.06   0
  -2   0   4   34.58    1.02   0
   2   0  -4   35.12    1.04   0
   1   0  -4   47.52    1.08   0
  -1   0   4   45.82    1.08   0
   0   0  -4   11.39    0.86   0
   0   0   4    9.65    0.85   0
  -1   0  -4   50.33    0.94   0
   1   0   4   46.47    0.90   0
   2   0   4   19.57    0.78   0
  -2   0  -4   21.09    0.76   0
   2   0   4   20.54    0.77   0
   3   0   4    7.21    0.88   0
  -3   0  -4    7.96    0.87   0
   3   0   4    8.88    0.86   0
   4   0   4   32.63    1.01   0
  -4   0  -4   35.60    1.02   0
   4   0   4   17.52    0.77   0
   5   0   4  476.80    1.97   0
  -5   0  -4  493.96    2.08   0
   5   0   4  490.87    2.01   0
   6   0   4  195.03    1.37   0
   6   0   4  199.78    1.43   0
   7   0   4    8.55    0.76   0
   7   0   4    8.00    0.78   0
   7   0   4    7.51    0.77   0
   8   0   4    0.77    0.75   0
   8   0   4    1.35    0.76   0
   8   0   4    2.59    0.76   0
   9   0   4   -0.28    0.78   0
   9   0   4   -0.02    0.77   0
   9   0   4    1.19    0.75   0
  10   0   4    2.61    0.83   0
  10   0   4    5.96    0.81   0
  10   0   4    3.95    0.81   0
  11   0   4    2.23    1.02   0
  11   0   4    1.21    1.01   0
  11   0   4    0.63    0.83   0
  12   0   4    3.23    0.87   0
  12   0   4    3.79    0.88   0
  12   0   4    2.54    0.87   0
  13   0   4    1.93    0.87   0
  13   0   4    1.22    0.91   0
  13   0   4    1.22    1.14   0
 -14   0  -4   -0.27    0.98   0
  14   0   4    0.69    0.96   0
  14   0   4    1.91    0.97   0
  14   0   4   -0.29    0.96   0
  15   0   4    4.02    1.04   0
 -15   0  -4    2.16    1.01   0
  15   0   4    2.74    1.03   0
  15   0   4    3.63    1.01   0
  16   0   4   20.08    1.18   0
  16   0   4   18.41    1.21   0
 -16   0  -4   13.25    1.18   0
  16   0   4   20.79    1.41   0
 -17   0  -4   11.98    1.25   0
  17   0   4   21.94    1.25   0
  17   0   4   20.21    1.27   0
  17   0   4   20.51    1.21   0
  19   1  -4   -0.11    1.20   0
  19  -1  -4    0.85    1.49   0
  19  -1  -4    0.25    1.52   0
 -19  -1   4   -2.11    1.22   0
 -19   1   4   -0.03    1.20   0
  18  -1  -4    2.07    1.37   0
  18   1  -4    1.84    1.14   0
  18  -1  -4    2.84    1.60   0
 -18  -1   4   -1.28    1.14   0
 -18  -1   4    1.36    1.08   0
 -18   1   4    1.26    1.36   0
  17  -1  -4   -0.60    1.30   0
  17   1  -4   -1.20    1.27   0
  17  -1  -4    0.21    1.31   0
 -17  -1   4    0.36    1.27   0
 -17  -1   4   -0.02    1.05   0
 -17   1   4    0.39    1.05   0
  16  -1  -4    2.30    1.22   0
  16   1  -4    2.83    1.01   0
  16  -1  -4    1.82    1.42   0
 -16  -1   4    2.77    0.99   0
 -16  -1   4    2.64    0.97   0
 -16   1   4    1.76    0.97   0
 -15  -1   4    1.85    0.93   0
 -15  -1   4   -0.21    1.15   0
  15  -1  -4    0.31    1.30   0
  15   1  -4    0.34    1.12   0
  15  -1  -4    0.67    1.13   0
 -15   1   4    2.20    0.93   0
  14   1  -4    0.76    1.11   0
  14  -1  -4    0.67    1.24   0
 -14  -1   4    0.61    1.06   0
 -14  -1   4    0.95    1.06   0
 -14   1   4    0.50    0.87   0
 -13   1   4   -0.04    0.84   0
  13   1  -4   -0.07    1.01   0
  13  -1  -4    0.71    1.00   0
 -13  -1   4    0.94    0.82   0
 -12  -1   4    1.19    1.00   0
 -12   1   4    1.20    1.00   0
  12   1  -4    1.20    0.80   0
  12  -1  -4    1.29    1.15   0
 -12   1   4    1.12    0.80   0
  11  -1  -4    2.45    1.13   0
  11   1  -4    2.10    0.77   0
 -11  -1   4    2.07    0.94   0
 -11   1   4    2.50    1.00   0
  10  -1  -4    0.72    0.91   0
 -10   1   4    1.33    1.10   0
  10   1  -4   -0.43    0.91   0
 -10  -1   4    0.14    0.93   0
   9  -1  -4    0.03    1.07   0
   9   1  -4    1.77    0.88   0
  -9  -1   4    1.37    0.88   0
  -9   1   4    0.44    1.06   0
   8   1  -4    9.43    0.90   0
  -8   1   4    7.88    1.11   0
  -8  -1   4    6.56    0.75   0
   8  -1  -4    7.80    1.06   0
   7   1  -4   26.15    0.86   0
  -7   1   4   25.79    1.25   0
   7  -1  -4   28.48    1.23   0
  -7  -1   4   24.02    0.86   0
  -6   1   4    2.37    1.05   0
   6  -1  -4    2.99    1.06   0
  -6  -1   4    2.67    0.91   0
   6   1  -4    3.08    0.89   0
  -5  -1   4   31.61    1.02   0
   5  -1  -4   30.32    1.22   0
  -5   1   4   29.53    1.32   0
   5   1  -4   27.05    0.84   0
  -4  -1   4    4.83    0.86   0
  -4   1   4    5.43    0.97   0
   4  -1  -4    5.16    0.97   0
   4   1  -4    5.24    0.72   0
  -3   1   4    4.30    0.97   0
  -3  -1   4    4.44    0.66   0
   3  -1  -4    6.11    0.96   0
   3   1  -4    5.11    0.67   0
  -2  -1   4    1.31    0.65   0
   2  -1  -4    3.57    0.95   0
   2   1  -4    0.78    0.67   0
  -2   1   4    0.86    0.81   0
  -1  -1   4    6.81    0.82   0
   1  -1  -4    7.45    0.88   0
   1   1  -4    7.58    0.68   0
  -1   1   4    6.61    0.90   0
   0  -1   4   15.14    0.88   0
   0  -1  -4   15.89    0.81   0
   0   1  -4   14.01    0.71   0
   0   1   4   14.72    0.92   0
  -1  -1  -4    8.68    0.75   0
  -1   1  -4    7.69    0.68   0
   1   1   4    8.00    0.87   0
   1  -1   4    8.32    0.85   0
   2   1   4   -0.00    0.68   0
  -2  -1  -4    0.38    0.67   0
  -2   1  -4    0.67    0.66   0
   2   1   4    0.82    0.80   0
   2  -1   4   -0.41    0.67   0
   3   1   4    3.69    0.69   0
   3  -1   4    3.44    0.70   0
  -3   1  -4    4.13    0.71   0
   3   1   4    3.41    0.69   0
   3  -1   4    1.68    0.70   0
   4   1   4   13.94    0.90   0
   4  -1   4   11.47    0.75   0
  -4   1  -4   12.90    0.93   0
   4   1   4   13.71    0.75   0
   4  -1   4   13.18    0.76   0
   4   1   4   12.77    0.93   0
   5   1   4    4.53    0.74   0
   5  -1   4    4.27    0.71   0
   5   1   4    6.49    0.91   0
  -5   1  -4    5.45    0.76   0
   5   1   4    4.42    0.74   0
   5  -1   4    3.53    0.72   0
   6  -1   4   10.09    0.78   0
  -6   1  -4   10.60    0.82   0
   6   1   4   13.18    0.92   0
   6  -1   4   11.04    0.78   0
   6   1   4   10.62    0.76   0
   6   1   4   12.16    0.77   0
   7  -1   4    4.75    0.76   0
  -7   1  -4    5.56    0.76   0
   7   1   4    4.35    0.75   0
   7   1   4    5.23    0.75   0
   7  -1   4    5.08    0.76   0
   7   1   4    5.80    0.90   0
   8   1   4    0.54    0.76   0
  -8   1  -4    1.89    0.77   0
   8   1   4    2.45    0.74   0
   8   1   4    1.17    0.72   0
   8  -1   4    1.13    0.76   0
   8  -1   4    1.76    0.74   0
   9   1   4    0.24    0.76   0
   9  -1   4    2.28    0.95   0
   9   1   4    2.42    0.75   0
   9   1   4    1.16    0.94   0
   9  -1   4    0.82    0.94   0
  10  -1   4    2.67    0.98   0
  10   1   4   -0.25    0.82   0
  10  -1   4    0.71    0.80   0
  10   1   4    1.17    0.80   0
  10   1   4    0.91    0.78   0
  10  -1   4    0.08    0.80   0
 -11  -1  -4    1.19    0.79   0
  11   1   4    0.88    0.82   0
  11   1   4    0.85    0.82   0
  11  -1   4   -0.51    0.84   0
  11   1   4   -0.04    0.79   0
  11  -1   4   -0.47    0.83   0
  11  -1   4    1.05    0.81   0
 -12  -1  -4    1.18    1.05   0
  12   1   4    0.80    0.87   0
  12   1   4    0.86    0.86   0
  12  -1   4   -0.17    0.88   0
  12  -1   4    1.55    1.05   0
  12   1   4    0.56    0.87   0
  12  -1   4    2.44    1.05   0
  13  -1   4   -1.09    0.93   0
 -13  -1  -4    0.87    0.90   0
  13   1   4    1.15    0.92   0
  13   1   4   -1.03    0.90   0
  13  -1   4    0.90    0.92   0
  13   1   4    0.23    0.90   0
  13  -1   4   -0.01    0.93   0
  14   1   4    0.50    0.97   0
 -14  -1  -4    1.07    0.94   0
  14   1   4    1.19    1.18   0
  14  -1   4    1.63    0.97   0
  14  -1   4   -0.47    0.98   0
  14   1   4    1.52    0.97   0
  14  -1   4   -0.34    0.95   0
 -15  -1  -4   -0.19    1.00   0
  15   1   4   -0.96    1.01   0
  15  -1   4    0.44    1.00   0
  15  -1   4    1.13    1.02   0
  15   1   4   -0.37    0.99   0
  15  -1   4    0.82    1.02   0
  15   1   4    1.64    1.24   0
 -16  -1  -4   -0.57    1.08   0
  16  -1   4    0.55    1.11   0
  16   1   4    0.59    1.13   0
  16  -1   4    1.39    1.36   0
  16  -1   4   -1.05    1.09   0
  16   1   4    2.31    1.34   0
  16   1   4    2.98    1.36   0
 -17  -1  -4   -0.23    1.19   0
  17  -1   4   -1.32    1.16   0
  17   1   4   -0.74    1.20   0
  17  -1   4    0.66    1.17   0
  17   1   4    0.71    1.18   0
  17  -1   4    2.43    1.19   0
  17   1   4    0.89    1.15   0
 -18  -2   4    2.29    1.40   0
  18   2  -4    3.73    1.43   0
  18  -2  -4    1.48    1.47   0
  18  -2  -4    2.85    1.45   0
 -18  -2   4    2.07    1.17   0
 -18   2   4    0.90    1.14   0
  17   2  -4    5.01    1.33   0
  17  -2  -4    4.46    1.37   0
 -17  -2   4    5.36    1.07   0
  17  -2  -4    4.11    1.54   0
 -17  -2   4    2.09    1.10   0
 -17   2   4    3.75    1.33   0
 -16  -2   4    0.04    1.02   0
  16   2  -4    1.14    1.23   0
  16  -2  -4    0.21    1.43   0
  16  -2  -4    0.49    1.43   0
 -16   2   4   -1.34    1.20   0
 -16  -2   4    0.17    1.21   0
  15   2  -4    2.17    0.91   0
  15  -2  -4    0.20    1.35   0
  15  -2  -4   -0.44    1.34   0
 -15  -2   4    0.09    1.13   0
 -15  -2   4   -1.28    0.94   0
 -15   2   4   -0.48    0.94   0
 -14  -2   4    1.62    0.91   0
 -14   2   4    0.56    0.89   0
  14   2  -4    0.99    0.88   0
  14  -2  -4    0.66    1.44   0
 -14  -2   4    2.10    1.10   0
  14  -2  -4    0.54    1.29   0
 -13  -2   4    9.11    1.07   0
  13  -2  -4    9.46    1.28   0
  13   2  -4    9.72    0.88   0
 -13   2   4   11.50    1.10   0
  13  -2  -4    9.76    1.32   0
  12  -2  -4    3.79    1.32   0
  12   2  -4    4.42    1.00   0
  12  -2  -4    2.81    1.19   0
 -12  -2   4    2.25    0.82   0
 -12   2   4    3.37    0.83   0
  11  -2  -4    4.77    1.38   0
 -11   2   4    5.37    0.99   0
  11   2  -4    5.05    0.78   0
  11  -2  -4    4.12    1.30   0
 -11  -2   4    3.77    0.79   0
  10   2  -4    5.84    0.94   0
  10  -2  -4    4.60    1.49   0
 -10  -2   4    4.06    0.77   0
  10  -2  -4    4.29    1.33   0
   9   2  -4    0.80    0.74   0
  -9  -2   4    0.94    0.73   0
   9  -2  -4    0.57    1.51   0
   9  -2  -4    0.82    1.37   0
   8   2  -4    6.48    0.76   0
   8  -2  -4    9.54    1.97   0
   8  -2  -4    6.88    1.81   0
  -8  -2   4    3.80    0.75   0
   7   2  -4   34.24    0.92   0
  -7  -2   4   16.72    0.81   0
  -6  -2   4  214.78    1.60   0
   6   2  -4  193.60    1.39   0
  -5  -2   4   25.19    0.83   0
   5   2  -4   23.97    0.81   0
  -4  -2   4    2.14    0.83   0
   4   2  -4    2.16    0.69   0
  -4   2   4    1.76    1.55   0
  -3   2   4   12.28    1.48   0
  -3   2   4   10.69    1.27   0
  -3  -2   4   11.72    0.73   0
   3   2  -4   11.60    0.73   0
  -2   2   4   20.14    1.31   0
  -2  -2   4   19.74    0.78   0
   2   2  -4   22.38    0.92   0
  -2   2   4   18.40    1.11   0
  -1  -2   4   32.09    0.83   0
  -1   2   4   34.13    1.14   0
   1   2  -4   30.42    0.83   0
  -1   2   4   30.29    1.17   0
   0   2   4    6.03    1.05   0
   0   2  -4    6.03    0.70   0
   0   2   4    5.06    0.87   0
   0  -2   4    5.67    0.71   0
   1   2   4   24.80    0.96   0
   1   2   4   24.05    0.98   0
  -1   2  -4   22.43    0.80   0
   1   2   4   24.80    1.04   0
   1  -2   4   25.78    0.94   0
   2   2   4    7.40    0.87   0
   2   2   4    7.32    0.91   0
   2   2   4    5.85    0.88   0
  -2   2  -4    5.87    0.71   0
   2  -2   4    6.30    0.72   0
   3   2   4    3.33    0.85   0
   3   2   4    0.65    0.89   0
   3  -2   4    1.87    0.70   0
   3   2   4    3.30    0.87   0
  -3   2  -4    2.36    0.70   0
   3  -2   4    2.52    0.71   0
   4   2   4   21.24    0.97   0
   4  -2   4    5.71    0.73   0
  -4   2  -4    4.31    0.73   0
   4   2   4   17.13    0.80   0
   4  -2   4    5.53    0.74   0
   4   2   4   20.10    1.00   0
   5  -2   4  241.66    1.46   0
  -5   2  -4  250.41    1.55   0
   5   2   4  260.77    1.62   0
   5  -2   4  276.44    1.69   0
   5   2   4  269.40    1.74   0
   5   2   4  231.52    1.58   0
   6  -2   4  100.71    1.09   0
  -6   2  -4  100.28    1.14   0
   6   2   4  113.02    1.32   0
   6   2   4  111.82    1.37   0
   6  -2   4  104.66    1.14   0
   6   2   4  115.80    1.33   0
  -7   2  -4    5.11    0.76   0
   7   2   4    6.59    0.75   0
   7  -2   4    5.44    0.78   0
   7   2   4    6.22    0.77   0
   7  -2   4    6.48    0.76   0
   7   2   4    5.62    0.75   0
  -8   2  -4    1.29    0.74   0
   8   2   4   -0.22    0.75   0
   8   2   4   -0.38    0.74   0
   8  -2   4    2.53    0.73   0
   8   2   4    0.55    0.75   0
   8  -2   4    1.01    0.78   0
   9   2   4    0.49    0.77   0
  -9   2  -4    1.26    0.97   0
   9   2   4   -0.86    0.77   0
   9  -2   4    0.78    0.79   0
   9   2   4    0.58    0.77   0
   9  -2   4   -0.98    0.81   0
  10   2   4    3.61    0.82   0
  10   2   4    3.80    0.81   0
  10  -2   4    4.09    0.83   0
  10  -2   4    3.43    0.83   0
  10   2   4    5.01    0.82   0
  11   2   4    0.89    0.83   0
  11  -2   4    1.11    0.84   0
 -11  -2  -4   -0.22    1.05   0
  11   2   4   -0.11    0.83   0
  11  -2   4    0.65    1.05   0
  11   2   4    1.86    0.82   0
  11  -2   4    1.73    0.85   0
  12  -2   4    6.04    0.88   0
 -12  -2  -4    4.34    0.90   0
  12   2   4    6.57    0.88   0
  12  -2   4    5.32    0.89   0
  12  -2   4    4.34    0.88   0
  12   2   4    4.61    0.88   0
  12   2   4    2.98    0.89   0
  13   2   4    1.03    0.94   0
 -13  -2  -4   -0.36    0.94   0
  13   2   4    1.39    1.13   0
  13  -2   4    0.28    0.92   0
  13  -2   4    0.48    0.90   0
  13   2   4    1.18    1.11   0
  13  -2   4   -0.12    1.13   0
 -14  -2  -4   -0.07    0.98   0
  14  -2   4    1.78    0.97   0
  14   2   4    2.06    0.96   0
  14  -2   4    1.32    1.18   0
  14   2   4   -0.79    0.98   0
  14   2   4    1.33    1.20   0
  14  -2   4    1.65    0.96   0
 -15  -2  -4    0.37    1.05   0
  15   2   4    2.56    1.05   0
  15  -2   4    2.43    1.07   0
  15   2   4    1.66    1.03   0
  15   2   4    2.10    1.05   0
  15  -2   4    1.73    1.07   0
  15  -2   4    1.44    1.05   0
 -16  -2  -4    6.42    1.18   0
  16   2   4   11.67    1.15   0
  16   2   4   11.49    1.16   0
  16  -2   4   10.70    1.18   0
  16  -2   4   10.61    1.40   0
  16   2   4    9.83    1.18   0
  16  -2   4   11.02    1.18   0
 -17  -2  -4    4.73    1.51   0
  17   2   4    9.76    1.24   0
  17  -2   4   10.29    1.22   0
  17   2   4    7.84    1.24   0
  17  -2   4    8.14    1.22   0
  17   2   4    9.60    1.24   0
  17  -2   4    6.99    1.28   0
 -18  -3   4    2.23    1.25   0
  18  -3  -4    4.74    2.19   0
  18   3  -4    6.82    1.52   0
  18  -3  -4    6.90    2.17   0
 -18  -3   4    2.79    1.19   0
 -18   3   4    4.76    1.51   0
  17  -3  -4    0.48    1.96   0
  17   3  -4    0.14    1.37   0
 -17  -3   4    0.25    1.10   0
  17  -3  -4    0.52    1.96   0
 -17  -3   4   -0.59    1.13   0
 -17   3   4   -0.31    1.11   0
  16  -3  -4    8.37    1.91   0
  16   3  -4    9.01    1.06   0
 -16  -3   4    8.03    1.08   0
  16  -3  -4    8.43    1.93   0
 -16  -3   4    7.48    1.10   0
 -16   3   4    6.96    1.28   0
 -15   3   4    1.22    1.20   0
  15  -3  -4    0.42    1.84   0
 -15  -3   4    0.25    0.97   0
  15   3  -4    0.83    0.95   0
 -15  -3   4    0.89    1.21   0
  15  -3  -4    0.90    1.71   0
 -14  -3   4    0.17    1.10   0
  14  -3  -4    0.73    1.88   0
  14   3  -4    1.26    0.90   0
  14  -3  -4    0.61    1.87   0
 -14  -3   4    0.10    0.93   0
 -14   3   4    0.99    0.92   0
  13  -3  -4    0.19    2.25   0
  13   3  -4    0.01    0.86   0
  13  -3  -4    0.70    2.24   0
 -13  -3   4    0.01    1.05   0
 -13   3   4   -0.91    0.88   0
  12   3  -4    3.82    1.05   0
 -12  -3   4    3.21    0.87   0
 -12   3   4    3.51    0.88   0
  11   3  -4    7.08    0.85   0
 -11   3   4    5.55    1.03   0
 -11  -3   4    5.88    0.85   0
  10   3  -4    2.86    0.79   0
 -10  -3   4    2.10    0.79   0
 -10   3   4    2.13    0.79   0
  -9  -3   4    1.38    0.76   0
   9   3  -4    2.02    0.75   0
  -9   3   4    0.22    0.80   0
   8   3  -4   24.69    0.85   0
  -8  -3   4   23.47    0.84   0
   7   3  -4  109.86    1.14   0
  -7  -3   4  106.46    1.17   0
  -6  -3   4   11.27    0.92   0
   6   3  -4   12.27    0.95   0
  -5  -3   4  102.13    1.11   0
   5   3  -4  106.73    1.10   0
  -4  -3   4   15.37    0.76   0
   4   3  -4   16.26    0.95   0
  -3  -3   4   14.50    0.76   0
   3   3  -4   15.95    0.76   0
  -2   3   4    2.52    1.35   0
  -2  -3   4    3.24    0.70   0
   2   3  -4    6.87    0.88   0
  -2   3   4    2.23    1.31   0
  -1  -3   4   15.97    0.75   0
  -1   3   4   17.03    1.20   0
  -1   3   4   16.44    1.29   0
   1   3  -4   17.53    0.76   0
   0  -3   4   37.47    0.85   0
   0   3   4   40.88    1.08   0
   0   3   4   35.94    1.14   0
   0   3  -4   36.30    0.86   0
   0   3   4   40.26    1.33   0
   1   3   4   22.82    0.97   0
   1  -3   4   22.52    0.77   0
   1   3   4   24.57    0.99   0
  -1   3  -4   20.13    0.81   0
   1   3   4   22.05    1.04   0
   2   3   4    1.06    0.69   0
   2   3   4    1.01    0.84   0
  -2   3  -4    0.16    0.71   0
   2   3   4    1.64    0.87   0
   2  -3   4    3.02    0.88   0
   3   3   4    9.43    0.76   0
   3  -3   4    9.88    0.76   0
   3   3   4   12.27    0.84   0
  -3   3  -4   12.00    0.78   0
   3  -3   4   14.93    0.93   0
   3   3   4   10.97    0.98   0
   4  -3   4   49.76    0.94   0
   4   3   4   53.14    1.01   0
  -4   3  -4   49.67    0.97   0
   4  -3   4   54.75    0.96   0
   4   3   4   52.44    1.16   0
   4   3   4   55.06    1.15   0
   5  -3   4   14.81    0.86   0
   5   3   4   22.55    1.05   0
  -5   3  -4   21.05    0.84   0
   5  -3   4   19.99    0.84   0
   5   3   4   26.28    1.04   0
   5   3   4   17.60    0.92   0
   6  -3   4   32.42    0.88   0
   6  -3   4   31.67    0.90   0
   6   3   4   32.09    0.93   0
  -6   3  -4   30.93    0.90   0
   6   3   4   33.57    1.10   0
   6   3   4   38.97    1.11   0
   7  -3   4   11.39    0.80   0
   7   3   4   12.18    0.82   0
  -7   3  -4   11.40    0.80   0
   7  -3   4   10.20    0.83   0
   7   3   4   11.28    0.82   0
   7   3   4   13.19    0.98   0
  -8   3  -4    5.38    0.80   0
   8   3   4    4.54    0.80   0
   8  -3   4    5.56    0.82   0
   8   3   4    5.72    0.79   0
   8   3   4    4.93    0.81   0
   8  -3   4    4.38    0.82   0
  -9   3  -4    4.35    0.82   0
   9   3   4    3.71    0.83   0
   9   3   4    4.07    0.82   0
   9  -3   4    4.97    1.00   0
   9   3   4    3.76    0.85   0
   9  -3   4    4.97    0.82   0
 -10   3  -4    2.91    1.04   0
  10   3   4    2.71    1.05   0
  10  -3   4    1.69    0.81   0
  10  -3   4    2.29    0.85   0
  10   3   4    1.70    0.84   0
  10   3   4    2.74    0.86   0
  11  -3   4    1.50    0.86   0
 -11  -3  -4    0.97    0.85   0
 -11   3  -4    1.02    0.85   0
  11   3   4    1.47    0.88   0
  11   3   4    1.51    0.88   0
  11  -3   4    0.66    0.85   0
  11   3   4    2.12    0.87   0
 -12  -3  -4    1.92    0.90   0
  12   3   4    1.51    0.91   0
  12   3   4    1.19    0.88   0
  12  -3   4    0.77    1.12   0
  12  -3   4    1.37    1.13   0
  12   3   4    0.19    0.94   0
 -13  -3  -4    0.21    1.17   0
  13   3   4    0.18    1.15   0
  13   3   4   -0.01    0.93   0
  13  -3   4    1.79    0.94   0
  13   3   4   -2.04    1.17   0
  13  -3   4   -0.51    0.92   0
  13  -3   4   -0.81    0.93   0
 -14  -3  -4    0.10    1.02   0
  14  -3   4   -2.18    0.98   0
  14   3   4   -0.88    1.23   0
  14   3   4    0.07    0.96   0
  14  -3   4   -0.53    0.98   0
  14   3   4   -1.11    1.01   0
  14  -3   4    0.29    0.97   0
  15  -3   4    1.40    1.07   0
 -15  -3  -4   -0.02    1.10   0
  15   3   4    1.73    1.31   0
  15  -3   4    1.26    1.08   0
  15   3   4    1.67    1.10   0
  15  -3   4    2.28    1.32   0
  15   3   4    4.84    1.33   0
 -16  -3  -4    0.45    1.16   0
  16   3   4    0.22    1.15   0
  16   3   4    1.24    1.15   0
  16  -3   4    0.93    1.18   0
  16  -3   4    1.63    1.16   0
  16  -3   4    1.52    1.17   0
  17   4  -4    2.04    1.21   0
 -17   4   4    1.71    1.45   0
 -17  -4   4    2.01    1.17   0
 -17  -4   4    2.90    1.46   0
  16   4  -4    0.40    1.10   0
 -16  -4   4   -0.39    1.08   0
 -16  -4   4    1.49    1.32   0
 -16   4   4    0.76    1.34   0
 -15  -4   4    0.54    1.01   0
  15   4  -4    1.61    1.01   0
 -15  -4   4    1.37    1.04   0
 -15   4   4    0.83    1.01   0
  14   4  -4    0.50    1.17   0
 -14  -4   4    0.01    0.95   0
 -14   4   4    0.63    1.22   0
 -14  -4   4   -0.12    0.95   0
  13   4  -4    1.79    1.12   0
 -13  -4   4    2.02    0.92   0
 -13   4   4    2.19    0.95   0
  12   4  -4    2.98    0.88   0
 -12  -4   4    1.52    0.85   0
 -12   4   4    1.37    1.11   0
  11   4  -4    2.93    0.83   0
 -11  -4   4    2.17    0.85   0
 -11   4   4    2.85    1.07   0
  10   4  -4    1.91    0.84   0
 -10  -4   4    1.34    0.83   0
 -10   4   4    1.05    1.04   0
   9   4  -4    2.24    0.77   0
  -9  -4   4    3.32    0.96   0
  -9   4   4    2.40    1.01   0
   8   4  -4    2.50    0.94   0
  -8   4   4    1.93    1.00   0
  -8  -4   4    0.63    0.76   0
   7   4  -4    8.08    0.79   0
  -7   4   4    5.77    1.01   0
  -7  -4   4    5.29    0.79   0
  -6  -4   4   42.20    1.09   0
   6   4  -4   43.74    0.93   0
  -5  -4   4    5.88    0.93   0
   5   4  -4    5.67    0.94   0
   4   4  -4    3.77    0.73   0
  -4  -4   4    4.02    0.74   0
  -3  -4   4    1.01    0.71   0
   3   4  -4    1.50    0.73   0
  -2  -4   4    7.35    0.76   0
   2   4  -4    7.50    0.75   0
  -2   4   4    6.95    2.03   0
  -1   4   4   21.86    1.22   0
  -1  -4   4   23.40    0.97   0
  -1   4   4   20.21    1.33   0
  -1   4   4   19.98    1.31   0
   1   4  -4   23.31    0.94   0
   0   4   4    5.05    0.95   0
   0  -4   4    5.66    0.75   0
   0   4   4    3.86    1.11   0
   0   4  -4    5.19    0.75   0
   0   4   4    5.26    1.08   0
   1   4   4   14.04    1.11   0
   1  -4   4   12.98    0.76   0
   1   4   4   13.06    0.97   0
   1   4   4   12.76    1.00   0
  -1   4  -4   12.00    0.79   0
   2  -4   4    3.40    0.74   0
   2   4   4    3.03    0.91   0
   2   4   4    2.98    0.92   0
  -2   4  -4    3.16    0.73   0
   2   4   4    2.73    0.92   0
   3  -4   4    2.85    0.75   0
   3   4   4    2.98    0.93   0
   3   4   4    3.37    0.94   0
  -3   4  -4    4.12    0.75   0
   3   4   4    4.17    0.94   0
   3  -4   4    5.20    0.76   0
   4  -4   4    2.75    0.75   0
   4   4   4    4.35    0.79   0
   4   4   4    0.86    0.80   0
  -4   4  -4    3.74    0.78   0
   4   4   4    4.90    0.98   0
   4  -4   4    2.26    0.77   0
   5  -4   4   24.46    0.86   0
   5   4   4   25.68    0.92   0
   5  -4   4   25.05    0.91   0
   5   4   4   27.99    0.94   0
  -5   4  -4   25.07    0.90   0
   5   4   4   25.94    0.95   0
   6  -4   4    9.50    0.81   0
   6   4   4    9.56    0.86   0
  -6   4  -4    9.09    0.81   0
   6   4   4    9.18    1.00   0
   6  -4   4    8.32    0.82   0
   6   4   4   10.79    1.01   0
   7  -4   4    1.98    0.77   0
   7   4   4    1.96    0.81   0
  -7   4  -4    0.93    0.81   0
   7   4   4    1.48    0.77   0
   7  -4   4    1.07    0.81   0
   7   4   4    0.94    1.00   0
   8   4   4   -0.25    0.82   0
  -8   4  -4    1.80    0.80   0
   8   4   4    2.43    1.02   0
   8  -4   4    1.18    0.97   0
   8  -4   4    1.56    0.80   0
   8   4   4   -0.15    1.02   0
   9   4   4    2.10    0.84   0
  -9   4  -4    0.51    0.83   0
   9   4   4    1.20    0.83   0
   9  -4   4    2.03    1.04   0
   9   4   4    2.12    1.04   0
   9  -4   4    0.86    1.03   0
 -10   4  -4    6.17    0.88   0
  10   4   4    7.39    0.92   0
  10   4   4    7.88    0.91   0
  10  -4   4    6.99    0.89   0
  10   4   4    8.24    0.92   0
  10  -4   4    8.91    0.89   0
 -11   4  -4    1.26    1.10   0
  11   4   4    1.56    1.13   0
  11   4   4    1.61    0.90   0
  11  -4   4    0.90    0.90   0
  11   4   4    0.55    1.12   0
  11  -4   4    1.99    0.90   0
 -12  -4  -4    3.18    0.99   0
 -12   4  -4    4.92    0.95   0
  12   4   4    5.61    0.95   0
  12   4   4    6.30    1.17   0
  12  -4   4    5.66    0.99   0
  12   4   4    4.85    0.99   0
  12  -4   4    5.56    1.18   0
 -13  -4  -4    0.90    1.27   0
  13   4   4    0.87    1.02   0
  13   4   4   -1.00    1.25   0
  13  -4   4    1.24    1.21   0
  13   4   4   -0.89    1.03   0
  13  -4   4    2.69    0.98   0
 -14  -4  -4    0.84    1.09   0
  14   4   4    1.00    1.04   0
  14   4   4    0.05    1.32   0
  14  -4   4    0.81    1.07   0
  14  -4   4    3.13    1.06   0
  14  -4   4    0.24    1.07   0
  15   4   4   -0.09    1.14   0
 -15  -4  -4    1.49    1.17   0
  15   4   4   -0.49    1.14   0
  15  -4   4    0.95    1.12   0
  15  -4   4   -0.46    1.14   0
  15  -4   4   -1.56    1.12   0
  16   5  -4    3.63    1.20   0
 -16  -5   4    2.85    1.43   0
 -16  -5   4    0.90    1.22   0
 -16   5   4    1.44    1.49   0
 -15  -5   4    0.90    1.09   0
  15   5  -4   -0.55    1.31   0
 -15  -5   4    1.32    1.10   0
 -15   5   4    0.47    1.35   0
  14   5  -4   -0.36    1.01   0
 -14  -5   4   -0.08    1.06   0
 -14  -5   4    1.03    1.25   0
 -14   5   4    0.18    1.29   0
  13   5  -4    2.09    0.98   0
 -13  -5   4    1.36    0.95   0
 -13   5   4    0.68    1.22   0
  12   5  -4    1.59    0.94   0
 -12  -5   4    0.32    0.94   0
 -12   5   4    0.30    1.16   0
  11   5  -4    1.77    0.86   0
 -11  -5   4    1.45    0.88   0
 -11   5   4    1.47    1.12   0
  10   5  -4    1.59    0.87   0
 -10  -5   4    1.67    1.07   0
 -10   5   4    0.83    1.12   0
   9   5  -4    0.36    0.85   0
  -9  -5   4    1.18    1.01   0
  -9   5   4    0.78    1.21   0
   8   5  -4   11.61    1.00   0
  -8   5   4    8.48    1.26   0
  -8  -5   4    8.29    0.89   0
  -7  -5   4   50.86    1.03   0
  -7   5   4   54.13    1.61   0
   7   5  -4   52.56    1.01   0
  -6  -5   4    6.82    0.84   0
  -6   5   4    6.89    1.26   0
   6   5  -4    8.91    0.82   0
  -5  -5   4   34.81    0.94   0
  -5   5   4   38.53    1.64   0
   5   5  -4   35.69    0.90   0
  -4  -5   4    2.64    0.96   0
  -4   5   4    3.19    1.30   0
   4   5  -4    2.96    0.79   0
  -3   5   4    2.16    1.34   0
  -3  -5   4    2.65    0.77   0
   3   5  -4    2.92    0.77   0
  -2   5   4    0.42    1.32   0
  -2  -5   4    0.34    0.77   0
   2   5  -4    1.14    0.75   0
  -1   5   4    1.59    1.30   0
  -1  -5   4    2.80    0.73   0
  -1   5   4    1.60    1.32   0
   1   5  -4    1.17    0.75   0
  -1   5   4    1.28    1.33   0
   0  -5   4    2.65    0.76   0
   0   5   4    3.58    1.14   0
   0   5   4    3.31    1.09   0
   0   5  -4    2.88    0.78   0
   0   5   4    3.59    1.37   0
   1  -5   4    6.59    0.78   0
   1   5   4    7.57    1.03   0
  -1   5  -4    7.85    0.77   0
   1   5   4    6.70    1.13   0
   1   5   4    7.20    1.34   0
   2  -5   4    1.41    0.79   0
   2  -5   4    1.87    0.79   0
   2   5   4    0.75    1.11   0
  -2   5  -4    2.02    0.77   0
   2   5   4    0.17    0.95   0
   2   5   4    0.49    1.13   0
   3  -5   4    3.74    0.97   0
   3  -5   4    3.94    0.80   0
   3   5   4    3.48    1.01   0
  -3   5  -4    2.02    0.79   0
   3   5   4    5.16    1.19   0
   3   5   4    2.62    0.99   0
   4  -5   4   23.07    0.91   0
   4  -5   4   26.53    0.89   0
   4   5   4   30.45    1.13   0
  -4   5  -4   28.84    1.08   0
   4   5   4   29.33    1.38   0
   4   5   4   28.87    1.13   0
   5   5   4   10.94    1.09   0
   5  -5   4   16.84    1.06   0
   5   5   4    9.05    0.94   0
  -5   5  -4   13.12    0.87   0
   5   5   4   13.01    1.17   0
   5  -5   4   10.60    0.86   0
   6   5   4    7.33    0.87   0
   6  -5   4    8.30    0.82   0
   6   5   4    7.70    0.90   0
  -6   5  -4    7.64    0.85   0
   6   5   4    8.70    1.25   0
   6  -5   4    7.08    0.85   0
   7  -5   4    3.71    1.03   0
   7   5   4    3.41    0.84   0
   7   5   4    2.45    0.87   0
  -7   5  -4    1.25    0.85   0
   7   5   4    3.11    1.05   0
   7  -5   4    1.60    0.84   0
   8   5   4    1.44    1.07   0
   8   5   4    0.41    1.08   0
  -8   5  -4    1.20    0.86   0
   8   5   4    1.60    1.11   0
   8  -5   4    1.71    0.85   0
   8  -5   4    2.14    1.05   0
   9   5   4    1.39    0.90   0
   9   5   4    0.93    0.91   0
  -9   5  -4    2.60    1.07   0
   9   5   4    1.94    1.12   0
   9  -5   4   -0.14    0.87   0
   9  -5   4    1.75    1.10   0
  10   5   4   -0.33    0.96   0
  10   5   4    0.97    0.96   0
 -10   5  -4    1.06    0.93   0
  10   5   4    1.04    0.96   0
  10  -5   4    1.24    0.95   0
  10  -5   4    1.04    0.94   0
  11   5   4    1.16    1.18   0
 -11   5  -4    0.12    0.97   0
  11   5   4    0.66    1.00   0
  11  -5   4   -0.16    0.95   0
  11  -5   4   -0.32    0.97   0
  12   5   4    1.51    1.04   0
 -12   5  -4    0.73    1.22   0
  12   5   4    0.62    1.03   0
  12  -5   4    0.42    1.01   0
  12  -5   4    2.29    1.23   0
  13   5   4    1.12    1.33   0
  13   5   4    0.94    1.09   0
  13  -5   4   -1.20    1.07   0
  13  -5   4   -0.27    1.07   0
  14   5   4   -0.25    1.14   0
  14   5   4    0.57    1.16   0
  14  -5   4    0.14    1.40   0
  14  -5   4   -0.29    1.39   0
  14  -5   4   -0.67    1.17   0
 -15   6   4   -0.12    1.49   0
  15   6  -4    1.59    1.43   0
 -15  -6   4    1.55    1.22   0
 -15  -6   4    1.71    1.20   0
 -14   6   4    0.03    1.41   0
  14   6  -4   -0.25    1.13   0
 -14  -6   4    0.25    1.15   0
 -14  -6   4    1.13    1.12   0
 -13   6   4    0.43    1.34   0
  13   6  -4    0.15    1.04   0
 -13  -6   4   -0.31    1.26   0
 -13  -6   4   -0.55    1.31   0
  12   6  -4    0.64    1.01   0
 -12  -6   4    1.47    1.04   0
 -12   6   4    0.20    1.49   0
  11   6  -4    0.60    1.19   0
 -11  -6   4    2.49    1.19   0
 -11   6   4    0.62    1.46   0
  10   6  -4    1.05    0.92   0
 -10  -6   4    0.92    0.94   0
 -10   6   4    2.32    1.39   0
   9   6  -4    3.09    0.91   0
  -9  -6   4    1.75    0.92   0
  -9   6   4    2.32    1.50   0
  -8   6   4    3.25    1.62   0
   8   6  -4    2.09    0.89   0
  -8  -6   4    2.61    1.10   0
  -7   6   4    0.69    1.87   0
  -7  -6   4    0.93    0.87   0
   7   6  -4   -0.75    0.87   0
  -6  -6   4    0.33    0.85   0
   6   6  -4    1.81    0.86   0
  -5  -6   4    1.92    0.85   0
   5   6  -4    1.51    0.84   0
  -4  -6   4    2.64    1.03   0
   4   6  -4    2.40    0.83   0
  -3  -6   4   -0.92    0.85   0
   3   6  -4    0.60    0.82   0
  -2  -6   4    2.39    0.80   0
   2   6  -4    2.26    0.79   0
  -1   6   4    9.32    1.51   0
  -1   6   4    7.90    1.55   0
  -1  -6   4   11.14    1.00   0
   1   6  -4    7.91    0.83   0
   0   6   4    3.81    1.18   0
   0   6   4    3.01    1.20   0
   0  -6   4    2.58    0.81   0
   0   6  -4    3.31    0.81   0
   1  -6   4    8.52    0.84   0
   1   6   4    9.71    1.26   0
   1   6   4    9.54    1.23   0
  -1   6  -4    8.78    0.84   0
   2  -6   4    4.78    0.83   0
   2  -6   4    5.99    1.00   0
   2   6   4    6.17    1.22   0
   2   6   4    6.21    1.05   0
  -2   6  -4    2.96    1.02   0
   3  -6   4    5.02    1.02   0
   3  -6   4    4.97    1.02   0
   3   6   4    5.15    1.06   0
  -3   6  -4    5.04    0.81   0
   3   6   4    5.33    1.04   0
   4  -6   4    1.85    1.04   0
   4  -6   4    1.03    0.84   0
   4   6   4    1.57    1.08   0
  -4   6  -4    1.29    0.87   0
   4   6   4    1.02    1.07   0
   5  -6   4    1.73    0.85   0
   5  -6   4    2.22    0.87   0
   5   6   4    2.23    1.06   0
  -5   6  -4    2.17    0.88   0
   5   6   4    0.47    0.85   0
   6  -6   4    0.47    0.88   0
   6  -6   4    1.63    0.87   0
   6   6   4    0.04    1.12   0
  -6   6  -4    1.49    0.87   0
   6   6   4    0.90    0.89   0
   7  -6   4    1.51    1.07   0
   7  -6   4    0.11    1.08   0
   7   6   4    0.93    0.91   0
  -7   6  -4    1.68    0.88   0
   7   6   4    0.17    1.11   0
   8   6   4    1.67    1.16   0
  -8   6  -4    1.31    0.94   0
   8   6   4    0.17    1.14   0
   8  -6   4    1.63    1.11   0
   8  -6   4    0.93    0.89   0
   9   6   4    0.93    0.98   0
  -9   6  -4    1.11    0.97   0
   9   6   4   -0.24    0.98   0
   9  -6   4    1.26    1.18   0
   9  -6   4    1.47    0.96   0
  10   6   4    4.36    1.05   0
 -10   6  -4    2.56    1.24   0
  10   6   4    4.67    1.02   0
  10  -6   4    4.81    1.00   0
  10  -6   4    3.45    0.99   0
  11   6   4    0.64    1.02   0
 -11   6  -4    2.11    1.05   0
  11   6   4    1.52    1.04   0
  11  -6   4    0.35    1.30   0
  11  -6   4   -1.30    1.28   0
  12  -6   4    3.57    1.13   0
 -12   6  -4    1.50    1.11   0
  12   6   4    2.82    1.14   0
  12   6   4    2.10    1.13   0
  12  -6   4    3.60    1.36   0
 -13   6  -4   -0.03    1.15   0
  13   6   4    1.83    1.20   0
  13  -6   4    2.03    1.46   0
  13   6   4    1.13    1.46   0
  13  -6   4   -0.44    1.17   0
  13   7  -4   -0.38    1.16   0
 -13   7   4   -0.47    2.02   0
 -13  -7   4    1.11    1.17   0
 -13  -7   4    0.87    1.21   0
  12   7  -4    2.04    1.12   0
 -12   7   4    0.65    2.03   0
 -12  -7   4    1.40    1.37   0
 -12  -7   4    3.85    1.13   0
  11   7  -4    1.29    1.06   0
 -11   7   4    0.69    2.04   0
 -11  -7   4   -0.42    1.10   0
 -10  -7   4    0.87    1.05   0
  10   7  -4    1.68    1.03   0
  -9  -7   4    1.06    1.22   0
   9   7  -4    0.25    1.00   0
  -8  -7   4    1.29    0.95   0
   8   7  -4   -0.15    1.17   0
   7   7  -4    3.92    0.97   0
  -7  -7   4    2.90    0.98   0
  -6  -7   4    1.98    0.93   0
   6   7  -4    3.64    0.93   0
  -5  -7   4    1.40    0.92   0
   5   7  -4    1.48    1.11   0
  -4  -7   4    2.06    0.93   0
   4   7  -4    3.41    0.92   0
  -3  -7   4    2.20    0.89   0
   3   7  -4    1.68    0.89   0
  -2  -7   4    0.64    0.90   0
   2   7  -4    0.22    0.88   0
  -1   7   4    1.93    1.62   0
  -1  -7   4    2.26    0.89   0
   1   7  -4    1.16    0.86   0
  -1   7   4    0.74    1.59   0
   0   7   4    2.34    1.27   0
   0   7   4    2.48    1.28   0
   0  -7   4    2.85    0.86   0
   0   7  -4    2.33    0.88   0
   1  -7   4    1.13    0.90   0
   1   7   4    0.63    1.05   0
   1   7   4    0.61    1.27   0
   1  -7   4    1.52    0.89   0
  -1   7  -4    0.71    0.86   0
   2  -7   4    1.19    0.89   0
   2   7   4    0.69    1.17   0
   2   7   4    1.17    1.29   0
   2  -7   4    1.63    0.89   0
  -2   7  -4    2.08    0.90   0
   3  -7   4    0.59    1.10   0
   3   7   4    1.64    1.14   0
   3  -7   4    0.79    0.94   0
   3   7   4    0.79    1.27   0
  -3   7  -4    1.10    0.91   0
   4  -7   4    3.40    0.91   0
   4  -7   4    2.10    0.92   0
   4   7   4    3.42    1.18   0
   4   7   4    3.58    0.93   0
  -4   7  -4    3.42    0.93   0
   5  -7   4    1.96    0.95   0
   5  -7   4    2.02    0.94   0
   5   7   4    2.48    1.21   0
  -5   7  -4    1.98    0.92   0
   5   7   4    1.81    1.15   0
   6  -7   4    1.98    1.20   0
   6  -7   4    0.35    0.94   0
   6   7   4    2.11    1.21   0
  -6   7  -4    1.42    1.18   0
   6   7   4    1.13    1.16   0
   7  -7   4    1.15    0.99   0
   7   7   4    1.27    1.24   0
  -7   7  -4    1.57    0.99   0
   7   7   4    2.03    1.21   0
   7  -7   4    0.94    1.20   0
   8  -7   4    0.34    1.02   0
   8   7   4    0.56    1.04   0
  -8   7  -4    0.55    1.03   0
   8   7   4    0.97    1.04   0
   8  -7   4    0.36    1.26   0
   9  -7   4   -0.41    1.04   0
   9   7   4    1.12    1.07   0
  -9   7  -4    0.80    1.04   0
   9  -7   4    0.84    1.07   0
   9   7   4    0.49    1.06   0
  10  -7   4    2.46    1.11   0
  10   7   4    1.29    1.14   0
 -10   7  -4   -0.82    1.35   0
  10   7   4    0.49    1.12   0
  10  -7   4    0.60    1.36   0
  11  -7   4    1.26    1.18   0
  11   7   4    0.42    1.21   0
 -11   7  -4    1.61    1.15   0
  11   7   4   -0.32    1.47   0
  11  -7   4   -0.05    1.19   0
 -10  -8   4    0.46    1.43   0
  10   8  -4    2.72    1.16   0
  -9  -8   4    0.92    1.38   0
   9   8  -4   -0.21    1.13   0
  -8  -8   4    1.99    1.11   0
   8   8  -4    1.02    1.34   0
   7   8  -4   -0.93    1.31   0
  -7  -8   4   -0.46    1.07   0
   6   8  -4    2.12    1.03   0
  -6  -8   4    1.71    1.04   0
   5   8  -4    1.16    1.00   0
  -5  -8   4    2.34    1.01   0
  -4  -8   4    1.57    0.99   0
   4   8  -4    1.56    0.98   0
  -3  -8   4    0.61    0.96   0
   3   8  -4    1.10    0.93   0
  -2  -8   4   -0.47    0.98   0
   2   8  -4    0.09    0.95   0
  -1   8   4    1.61    1.76   0
  -1  -8   4    1.42    0.97   0
   1   8  -4    0.81    0.98   0
  -1   8   4    0.70    1.75   0
   0  -8   4    0.80    1.22   0
   0   8   4    1.89    1.45   0
   0  -8   4    1.50    1.16   0
   0   8  -4    1.64    0.99   0
   0   8   4    1.01    1.60   0
   1   8   4    2.48    1.42   0
   1  -8   4    2.11    1.22   0
   1   8   4    1.41    1.45   0
   1  -8   4    1.32    0.97   0
  -1   8  -4    0.90    1.02   0
   2  -8   4    2.54    1.23   0
   2   8   4    1.89    1.24   0
   2   8   4    1.30    1.48   0
   2  -8   4    3.60    0.97   0
  -2   8  -4    1.73    0.98   0
   3  -8   4    0.77    1.02   0
   3   8   4    0.28    1.45   0
   3   8   4    0.54    1.31   0
   3  -8   4    0.86    0.98   0
  -3   8  -4    1.08    0.99   0
   4  -8   4   -0.37    1.26   0
   4   8   4    0.56    1.30   0
   4   8   4    0.46    1.27   0
   4  -8   4   -0.70    1.04   0
  -4   8  -4   -0.26    1.25   0
   5  -8   4    3.11    1.33   0
   5   8   4    2.64    1.13   0
   5  -8   4    1.69    1.05   0
   5   8   4    3.18    1.30   0
  -5   8  -4    3.70    1.05   0
   6   8   4    2.85    1.39   0
   6  -8   4    1.84    1.08   0
   6   8   4    1.99    1.31   0
  -6   8  -4    2.16    1.07   0
   6  -8   4    1.79    1.32   0
   7  -8   4    1.31    1.37   0
   7   8   4    0.35    1.16   0
  -7   8  -4   -0.24    1.10   0
   7   8   4    1.16    1.38   0
   7  -8   4    1.32    1.37   0
   8  -8   4    0.89    1.13   0
   8   8   4    1.34    1.45   0
  -8   8  -4   -0.34    1.14   0
   8   8   4    0.18    1.40   0
   8  -8   4    0.97    1.14   0
  -9   8  -4    1.03    1.46   0
   9   8   4    0.33    1.25   0
   9  -8   4   -0.45    1.49   0
   6   9  -4   -0.17    1.43   0
  -6  -9   4    0.30    1.18   0
   5   9  -4    1.42    1.16   0
  -5  -9   4    2.78    1.17   0
   4   9  -4    1.70    1.13   0
  -4  -9   4    2.09    1.16   0
   3   9  -4    2.78    1.36   0
  -3  -9   4    1.37    1.13   0
  -2  -9   4    0.62    1.41   0
   2   9  -4    2.43    1.08   0
  -2  -9   4    1.49    1.12   0
  -1  -9   4    1.19    1.39   0
  -1   9   4    0.53    2.34   0
  -1   9   4    1.31    2.16   0
  -1  -9   4    1.49    1.13   0
   1   9  -4    0.14    1.12   0
   0  -9   4    2.31    1.38   0
   0   9   4    0.97    2.04   0
   0  -9   4    1.98    1.11   0
   0   9  -4    1.76    1.09   0
   0   9   4    2.31    1.82   0
   1  -9   4    0.31    1.38   0
   1   9   4    0.49    1.65   0
   1  -9   4   -0.28    1.12   0
  -1   9  -4   -0.02    1.11   0
   1   9   4    0.70    1.62   0
   2  -9   4    2.02    1.40   0
   2   9   4    0.90    1.69   0
   2  -9   4    1.08    1.10   0
  -2   9  -4   -0.21    1.13   0
   2   9   4    0.70    1.66   0
   3  -9   4    1.09    1.46   0
   3   9   4    0.68    1.44   0
   3   9   4    0.02    1.69   0
   3  -9   4    0.07    1.19   0
  -3   9  -4    0.51    1.16   0
   4  -9   4    1.34    1.46   0
   4   9   4   -0.19    1.68   0
   4   9   4    0.17    1.51   0
   4  -9   4    0.55    1.16   0
  -4   9  -4    0.95    1.15   0
  18  -1  -5   11.36    1.92   0
  18   1  -5   13.30    1.63   0
  18  -1  -5   15.14    1.87   0
 -18  -1   5    6.99    1.32   0
 -18   1   5    8.73    1.58   0
 -18  -1   5    9.53    1.62   0
  17  -1  -5    2.30    1.67   0
  17   1  -5    0.66    1.40   0
 -17  -1   5    0.59    1.39   0
  17  -1  -5    1.52    1.65   0
 -17  -1   5   -0.18    1.14   0
 -17   1   5    1.08    1.39   0
  16  -1  -5    6.79    1.56   0
  16   1  -5    4.71    1.34   0
  16  -1  -5    6.27    1.55   0
 -16  -1   5    4.81    1.32   0
 -16  -1   5    1.06    1.06   0
 -16   1   5    3.74    1.30   0
  15  -1  -5    0.88    1.24   0
  15   1  -5    0.31    1.20   0
  15  -1  -5    0.69    1.41   0
 -15  -1   5    0.79    0.97   0
 -15   1   5   -0.78    0.97   0
 -15  -1   5    0.28    1.21   0
  14  -1  -5    1.76    1.17   0
  14   1  -5   -0.03    0.94   0
 -14  -1   5    1.18    1.16   0
 -14   1   5   -0.15    0.93   0
  13   1  -5    3.34    1.10   0
 -13  -1   5    1.60    1.10   0
 -13   1   5    0.32    1.28   0
  13  -1  -5    2.16    1.27   0
  12   1  -5    2.65    1.05   0
 -12   1   5    2.08    1.24   0
 -12  -1   5    1.52    1.04   0
  12  -1  -5    1.88    1.38   0
  11   1  -5    0.53    0.99   0
 -11   1   5    0.13    1.21   0
 -11  -1   5    1.59    0.99   0
  11  -1  -5    0.50    1.16   0
 -10  -1   5    0.89    0.82   0
  10  -1  -5    1.16    1.14   0
 -10   1   5    1.07    1.14   0
  10   1  -5    1.82    0.98   0
  -9  -1   5    2.49    0.95   0
  -9   1   5    2.75    1.27   0
   9  -1  -5    2.53    1.14   0
   9   1  -5    3.49    0.96   0
  -8   1   5   29.64    1.34   0
   8  -1  -5   33.74    1.35   0
   8   1  -5   33.73    1.11   0
  -8  -1   5   31.86    1.12   0
  -7   1   5  287.51    2.63   0
   7  -1  -5  285.91    2.54   0
  -7  -1   5  288.43    1.93   0
   7   1  -5  293.36    1.92   0
   6  -1  -5  117.03    1.92   0
  -6  -1   5  112.52    1.42   0
   6   1  -5  113.05    1.41   0
  -6   1   5  103.13    1.76   0
   5  -1  -5   98.52    1.66   0
  -5  -1   5   89.81    1.27   0
  -5   1   5   88.95    1.61   0
   5   1  -5   97.01    1.28   0
  -4  -1   5   13.94    0.94   0
  -4   1   5   14.38    1.15   0
   4  -1  -5   15.16    1.14   0
   4   1  -5   13.50    0.81   0
  -3   1   5    1.95    0.92   0
  -3  -1   5    2.16    0.73   0
   3  -1  -5    2.12    0.92   0
   3   1  -5    1.68    0.72   0
  -2   1   5    7.88    0.93   0
  -2  -1   5    7.94    0.90   0
   2  -1  -5    9.30    1.08   0
   2   1  -5    8.58    0.93   0
  -1  -1   5    1.02    0.73   0
   1  -1  -5    0.72    0.85   0
   1   1  -5    1.57    0.87   0
  -1   1   5   -0.17    0.85   0
   0  -1  -5    2.25    0.85   0
   0   1  -5    1.15    0.69   0
   0   1   5    1.48    0.84   0
   0  -1   5    1.10    0.84   0
  -1  -1  -5    4.69    0.87   0
  -1   1  -5    5.58    0.85   0
   1   1   5    4.37    0.89   0
   1  -1   5    3.94    0.71   0
   2   1   5    0.40    0.70   0
  -2  -1  -5    1.45    0.90   0
  -2   1  -5    1.34    0.69   0
   2   1   5    1.63    0.73   0
   2  -1   5    1.58    0.70   0
   3   1   5   18.97    0.82   0
   3  -1   5   28.08    1.01   0
  -3   1  -5   23.47    0.82   0
   3   1   5   24.87    0.86   0
   3  -1   5   26.73    0.85   0
   4   1   5  180.46    1.37   0
   4  -1   5  196.27    1.49   0
  -4   1  -5  195.80    1.53   0
   4   1   5  190.56    1.58   0
   4   1   5  178.43    1.64   0
   4  -1   5  187.46    1.50   0
   5   1   5  143.92    1.28   0
   5  -1   5  155.36    1.28   0
  -5   1  -5  161.43    1.36   0
   5   1   5  150.11    1.34   0
   5  -1   5  164.51    1.49   0
   5   1   5  154.98    1.40   0
   6   1   5   43.22    1.09   0
   6  -1   5   37.12    0.92   0
  -6   1  -5   35.75    0.93   0
   6   1   5   39.87    1.15   0
   6   1   5   38.64    0.95   0
   6  -1   5   38.97    0.95   0
   7  -1   5   30.61    0.89   0
  -7   1  -5   27.29    0.91   0
   7   1   5   29.20    0.91   0
   7   1   5   28.33    0.91   0
   7  -1   5   28.59    0.91   0
   7   1   5   27.51    0.92   0
  -8   1  -5    1.52    0.80   0
   8   1   5    1.08    0.81   0
   8   1   5    1.05    0.80   0
   8  -1   5    0.04    1.00   0
   8   1   5    2.16    0.80   0
   8  -1   5    1.63    0.80   0
   9   1   5    0.48    1.05   0
   9   1   5    1.23    0.81   0
   9  -1   5   -0.44    0.84   0
   9   1   5    1.10    1.00   0
   9  -1   5    0.49    0.84   0
  10  -1   5    1.53    0.86   0
  10  -1   5    0.05    1.07   0
  10   1   5    4.12    0.86   0
  10  -1   5    0.50    0.85   0
  10   1   5    0.52    0.85   0
  10   1   5    0.53    0.85   0
  11  -1   5    4.97    0.93   0
  11   1   5    7.34    1.12   0
  11   1   5    6.14    0.93   0
  11  -1   5    6.61    0.92   0
  11   1   5    9.54    1.10   0
  11  -1   5    7.46    1.12   0
  12   1   5    1.72    0.97   0
  12   1   5    3.20    0.93   0
  12  -1   5    1.39    0.95   0
  12  -1   5    4.16    0.96   0
  12   1   5    1.26    0.97   0
  12  -1   5    2.81    0.95   0
  13  -1   5   -0.12    1.00   0
  13   1   5    1.96    0.99   0
  13   1   5    1.92    1.20   0
  13  -1   5    2.07    1.00   0
  13   1   5   -1.09    0.99   0
  13  -1   5   -0.87    0.98   0
  14   1   5    0.24    1.06   0
  14   1   5    1.79    1.06   0
  14  -1   5    1.95    1.06   0
  14   1   5    1.57    1.04   0
  14  -1   5    2.45    1.05   0
  14  -1   5    2.18    1.31   0
  15   1   5    3.20    1.37   0
  15   1   5    5.35    1.16   0
  15  -1   5    5.15    1.17   0
  15  -1   5    3.26    1.15   0
  15   1   5    3.53    1.13   0
  15  -1   5    3.55    1.42   0
  16  -1   5    2.68    1.23   0
  16   1   5    5.75    1.28   0
  16  -1   5    9.14    1.54   0
  16   1   5    8.12    1.51   0
 -17  -2   5    0.87    1.15   0
  17   2  -5    1.91    1.43   0
  17  -2  -5    1.64    2.06   0
 -17  -2   5    0.62    1.16   0
 -17   2   5    0.35    1.19   0
  17  -2  -5    1.04    2.07   0
  16   2  -5    1.26    1.07   0
  16  -2  -5    1.95    1.92   0
 -16  -2   5    0.10    1.06   0
 -16  -2   5    2.13    1.09   0
 -16   2   5    0.78    1.05   0
  16  -2  -5    0.91    1.92   0
  15   2  -5    0.42    1.02   0
 -15  -2   5    0.92    1.02   0
  15  -2  -5    1.37    1.95   0
 -15  -2   5    2.32    1.25   0
 -15   2   5    1.15    1.04   0
  15  -2  -5    0.88    1.78   0
  14   2  -5    1.51    0.97   0
 -14  -2   5    0.71    1.17   0
  14  -2  -5    1.63    1.84   0
 -14   2   5    2.43    0.97   0
  14  -2  -5    0.76    1.64   0
  13   2  -5    0.62    1.11   0
  13  -2  -5    1.00    1.73   0
 -13   2   5    3.08    1.15   0
 -13  -2   5    0.39    0.91   0
  13  -2  -5    1.28    1.82   0
  12   2  -5    0.15    0.86   0
  12  -2  -5    0.02    1.91   0
 -12  -2   5    1.47    1.06   0
 -12   2   5    0.46    0.86   0
  12  -2  -5    0.43    1.85   0
  11   2  -5    2.17    0.84   0
  11  -2  -5    2.10    1.99   0
 -11  -2   5    1.61    1.02   0
  11  -2  -5    1.83    2.06   0
 -10  -2   5    0.37    0.99   0
  10   2  -5    0.47    0.80   0
  -9  -2   5    0.50    0.79   0
   9   2  -5    0.75    0.79   0
   8   2  -5    1.77    0.77   0
  -8  -2   5    1.37    0.94   0
  -7  -2   5    4.20    0.95   0
   7   2  -5    4.63    0.95   0
  -6  -2   5    1.02    0.91   0
   6   2  -5    0.75    0.75   0
  -5   2   5    0.35    1.55   0
  -5  -2   5    0.99    0.88   0
   5   2  -5    0.67    0.72   0
  -4  -2   5    7.02    0.91   0
  -4   2   5    5.59    1.30   0
   4   2  -5    5.59    0.75   0
  -3   2   5    6.77    1.17   0
  -3  -2   5    7.72    0.89   0
   3   2  -5    7.89    0.90   0
  -2   2   5    4.51    1.06   0
  -2  -2   5    3.93    0.72   0
   2   2  -5    4.53    0.71   0
  -2   2   5    4.89    1.23   0
  -1  -2   5    2.40    0.87   0
  -1   2   5    1.17    1.06   0
   1   2  -5    2.12    0.70   0
  -1   2   5    1.62    0.90   0
   0  -2   5    1.48    0.85   0
   0   2  -5    1.36    0.70   0
   0   2   5    0.75    1.03   0
   0   2   5    1.23    1.01   0
   1   2   5    1.33    0.92   0
   1   2   5    1.01    0.72   0
  -1   2  -5    2.06    0.71   0
   1   2   5    2.58    0.87   0
   1  -2   5    1.17    0.71   0
   2   2   5    8.04    0.92   0
  -2   2  -5    7.22    0.75   0
   2   2   5    8.27    0.92   0
   2   2   5    7.31    0.94   0
   2  -2   5    8.20    0.76   0
   3   2   5    1.16    0.73   0
   3  -2   5    2.20    0.91   0
   3   2   5    2.18    0.77   0
  -3   2  -5    2.49    0.73   0
   3   2   5    2.21    0.91   0
   3  -2   5    2.10    0.74   0
   4   2   5    1.79    0.76   0
   4   2   5    3.89    0.96   0
   4  -2   5    3.67    0.77   0
  -4   2  -5    1.73    0.76   0
   4   2   5    2.62    0.94   0
   4  -2   5    2.14    0.76   0
   5   2   5    9.93    0.82   0
   5  -2   5   10.07    0.80   0
  -5   2  -5   12.48    0.81   0
   5   2   5   11.48    0.82   0
   5  -2   5   12.12    0.81   0
   5   2   5   10.99    1.01   0
   6  -2   5   12.21    0.83   0
  -6   2  -5   10.60    0.85   0
   6   2   5   11.44    0.98   0
   6  -2   5   12.37    1.00   0
   6   2   5   10.68    0.85   0
   6   2   5   11.27    0.85   0
   7  -2   5    3.85    0.81   0
  -7   2  -5    2.44    0.82   0
   7   2   5    2.99    0.80   0
   7   2   5    4.10    0.80   0
   7  -2   5    2.57    0.79   0
   7   2   5    3.56    0.98   0
   8  -2   5    1.20    0.82   0
  -8   2  -5    2.98    0.80   0
   8   2   5    2.41    0.81   0
   8   2   5    1.34    0.98   0
   8  -2   5    0.87    0.82   0
   8   2   5    1.47    0.81   0
  -9   2  -5    1.24    0.87   0
   9   2   5    0.31    0.85   0
   9   2   5    2.18    1.03   0
   9  -2   5    1.34    0.85   0
   9   2   5    1.40    0.83   0
   9  -2   5    2.80    0.87   0
  10   2   5    2.69    0.87   0
  10   2   5    2.92    0.86   0
  10  -2   5    3.62    0.91   0
  10   2   5    4.53    0.90   0
  10  -2   5    4.91    1.10   0
  11   2   5   -0.01    0.91   0
  11  -2   5    1.89    1.12   0
  11   2   5    0.76    0.91   0
  11  -2   5   -0.07    0.91   0
  11   2   5    0.20    1.11   0
  11  -2   5    1.29    0.91   0
  12   2   5    0.65    1.19   0
  12   2   5    1.58    0.96   0
  12  -2   5    2.08    0.96   0
  12  -2   5    2.68    1.20   0
  12   2   5    1.49    0.96   0
  12  -2   5    0.51    1.18   0
  13   2   5    0.15    1.01   0
  13  -2   5    1.81    1.02   0
  13   2   5   -0.07    1.02   0
  13  -2   5    0.24    1.03   0
  13   2   5    1.09    1.00   0
  13  -2   5    1.09    1.26   0
  14  -2   5    0.15    1.10   0
  14   2   5   -0.17    1.05   0
  14  -2   5    1.46    1.09   0
  14   2   5    0.37    1.06   0
  14   2   5    2.16    1.34   0
  14  -2   5   -0.02    1.10   0
  15   2   5    1.16    1.40   0
  15  -2   5    1.13    1.15   0
  15   2   5    1.08    1.15   0
  15   2   5    1.53    1.16   0
  15  -2   5    1.01    1.16   0
  15  -2   5    1.44    1.13   0
  17   3  -5    1.40    1.50   0
 -17  -3   5   -0.66    1.50   0
 -17  -3   5    0.69    1.50   0
 -17   3   5    1.68    1.46   0
  16   3  -5    1.96    1.14   0
 -16  -3   5    0.64    1.12   0
 -16  -3   5    1.78    1.11   0
 -16   3   5    1.00    1.13   0
  15   3  -5    1.57    1.06   0
 -15  -3   5    0.78    1.04   0
 -15  -3   5    0.21    1.07   0
 -15   3   5    1.62    1.05   0
  14   3  -5    1.77    1.22   0
 -14   3   5    0.24    1.01   0
 -14  -3   5    1.04    0.99   0
  13   3  -5    1.88    0.95   0
 -13  -3   5    2.37    1.16   0
 -13   3   5    1.30    1.18   0
  12   3  -5    3.41    1.11   0
 -12  -3   5    1.98    0.90   0
 -12   3   5    4.45    1.13   0
  11   3  -5    4.41    0.88   0
 -11  -3   5    4.53    1.05   0
 -11   3   5    3.95    1.10   0
 -10  -3   5    2.22    0.84   0
  10   3  -5    2.14    0.83   0
  -9  -3   5    1.88    0.82   0
   9   3  -5    1.60    0.99   0
  -8  -3   5    6.65    0.85   0
   8   3  -5    6.07    0.84   0
  -7  -3   5   60.51    1.04   0
   7   3  -5   60.51    1.02   0
  -6  -3   5   24.08    0.89   0
   6   3  -5   23.53    0.91   0
  -5  -3   5   15.21    0.83   0
   5   3  -5   14.50    0.81   0
  -4  -3   5    4.58    0.92   0
   4   3  -5    4.27    0.91   0
  -3  -3   5    2.51    0.91   0
   3   3  -5    1.68    0.74   0
  -2   3   5   10.13    1.37   0
  -2  -3   5   11.90    0.92   0
   2   3  -5    9.29    0.77   0
  -2   3   5   10.46    1.40   0
  -1  -3   5    2.94    0.74   0
   1   3  -5    2.39    0.74   0
  -1   3   5    2.92    1.06   0
  -1   3   5    2.76    1.09   0
   0  -3   5   19.85    0.82   0
   0   3   5   18.52    1.22   0
   0   3   5   16.23    0.84   0
   0   3  -5   21.68    0.99   0
   0   3   5   19.19    1.20   0
   1  -3   5    0.97    0.74   0
   1   3   5    0.95    0.74   0
   1   3   5    0.53    1.06   0
  -1   3  -5    0.86    0.71   0
   1   3   5   -0.42    0.90   0
   2   3   5    2.48    0.92   0
   2   3   5    2.93    0.95   0
  -2   3  -5    1.30    0.77   0
   2   3   5    3.82    0.93   0
   2  -3   5    2.90    0.75   0
   3   3   5    3.37    0.78   0
   3   3   5    4.24    0.95   0
   3  -3   5    3.81    0.92   0
  -3   3  -5    3.18    0.75   0
   3   3   5    4.55    0.96   0
   3  -3   5    5.20    0.78   0
   4   3   5   45.88    1.14   0
   4   3   5   38.41    1.00   0
   4  -3   5   37.31    0.95   0
  -4   3  -5   36.80    0.95   0
   4   3   5   39.89    0.99   0
   4  -3   5   39.75    0.95   0
   5   3   5   36.64    1.17   0
   5  -3   5   32.01    0.91   0
  -5   3  -5   37.52    1.15   0
   5   3   5   36.49    0.97   0
   5  -3   5   36.69    0.95   0
   5   3   5   36.53    0.96   0
   6   3   5    5.98    0.87   0
   6  -3   5    7.46    0.84   0
  -6   3  -5    6.77    0.82   0
   6   3   5    6.43    1.02   0
   6  -3   5    8.19    0.81   0
   6   3   5    8.08    1.02   0
   7  -3   5    3.42    0.82   0
  -7   3  -5    2.28    0.84   0
   7   3   5    3.45    0.83   0
   7  -3   5    3.31    0.85   0
   7   3   5    3.17    0.82   0
   7   3   5    3.71    0.84   0
   8  -3   5    1.30    0.86   0
  -8   3  -5    0.98    0.85   0
   8   3   5    3.23    1.04   0
   8  -3   5    1.09    0.85   0
   8   3   5    1.63    0.84   0
   8   3   5    1.74    0.85   0
  -9   3  -5    1.31    0.85   0
   9   3   5    0.49    0.87   0
   9  -3   5    2.05    0.85   0
   9   3   5    0.68    0.88   0
   9   3   5    2.11    0.87   0
   9  -3   5    3.00    0.86   0
 -10   3  -5    1.75    0.92   0
  10   3   5    1.08    0.93   0
  10  -3   5    0.15    0.92   0
  10   3   5    0.66    1.11   0
  10   3   5   -0.11    1.13   0
  10  -3   5    0.93    0.92   0
 -11   3  -5    6.92    1.00   0
  11   3   5    7.07    1.03   0
  11  -3   5    6.99    1.01   0
  11   3   5    8.24    1.00   0
  11   3   5    9.81    1.21   0
  11  -3   5   11.05    1.20   0
  12   3   5    0.89    1.22   0
  12   3   5    1.34    1.00   0
  12  -3   5    0.89    1.00   0
  12   3   5    0.91    1.01   0
  12  -3   5    0.67    0.98   0
  13   3   5    1.08    1.04   0
  13   3   5    2.19    1.27   0
  13  -3   5   -0.65    1.05   0
  13   3   5    0.44    1.07   0
  13  -3   5    0.39    1.05   0
  13  -3   5    1.37    1.02   0
  14   3   5    1.64    1.38   0
  14  -3   5    1.58    1.37   0
  14   3   5    1.07    1.12   0
  14  -3   5    1.81    1.11   0
  14   3   5    0.38    1.12   0
  14  -3   5    0.97    1.13   0
  15  -3   5    2.09    1.20   0
  15   3   5    1.03    1.22   0
  15   3   5    0.54    1.44   0
  15  -3   5    2.43    1.48   0
  15   3   5    1.79    1.48   0
  15  -3   5    1.01    1.23   0
  16   4  -5    0.37    1.43   0
 -16  -4   5    1.28    1.19   0
 -16  -4   5    1.64    1.46   0
 -16   4   5    0.93    1.49   0
  15   4  -5    1.38    1.12   0
 -15  -4   5    1.57    1.12   0
 -15   4   5   -0.09    1.11   0
 -15  -4   5    0.90    1.09   0
  14   4  -5    0.99    1.04   0
 -14  -4   5   -0.26    1.26   0
 -14   4   5    0.44    1.32   0
  13   4  -5    1.73    0.98   0
 -13  -4   5    0.57    1.18   0
 -13   4   5    1.87    1.26   0
  12   4  -5    2.08    1.16   0
 -12  -4   5    0.67    1.17   0
 -12   4   5    0.71    1.19   0
  11   4  -5    3.38    0.91   0
 -11  -4   5    2.75    0.91   0
 -11   4   5    1.90    0.95   0
 -10  -4   5    0.07    0.89   0
 -10   4   5    0.36    1.10   0
  10   4  -5    0.17    0.87   0
  -9  -4   5    0.45    1.04   0
  -9   4   5    0.60    1.06   0
   9   4  -5    1.42    0.84   0
  -8  -4   5    1.01    0.84   0
   8   4  -5    1.14    1.04   0
  -7  -4   5    3.70    1.00   0
   7   4  -5    3.98    0.82   0
  -6  -4   5    2.90    0.79   0
   6   4  -5    1.52    0.77   0
  -5  -4   5    1.55    0.94   0
   5   4  -5   -0.16    0.75   0
  -4  -4   5    2.65    0.81   0
   4   4  -5    4.28    0.81   0
  -3  -4   5    4.77    0.96   0
   3   4  -5    6.02    0.79   0
  -2   4   5    3.21    0.96   0
  -2  -4   5    1.79    0.78   0
   2   4  -5    3.88    0.75   0
  -1   4   5    2.84    0.99   0
  -1  -4   5    3.48    0.78   0
   1   4  -5    3.84    0.75   0
  -1   4   5    3.46    1.36   0
  -1   4   5    2.92    1.25   0
   0   4   5    0.42    0.93   0
   0   4   5    0.66    1.13   0
   0  -4   5    1.94    0.78   0
   0   4   5    0.66    1.11   0
   0   4  -5    1.13    0.77   0
   1   4   5    1.63    0.95   0
   1  -4   5    2.35    0.77   0
   1   4   5    1.72    1.12   0
   1   4   5    2.40    1.10   0
  -1   4  -5    1.06    0.77   0
   2   4   5    4.92    0.99   0
   2  -4   5    5.30    0.82   0
   2  -4   5    5.84    0.76   0
   2   4   5    5.12    1.00   0
   2   4   5    5.63    0.97   0
  -2   4  -5    5.93    0.81   0
   3  -4   5    0.99    0.79   0
   3   4   5    1.26    0.97   0
   3   4   5    0.55    0.98   0
  -3   4  -5    2.82    0.97   0
   3   4   5    1.32    1.00   0
   3  -4   5    1.70    0.78   0
   4  -4   5    2.95    0.80   0
   4   4   5    2.28    0.83   0
  -4   4  -5    1.16    0.81   0
   4   4   5    1.47    0.99   0
   4   4   5    3.04    1.02   0
   4  -4   5    2.32    0.80   0
   5  -4   5   15.87    0.86   0
   5   4   5   17.80    1.07   0
  -5   4  -5   16.73    0.88   0
   5   4   5   15.67    0.92   0
   5   4   5   18.76    1.12   0
   5  -4   5   15.74    0.89   0
   6  -4   5   19.22    1.07   0
  -6   4  -5   14.23    0.90   0
   6   4   5   15.73    0.92   0
   6   4   5   15.14    0.97   0
   6  -4   5   14.73    0.90   0
   6   4   5   16.87    1.11   0
   7  -4   5    4.47    1.04   0
  -7   4  -5    3.24    1.05   0
   7   4   5    2.52    0.86   0
   7   4   5    1.75    0.85   0
   7  -4   5    2.89    0.87   0
   7   4   5    3.67    1.07   0
   8  -4   5    0.83    1.07   0
  -8   4  -5    2.00    0.89   0
   8   4   5   -0.73    0.92   0
   8   4   5    0.77    0.89   0
   8  -4   5    0.91    0.91   0
   8   4   5    1.01    0.92   0
  -9   4  -5    2.14    1.12   0
   9   4   5    0.83    1.15   0
   9   4   5    0.72    0.91   0
   9  -4   5    3.04    1.12   0
   9   4   5    1.79    0.95   0
   9  -4   5    1.50    0.91   0
 -10   4  -5    3.72    0.96   0
  10   4   5    2.52    1.19   0
  10   4   5    2.14    1.18   0
  10  -4   5    0.99    0.96   0
  10   4   5    3.08    1.21   0
  10  -4   5    2.00    0.94   0
 -11   4  -5    0.32    1.01   0
  11   4   5    1.24    1.00   0
  11   4   5    1.32    0.99   0
  11  -4   5   -0.06    1.01   0
  11   4   5   -0.25    1.23   0
  11  -4   5    2.20    1.20   0
  12   4   5    0.51    1.05   0
  12   4   5   -0.25    1.04   0
  12  -4   5    2.02    1.02   0
  12   4   5    0.97    1.06   0
  12  -4   5    0.92    1.04   0
  13   4   5    1.24    1.09   0
  13   4   5    0.75    1.13   0
  13   4   5    1.22    1.38   0
  13  -4   5    1.77    1.13   0
  13  -4   5    0.93    1.09   0
  13  -4   5    0.21    1.09   0
  14   4   5    0.67    1.18   0
  14   4   5    0.32    1.20   0
  14   4   5    0.16    1.22   0
  14  -4   5    0.35    1.15   0
  14  -4   5   -0.79    1.18   0
  14  -4   5    1.19    1.43   0
  15   5  -5    1.56    1.18   0
 -15  -5   5   -0.24    1.20   0
 -15   5   5    0.25    1.46   0
 -15  -5   5    1.79    1.18   0
  14   5  -5    0.12    1.12   0
 -14  -5   5    0.93    1.12   0
 -14   5   5    0.15    1.40   0
  13   5  -5    1.77    1.06   0
 -13  -5   5    0.90    1.05   0
 -13   5   5   -0.83    1.57   0
  12   5  -5    5.56    1.05   0
 -12  -5   5    2.15    1.21   0
 -12   5   5    3.20    1.28   0
 -11  -5   5    6.12    1.00   0
 -11   5   5    5.06    1.27   0
  11   5  -5    8.08    1.01   0
 -10  -5   5    1.03    0.94   0
 -10   5   5    0.31    1.19   0
  10   5  -5    2.34    0.94   0
  -9  -5   5    2.47    0.92   0
  -9   5   5    2.82    1.17   0
   9   5  -5    2.81    0.90   0
  -8   5   5   -0.42    1.26   0
  -8  -5   5    0.50    0.85   0
   8   5  -5    2.00    1.06   0
  -7   5   5    0.57    1.06   0
  -7  -5   5    0.05    0.83   0
   7   5  -5    1.52    0.84   0
  -6  -5   5    0.58    0.82   0
  -6   5   5    0.28    1.24   0
   6   5  -5    1.08    0.85   0
  -5  -5   5    0.49    0.84   0
   5   5  -5    1.96    0.80   0
  -4   5   5    3.81    1.21   0
  -4  -5   5    2.86    0.85   0
   4   5  -5    3.81    0.80   0
  -3   5   5    4.59    1.22   0
  -3  -5   5    5.13    0.83   0
   3   5  -5    5.25    0.85   0
  -2   5   5   10.89    1.27   0
  -2  -5   5   10.07    0.85   0
   2   5  -5   11.99    1.01   0
  -1   5   5    6.83    1.23   0
  -1  -5   5    5.71    0.83   0
  -1   5   5    6.36    1.68   0
   1   5  -5    6.70    0.82   0
  -1   5   5    6.44    1.70   0
   0  -5   5   27.45    0.93   0
   0   5   5   29.28    1.55   0
   0   5   5   29.55    1.42   0
   0   5  -5   28.01    1.09   0
   0   5   5   32.84    1.56   0
   1  -5   5    1.34    0.83   0
   1   5   5    0.79    1.16   0
  -1   5  -5    1.00    0.84   0
   1   5   5    0.42    1.02   0
   1   5   5    0.66    1.19   0
   2  -5   5    4.96    0.86   0
   2  -5   5    4.86    1.02   0
   2   5   5    5.18    1.06   0
  -2   5  -5    5.00    0.84   0
   2   5   5    5.49    1.05   0
   2   5   5    5.21    1.07   0
   3  -5   5    1.39    0.84   0
   3  -5   5    0.61    0.84   0
   3   5   5    0.25    1.03   0
  -3   5  -5    0.38    1.03   0
   3   5   5    0.66    1.04   0
   3   5   5    1.18    1.03   0
   4  -5   5    0.96    1.04   0
   4   5   5    0.74    0.86   0
   4  -5   5    0.28    0.82   0
   4   5   5   -0.21    0.85   0
  -4   5  -5   -0.22    0.86   0
   4   5   5    0.80    1.24   0
   5  -5   5   -1.50    1.08   0
   5   5   5    0.01    1.06   0
   5   5   5    0.99    1.08   0
  -5   5  -5   -0.03    0.86   0
   5   5   5    0.46    1.10   0
   5  -5   5   -0.57    0.86   0
   6  -5   5    2.31    0.85   0
   6   5   5    2.26    1.10   0
   6   5   5    3.24    1.09   0
  -6   5  -5    0.27    0.90   0
   6   5   5    1.83    1.13   0
   6  -5   5    1.47    0.91   0
   7  -5   5    2.57    0.91   0
   7   5   5    2.64    1.14   0
   7   5   5    2.96    0.93   0
  -7   5  -5    1.95    0.90   0
   7   5   5    2.47    1.17   0
   7  -5   5    1.60    0.92   0
   8  -5   5    3.28    1.16   0
   8   5   5    0.84    1.17   0
  -8   5  -5    2.79    1.11   0
   8   5   5    0.66    0.96   0
   8   5   5    1.29    1.20   0
   8  -5   5    2.14    0.93   0
   9   5   5    2.11    1.22   0
  -9   5  -5    3.32    0.98   0
   9   5   5    2.23    1.00   0
   9   5   5    3.19    1.25   0
   9  -5   5    3.22    1.20   0
   9  -5   5    3.74    0.99   0
  10   5   5    1.25    1.24   0
 -10   5  -5   -1.07    1.23   0
  10   5   5    2.31    1.04   0
  10   5   5    0.67    1.29   0
  10  -5   5   -1.02    1.01   0
  10  -5   5   -0.08    1.00   0
  11   5   5    4.71    1.10   0
 -11   5  -5    5.05    1.12   0
  11   5   5    5.68    1.33   0
  11   5   5    3.96    1.34   0
  11  -5   5    4.61    1.08   0
  11  -5   5    4.09    1.32   0
  12   5   5   -0.14    1.41   0
 -12   5  -5    0.36    1.14   0
  12   5   5    1.38    1.16   0
  12   5   5    0.51    1.17   0
  12  -5   5    1.33    1.09   0
  12  -5   5   -0.15    1.12   0
  13   5   5    0.36    1.20   0
  13   5   5    1.35    1.21   0
  13  -5   5    1.16    1.22   0
 -13  -6   5    0.57    1.15   0
 -13   6   5   -0.08    1.46   0
  13   6  -5   -0.11    1.15   0
 -12  -6   5    0.71    1.32   0
 -12   6   5    0.59    1.59   0
  12   6  -5   -0.71    1.10   0
 -11  -6   5    0.30    1.05   0
 -11   6   5    0.20    1.56   0
  11   6  -5   -0.05    1.06   0
 -10  -6   5    1.18    1.23   0
 -10   6   5   -0.06    1.52   0
  10   6  -5    0.76    1.00   0
  -9  -6   5    0.86    0.98   0
   9   6  -5    0.05    0.94   0
  -9   6   5    0.04    1.63   0
   8   6  -5    0.80    0.94   0
  -8  -6   5    2.01    0.95   0
  -8   6   5    0.31    1.73   0
  -7  -6   5    0.12    1.13   0
   7   6  -5    0.96    0.91   0
  -7   6   5    1.70    1.70   0
  -6   6   5    3.40    2.01   0
  -6  -6   5    4.04    0.94   0
   6   6  -5    3.99    1.12   0
  -6   6   5    4.31    2.06   0
  -5  -6   5   -0.87    0.94   0
   5   6  -5    1.61    0.92   0
  -4  -6   5    0.14    0.93   0
   4   6  -5    2.20    0.91   0
  -3  -6   5    0.57    0.87   0
   3   6  -5    1.63    0.85   0
  -2  -6   5    0.92    0.86   0
   2   6  -5   -0.09    0.86   0
  -1  -6   5   -0.31    1.10   0
   1   6  -5    1.12    0.87   0
   0   6   5    0.57    1.57   0
   0  -6   5    0.79    0.88   0
   0   6   5    0.88    1.54   0
   0   6  -5   -1.00    0.86   0
   1  -6   5    0.05    0.84   0
   1  -6   5   -0.74    0.87   0
   1   6   5    0.29    1.40   0
   1   6   5    0.13    1.27   0
  -1   6  -5    1.64    1.07   0
   1   6   5    0.15    1.81   0
   2  -6   5    1.94    0.87   0
   2  -6   5    1.41    0.93   0
   2   6   5   -0.08    1.27   0
  -2   6  -5    2.16    0.89   0
   2   6   5    1.40    1.27   0
   2   6   5    0.10    1.76   0
   3  -6   5    1.03    1.08   0
   3  -6   5    0.68    0.92   0
   3   6   5    1.84    1.11   0
  -3   6  -5    2.30    0.94   0
   3   6   5    1.34    1.12   0
   3   6   5    1.05    1.51   0
   4  -6   5    2.03    1.13   0
   4  -6   5    0.75    0.91   0
   4   6   5   -0.06    1.15   0
  -4   6  -5    0.24    0.92   0
   4   6   5    1.07    1.14   0
   4   6   5    0.96    1.35   0
   5  -6   5    6.04    0.95   0
   5  -6   5    5.39    0.95   0
   5   6   5    7.39    1.02   0
  -5   6  -5    7.92    0.96   0
   5   6   5    6.94    1.42   0
   5   6   5    6.78    1.20   0
   6  -6   5    4.46    0.97   0
   6  -6   5    4.84    0.96   0
   6   6   5    5.07    1.23   0
  -6   6  -5    4.61    1.00   0
   6   6   5    5.40    1.45   0
   6   6   5    6.61    1.22   0
   7  -6   5   -0.55    1.21   0
   7  -6   5   -0.37    0.98   0
   7   6   5   -0.72    1.22   0
  -7   6  -5    2.11    0.93   0
   7   6   5    1.60    1.25   0
   8   6   5   -0.40    1.30   0
  -8   6  -5   -0.72    1.02   0
   8   6   5    0.57    1.26   0
   8  -6   5    1.73    1.02   0
   8  -6   5    1.01    1.04   0
  -9   6  -5    1.03    1.08   0
   9   6   5    1.46    1.10   0
   9   6   5    0.34    1.09   0
   9  -6   5    0.25    1.07   0
   9  -6   5   -0.32    1.25   0
 -10   6  -5    0.05    1.10   0
  10   6   5    1.63    1.13   0
  10   6   5   -0.70    1.37   0
  10  -6   5    0.19    1.36   0
  10  -6   5    0.44    1.10   0
 -11   6  -5    0.53    1.16   0
  11   6   5    0.42    1.46   0
  11  -6   5    1.92    1.19   0
  11   6   5    0.40    1.47   0
  11  -6   5   -0.67    1.18   0
 -11  -7   5    1.92    1.17   0
  11   7  -5    3.34    1.16   0
 -10  -7   5    1.32    1.13   0
  10   7  -5    0.19    1.34   0
  -9  -7   5   -0.11    1.09   0
   9   7  -5    1.65    1.09   0
   8   7  -5   -0.30    1.05   0
  -8  -7   5    0.15    1.03   0
   7   7  -5    2.90    1.02   0
  -7  -7   5    1.83    1.05   0
  -6  -7   5    0.35    1.00   0
   6   7  -5    0.40    0.99   0
  -5  -7   5    3.97    0.99   0
   5   7  -5    3.09    1.22   0
  -4  -7   5    2.09    0.97   0
   4   7  -5    1.98    0.97   0
  -3  -7   5    0.29    0.97   0
   3   7  -5    1.35    0.96   0
  -2  -7   5    2.05    0.96   0
   2   7  -5    2.83    1.17   0
  -1  -7   5    3.29    0.98   0
   1   7  -5    3.84    0.98   0
   0   7   5    5.80    1.88   0
   0  -7   5    6.86    0.99   0
   0   7   5    5.36    1.87   0
   0   7  -5    6.85    1.20   0
   1  -7   5    2.10    1.19   0
   1   7   5   -0.07    1.56   0
   1  -7   5    2.44    0.94   0
   1   7   5    0.77    1.58   0
  -1   7  -5    0.41    0.96   0
   2  -7   5    2.59    1.20   0
   2  -7   5    1.57    0.99   0
   2   7   5    2.08    1.43   0
   2   7   5    1.09    1.46   0
  -2   7  -5    2.07    0.97   0
   3  -7   5    1.07    1.20   0
   3  -7   5    0.89    1.00   0
   3   7   5    0.74    1.24   0
   3   7   5    1.04    1.23   0
  -3   7  -5    0.36    0.97   0
   4  -7   5    0.97    1.02   0
   4  -7   5    1.05    1.24   0
   4   7   5    2.31    1.30   0
   4   7   5    2.27    1.24   0
  -4   7  -5    2.75    1.25   0
   5  -7   5    1.02    1.28   0
   5  -7   5    1.45    1.07   0
   5   7   5    0.98    1.32   0
  -5   7  -5    2.46    1.02   0
   5   7   5    1.53    1.27   0
   6  -7   5    0.84    1.31   0
   6  -7   5    0.64    1.29   0
   6   7   5    1.59    1.36   0
  -6   7  -5    2.56    1.08   0
   6   7   5    1.17    1.31   0
   7  -7   5    1.37    1.09   0
   7   7   5    1.53    1.41   0
  -7   7  -5    2.81    1.10   0
   7   7   5    2.73    1.37   0
   7  -7   5    1.68    1.09   0
   8  -7   5    1.51    1.09   0
   8   7   5    0.05    1.44   0
  -8   7  -5    0.89    1.11   0
   8   7   5    0.39    1.40   0
   8  -7   5    0.69    1.14   0
   9  -7   5    1.34    1.20   0
   9   7   5    1.69    1.50   0
  -9   7  -5    2.15    1.18   0
   9   7   5    1.40    1.47   0
   9  -7   5    2.55    1.46   0
  -8  -8   5   -0.15    1.21   0
   8   8  -5   -0.53    1.18   0
   7   8  -5    0.96    1.14   0
  -7  -8   5   -0.37    1.15   0
   6   8  -5    2.47    1.15   0
  -6  -8   5    2.69    1.15   0
   5   8  -5    0.51    1.11   0
  -5  -8   5   -0.47    1.11   0
  -4  -8   5   -0.04    1.08   0
   4   8  -5    1.75    1.09   0
  -3  -8   5    0.76    1.08   0
   3   8  -5    1.73    1.09   0
  -2  -8   5   -0.06    1.07   0
   2   8  -5    0.21    1.06   0
  -1  -8   5    0.15    1.06   0
  -1  -8   5    0.32    1.06   0
   1   8  -5   -0.35    1.07   0
   0  -8   5    0.67    1.05   0
   0  -8   5   -0.41    1.10   0
   0   8   5    0.38    2.53   0
   0   8  -5    1.07    1.32   0
   0   8   5    0.53    2.67   0
   1   8   5   -0.27    1.90   0
   1  -8   5    1.90    1.08   0
   1   8   5    1.02    1.78   0
   1  -8   5   -0.21    1.08   0
  -1   8  -5    1.09    1.08   0
   2  -8   5    1.00    1.09   0
   2   8   5    0.92    1.56   0
   2  -8   5    1.63    1.08   0
   2   8   5    0.47    1.60   0
  -2   8  -5    0.20    1.33   0
   3  -8   5    0.89    1.13   0
   3   8   5    0.94    1.59   0
   3  -8   5    1.85    1.12   0
   3   8   5    0.05    1.61   0
  -3   8  -5    0.19    1.29   0
   4  -8   5    0.51    1.40   0
   4   8   5    0.38    1.62   0
   4  -8   5   -0.53    1.10   0
   4   8   5    0.97    1.67   0
  -4   8  -5    1.20    1.12   0
   5  -8   5    3.38    1.43   0
   5  -8   5    2.44    1.16   0
   5   8   5    1.21    1.68   0
   5   8   5    0.84    1.46   0
  -5   8  -5    1.46    1.15   0
   6  -8   5    1.71    1.19   0
   6   8   5    1.29    1.54   0
   6   8   5    2.02    1.48   0
  -6   8  -5   -0.05    1.18   0
   6  -8   5    0.19    1.22   0
 -16   0   6    2.37    1.14   0
 -16   0   6    1.21    1.45   0
  16   0  -6    1.25    1.67   0
 -15   0   6   -0.22    1.38   0
 -15   0   6    0.38    1.08   0
  15   0  -6    0.80    1.38   0
 -14   0   6    1.00    1.25   0
  14   0  -6   -0.06    1.47   0
 -13   0   6    2.35    1.23   0
  13   0  -6    3.31    1.44   0
 -12   0   6    6.54    1.37   0
  12   0  -6    7.86    1.19   0
  11   0  -6    1.37    1.11   0
 -11   0   6    2.09    1.30   0
 -10   0   6    1.45    1.09   0
  10   0  -6    1.16    1.07   0
  -9   0   6    6.18    1.06   0
   9   0  -6    6.57    1.23   0
  -8   0   6   29.24    1.19   0
   8   0  -6   30.37    1.17   0
   7   0  -6   14.73    1.08   0
  -7   0   6   13.60    1.06   0
   6   0  -6   11.87    1.05   0
  -6   0   6   12.02    1.03   0
  -5   0   6   14.16    1.04   0
   5   0  -6   13.93    1.04   0
  -4   0   6    7.50    0.99   0
   4   0  -6    7.77    0.98   0
  -3   0   6    2.49    0.93   0
   3   0  -6    3.27    0.77   0
  -2   0   6    8.19    0.99   0
   2   0  -6    9.89    0.98   0
  -1   0   6   50.78    1.14   0
   1   0  -6   54.60    1.20   0
   0   0  -6    4.21    0.78   0
   0   0   6    4.55    0.79   0
  -1   0  -6    2.78    0.93   0
   1   0   6    2.67    0.75   0
   2   0   6    0.90    0.74   0
  -2   0  -6    0.19    0.96   0
   2   0   6    0.21    0.95   0
   3   0   6   11.40    0.82   0
  -3   0  -6   12.53    1.02   0
   3   0   6   12.50    0.86   0
   4   0   6   14.28    0.84   0
  -4   0  -6   13.10    1.04   0
   4   0   6   14.12    1.03   0
   5   0   6    3.32    0.99   0
  -5   0  -6    1.76    0.99   0
   5   0   6    0.57    0.81   0
   6   0   6    0.03    0.81   0
   6   0   6    1.16    0.81   0
   7   0   6    4.31    0.85   0
   7   0   6    4.72    0.88   0
   7   0   6    4.60    0.87   0
   8   0   6    4.39    0.86   0
   8   0   6    3.08    0.87   0
   8   0   6    5.52    1.05   0
   9   0   6    1.36    0.92   0
   9   0   6    0.63    0.93   0
   9   0   6    0.14    0.92   0
  10   0   6   19.74    1.06   0
  10   0   6   19.41    1.03   0
  10   0   6   21.17    1.05   0
  11   0   6    7.03    1.02   0
  11   0   6    7.12    1.26   0
  11   0   6    7.39    1.06   0
  12   0   6    1.79    1.07   0
  12   0   6    1.98    1.04   0
  12   0   6    1.96    1.28   0
  13   0   6    1.85    1.12   0
  13   0   6   -1.63    1.06   0
  13   0   6   -0.03    1.32   0
  14   0   6    0.82    1.18   0
  14   0   6    1.57    1.19   0
  14   0   6    2.11    1.18   0
 -16  -1   6   -0.24    1.44   0
  16  -1  -6    0.63    1.89   0
 -16  -1   6    0.37    1.15   0
 -16   1   6   -0.68    1.17   0
  16  -1  -6    0.41    1.90   0
  16   1  -6    0.48    1.43   0
  15  -1  -6   -0.02    1.75   0
 -15   1   6   -1.21    1.08   0
 -15  -1   6    0.32    1.34   0
  15  -1  -6   -0.01    1.76   0
  15   1  -6    0.06    1.35   0
 -14  -1   6   -0.38    1.25   0
 -14   1   6   -0.05    1.03   0
  14  -1  -6   -0.57    1.61   0
  14   1  -6    1.31    1.28   0
 -13  -1   6   -0.26    1.21   0
 -13   1   6    0.57    1.44   0
  13  -1  -6    0.70    1.58   0
  13   1  -6    1.28    1.21   0
 -12   1   6    0.51    1.36   0
  12  -1  -6    0.52    1.36   0
 -12  -1   6    0.73    1.15   0
  12   1  -6    0.29    1.14   0
 -11   1   6    1.60    1.48   0
 -11  -1   6    1.34    1.11   0
  11  -1  -6    2.06    1.47   0
  11   1  -6    2.32    1.12   0
 -10  -1   6    2.09    1.07   0
 -10   1   6    1.43    1.40   0
  10  -1  -6    0.59    1.41   0
  10   1  -6    1.26    1.05   0
  -9  -1   6   -0.02    1.03   0
   9  -1  -6   -0.04    1.20   0
   9   1  -6    1.37    1.03   0
  -9   1   6    0.69    1.34   0
  -8   1   6   -0.08    1.36   0
   8  -1  -6    0.55    1.19   0
   8   1  -6    0.24    1.01   0
  -8  -1   6   -0.49    0.81   0
  -7   1   6   10.46    1.37   0
   7  -1  -6    9.34    1.41   0
   7   1  -6    9.33    1.04   0
  -7  -1   6   10.82    1.04   0
   6  -1  -6    8.67    1.19   0
  -6  -1   6    7.69    0.84   0
   6   1  -6    7.30    0.85   0
  -6   1   6    8.75    1.18   0
   5  -1  -6    2.62    0.99   0
  -5  -1   6    2.55    0.98   0
  -5   1   6    1.93    1.12   0
   5   1  -6    2.72    0.98   0
   4  -1  -6    0.41    0.95   0
  -4  -1   6    0.27    0.95   0
  -4   1   6    1.33    1.11   0
   4   1  -6    0.71    0.95   0
  -3   1   6    0.41    0.93   0
  -3  -1   6    0.55    0.77   0
   3  -1  -6    1.81    0.95   0
   3   1  -6    1.37    0.94   0
  -2   1   6    2.68    1.08   0
  -2  -1   6    1.16    0.93   0
   2  -1  -6    1.78    1.09   0
   2   1  -6    1.42    0.75   0
  -1  -1   6    1.77    0.77   0
   1  -1  -6    1.31    0.79   0
   1   1  -6    0.66    0.78   0
  -1   1   6    1.38    0.93   0
   0  -1  -6    3.61    0.97   0
   0   1  -6    3.82    0.94   0
   0   1   6    3.39    0.80   0
   0  -1   6    2.95    0.77   0
   1   1   6    1.26    0.94   0
  -1  -1  -6    1.05    0.96   0
  -1   1  -6    1.50    0.77   0
   1   1   6    1.03    0.94   0
   1  -1   6    0.92    0.93   0
   2   1   6    1.18    0.75   0
   2  -1   6    1.61    0.80   0
  -2   1  -6    0.58    0.76   0
   2   1   6    0.76    0.75   0
   2  -1   6    2.03    0.94   0
   3   1   6    1.35    0.79   0
   3  -1   6    2.08    0.80   0
  -3   1  -6    0.66    0.78   0
   3   1   6    0.91    0.79   0
   3  -1   6    1.50    0.76   0
   4   1   6    6.91    0.82   0
   4  -1   6    7.48    0.85   0
   4   1   6    5.33    1.04   0
  -4   1  -6    6.13    1.04   0
   4   1   6    7.96    0.99   0
   4  -1   6    5.93    0.86   0
   5   1   6   11.63    1.06   0
   5  -1   6   13.35    1.02   0
  -5   1  -6   10.76    0.86   0
   5   1   6   11.42    0.88   0
   5   1   6   10.19    0.88   0
   5  -1   6   11.63    0.86   0
   6   1   6    1.87    0.87   0
   6  -1   6    2.06    0.99   0
  -6   1  -6    0.89    0.83   0
   6   1   6    1.06    0.83   0
   6  -1   6    2.94    0.82   0
   6   1   6    0.97    0.84   0
   7  -1   6    2.28    1.07   0
  -7   1  -6    0.82    0.85   0
   7   1   6    2.80    0.86   0
   7   1   6    2.35    1.07   0
   7  -1   6    1.43    0.84   0
   7   1   6   -0.05    0.86   0
   8  -1   6    0.55    0.90   0
   8   1   6    1.86    1.10   0
   8   1   6    0.09    1.08   0
   8  -1   6    0.43    0.87   0
   8   1   6    1.18    1.07   0
   9  -1   6    1.58    1.12   0
   9   1   6   -0.36    1.13   0
   9  -1   6    0.66    0.91   0
   9   1   6    0.39    0.93   0
   9   1   6    0.65    0.88   0
   9  -1   6   -0.75    0.91   0
  10   1   6   -0.63    0.93   0
  10  -1   6   -0.00    0.96   0
  10   1   6    0.70    0.95   0
  10   1   6   -0.43    1.15   0
  10  -1   6    0.11    0.95   0
  10  -1   6    1.00    0.98   0
  11   1   6    1.14    1.02   0
  11   1   6    0.71    1.00   0
  11  -1   6    0.50    0.99   0
  11   1   6    1.28    1.02   0
  11  -1   6    2.55    1.01   0
  11  -1   6    0.38    0.99   0
  12   1   6    0.89    1.07   0
  12  -1   6    0.55    1.06   0
  12   1   6    0.81    1.06   0
  12  -1   6   -1.36    1.04   0
  12   1   6    1.22    1.04   0
  12  -1   6    0.44    1.06   0
  13  -1   6    0.68    1.10   0
  13   1   6   -0.26    1.11   0
  13   1   6    1.09    1.13   0
  13  -1   6   -0.36    1.17   0
  13   1   6    1.57    1.12   0
  13  -1   6    0.11    1.14   0
  14   1   6   -0.83    1.23   0
  14   1   6   -0.61    1.19   0
  14  -1   6    1.49    1.23   0
  14  -1   6   -0.02    1.22   0
  14   1   6   -0.10    1.18   0
  14  -1   6   -0.27    1.22   0
 -16  -2   6   -0.10    1.46   0
 -16  -2   6    1.79    1.17   0
 -16   2   6   -0.91    1.21   0
  16   2  -6    0.56    1.22   0
 -15  -2   6    0.56    1.38   0
 -15   2   6    0.59    1.37   0
  15   2  -6    0.21    1.36   0
 -14   2   6   -1.31    1.07   0
  14   2  -6   -0.03    1.06   0
 -14  -2   6    0.18    1.29   0
 -13   2   6    2.56    1.01   0
 -13  -2   6    1.86    1.24   0
  13   2  -6    3.49    1.24   0
 -12  -2   6    6.22    1.20   0
  12   2  -6    8.02    1.18   0
 -11  -2   6    0.63    1.12   0
  11   2  -6    1.56    1.13   0
 -10  -2   6    1.92    1.08   0
  10   2  -6    1.99    1.09   0
   9   2  -6    2.67    0.87   0
  -9  -2   6    3.57    0.88   0
   8   2  -6   15.39    0.94   0
  -8  -2   6   18.57    1.13   0
  -7  -2   6    8.65    0.87   0
   7   2  -6    7.55    0.87   0
  -6  -2   6    3.59    1.01   0
   6   2  -6    3.56    0.83   0
  -6   2   6    3.94    1.96   0
  -5  -2   6    5.51    0.82   0
   5   2  -6    4.99    1.01   0
  -5   2   6    5.30    1.43   0
  -4  -2   6    3.55    0.98   0
  -4   2   6    4.72    1.27   0
   4   2  -6    4.06    0.80   0
  -3   2   6    1.19    1.13   0
  -3  -2   6    0.97    0.76   0
   3   2  -6    1.31    0.93   0
  -3   2   6    1.33    1.30   0
  -2   2   6    5.26    1.14   0
  -2  -2   6    4.89    0.81   0
  -2   2   6    3.52    1.20   0
   2   2  -6    8.35    0.98   0
  -1   2   6   31.20    1.39   0
  -1  -2   6   38.72    1.08   0
   1   2  -6   35.38    0.92   0
  -1   2   6   35.89    1.32   0
   0  -2   6    3.21    0.75   0
   0   2   6    2.76    0.79   0
   0   2   6    3.33    0.99   0
   0   2  -6    2.17    0.80   0
   0   2   6    2.59    0.96   0
   1   2   6    2.11    0.76   0
  -1   2  -6    3.28    0.79   0
   1   2   6    2.43    0.96   0
   1   2   6    2.47    1.01   0
   1  -2   6    2.69    0.77   0
   2   2   6    2.17    0.96   0
   2  -2   6    0.43    0.81   0
  -2   2  -6    2.15    0.78   0
   2   2   6    0.99    1.00   0
   2   2   6    1.53    0.98   0
   2  -2   6    0.62    0.76   0
   3   2   6    9.51    0.86   0
   3  -2   6   10.04    0.83   0
   3   2   6    9.40    1.06   0
  -3   2  -6    9.00    0.85   0
   3   2   6    9.41    1.02   0
   3  -2   6    9.72    0.87   0
   4   2   6   10.37    1.06   0
   4   2   6    9.76    1.04   0
   4  -2   6    9.58    0.86   0
  -4   2  -6    9.92    0.87   0
   4   2   6    7.92    0.87   0
   4  -2   6    9.24    0.85   0
   5   2   6    0.57    0.84   0
   5  -2   6    0.59    0.84   0
  -5   2  -6    0.37    0.83   0
   5   2   6    0.30    0.83   0
   5  -2   6   -1.00    0.82   0
   5   2   6   -0.84    1.07   0
   6  -2   6    0.56    0.87   0
  -6   2  -6    0.42    0.86   0
   6   2   6    2.11    0.85   0
   6   2   6    1.32    0.86   0
   6  -2   6    1.38    0.86   0
   6   2   6    0.36    0.84   0
   7  -2   6    3.65    0.88   0
  -7   2  -6    2.19    1.07   0
   7   2   6    2.88    1.07   0
   7   2   6    1.97    1.09   0
   7  -2   6    1.90    0.89   0
   7   2   6    2.79    0.88   0
   8  -2   6    3.23    0.90   0
  -8   2  -6    0.36    1.10   0
   8   2   6    0.71    0.92   0
   8   2   6   -0.37    0.91   0
   8  -2   6    1.14    1.11   0
   8   2   6    1.40    1.11   0
  -9   2  -6    1.51    1.14   0
   9   2   6    0.33    0.96   0
   9   2   6   -0.56    1.15   0
   9  -2   6    0.80    0.96   0
   9   2   6    0.14    0.95   0
   9  -2   6    1.41    0.95   0
  10   2   6    9.15    1.02   0
  10   2   6   12.53    1.02   0
  10  -2   6   10.08    1.02   0
  10   2   6   11.90    1.02   0
  10  -2   6   12.11    1.02   0
  11   2   6    3.86    1.25   0
  11   2   6    3.58    1.28   0
  11  -2   6    3.07    1.05   0
  11   2   6    1.67    1.29   0
  11  -2   6    3.55    1.06   0
  11  -2   6    4.05    1.25   0
  12   2   6    0.89    1.07   0
  12   2   6    1.24    1.09   0
  12  -2   6    2.28    1.06   0
  12  -2   6    0.46    1.35   0
  12   2   6    0.87    1.31   0
  12  -2   6    2.25    1.08   0
  13   2   6   -0.04    1.16   0
  13  -2   6    0.13    1.16   0
  13  -2   6    2.32    1.13   0
  13   2   6    1.51    1.17   0
  13   2   6    0.99    1.14   0
  13  -2   6    1.22    1.16   0
 -15  -3   6   -0.34    1.15   0
 -15   3   6   -0.60    1.18   0
  15   3  -6    0.42    1.41   0
 -14  -3   6   -0.05    1.08   0
 -14   3   6    0.64    1.12   0
  14   3  -6   -0.12    1.34   0
 -13  -3   6    1.06    1.26   0
 -13   3   6    1.89    1.29   0
  13   3  -6    0.78    1.04   0
 -12  -3   6    1.10    1.21   0
 -12   3   6    1.56    1.23   0
  12   3  -6    1.30    1.20   0
 -11  -3   6    5.80    1.19   0
  11   3  -6    5.11    0.96   0
 -10  -3   6    3.05    0.92   0
  10   3  -6    3.65    0.92   0
   9   3  -6    1.43    1.09   0
  -9  -3   6    1.88    1.09   0
   8   3  -6   -0.30    0.89   0
  -8  -3   6    2.87    1.05   0
  -7  -3   6   42.78    1.23   0
   7   3  -6   46.71    1.22   0
  -6  -3   6   30.97    0.99   0
   6   3  -6   36.48    1.19   0
  -5  -3   6    6.78    0.91   0
   5   3  -6    8.36    1.09   0
  -4  -3   6    1.53    0.81   0
   4   3  -6    2.25    0.80   0
  -3  -3   6    2.15    0.78   0
  -3   3   6    1.55    1.72   0
   3   3  -6    0.58    0.82   0
  -3   3   6    1.25    1.73   0
  -2   3   6    2.89    1.28   0
  -2  -3   6    3.05    0.78   0
   2   3  -6    2.09    0.99   0
  -2   3   6    3.03    1.31   0
  -1   3   6    0.38    1.17   0
  -1  -3   6    0.83    0.80   0
  -1   3   6    1.62    0.98   0
   1   3  -6    3.34    0.76   0
  -1   3   6    1.25    1.13   0
   0  -3   6    9.63    0.86   0
   0   3   6   10.03    1.03   0
   0   3   6    7.32    1.09   0
   0   3  -6    9.18    1.03   0
   0   3   6    7.65    1.04   0
   1  -3   6    2.11    0.99   0
   1   3   6    2.64    1.00   0
   1   3   6    2.56    1.04   0
  -1   3  -6    1.95    0.84   0
   1   3   6    3.79    1.02   0
   2  -3   6    2.94    0.81   0
   2   3   6    4.07    1.01   0
   2  -3   6    4.83    0.84   0
   2   3   6    2.18    1.04   0
  -2   3  -6    4.03    0.98   0
   2   3   6    2.86    1.01   0
   3   3   6    3.56    0.85   0
   3  -3   6    4.86    0.85   0
   3   3   6    5.55    1.07   0
  -3   3  -6    3.57    0.80   0
   3   3   6    4.21    1.04   0
   3  -3   6    2.78    0.80   0
   4   3   6   29.93    1.22   0
   4  -3   6   24.41    0.98   0
   4   3   6   22.71    1.04   0
  -4   3  -6   25.62    0.97   0
   4   3   6   29.26    1.22   0
   4  -3   6   25.07    0.94   0
   5  -3   6   45.11    1.02   0
   5   3   6   39.72    1.28   0
  -5   3  -6   39.54    1.02   0
   5   3   6   41.44    1.08   0
   5  -3   6   41.56    1.04   0
   5   3   6   49.22    1.30   0
   6  -3   6    5.08    0.91   0
   6   3   6    5.49    1.15   0
  -6   3  -6    4.08    0.92   0
   6   3   6    4.88    0.92   0
   6  -3   6    2.50    0.87   0
   6   3   6    5.79    1.11   0
   7   3   6    6.18    1.15   0
   7  -3   6    7.21    0.93   0
  -7   3  -6    6.91    0.95   0
   7   3   6    6.76    1.13   0
   7  -3   6    5.83    1.14   0
   7   3   6    6.62    0.93   0
   8  -3   6   -0.01    0.93   0
  -8   3  -6   -2.13    1.11   0
   8   3   6    1.12    1.15   0
   8  -3   6   -0.76    0.91   0
   8   3   6    1.25    1.14   0
   8   3   6    0.17    1.14   0
  -9   3  -6    1.05    0.97   0
   9   3   6    2.02    0.98   0
   9  -3   6    1.28    1.21   0
   9   3   6    0.59    0.97   0
   9   3   6    1.41    0.98   0
   9  -3   6    1.84    0.98   0
 -10   3  -6    0.44    1.01   0
  10   3   6    1.08    1.01   0
  10  -3   6   -0.93    1.04   0
  10   3   6   -0.29    1.02   0
  10   3   6    0.03    1.02   0
  10  -3   6   -0.56    1.02   0
  11   3   6    1.87    1.07   0
  11   3   6   -0.77    1.06   0
  11  -3   6   -0.53    1.08   0
  11   3   6   -0.30    1.09   0
  11  -3   6    0.27    1.05   0
  12  -3   6    0.06    1.39   0
  12   3   6   -0.31    1.15   0
  12   3   6   -0.11    1.10   0
  12  -3   6   -0.20    1.15   0
  12   3   6    1.02    1.14   0
  12  -3   6    1.57    1.39   0
  13   3   6   -1.03    1.22   0
  13  -3   6    0.60    1.20   0
  13   3   6    1.28    1.18   0
  13  -3   6    0.41    1.22   0
  13   3   6   -0.07    1.22   0
  13  -3   6   -0.00    1.22   0
 -14  -4   6    0.14    1.17   0
 -14   4   6    0.00    1.46   0
  14   4  -6   -0.72    1.18   0
 -13  -4   6    0.93    1.10   0
 -13   4   6    1.87    1.12   0
  13   4  -6    1.02    1.10   0
 -12  -4   6    3.90    1.28   0
 -12   4   6    4.03    1.33   0
  12   4  -6    4.01    1.29   0
 -11  -4   6   -0.75    1.20   0
 -11   4   6   -0.31    1.25   0
  11   4  -6    0.22    0.98   0
 -10  -4   6    0.90    0.97   0
 -10   4   6    1.99    1.22   0
  10   4  -6    1.65    0.97   0
   9   4  -6    1.23    0.94   0
  -9  -4   6    0.84    0.93   0
   8   4  -6    3.71    0.92   0
  -8  -4   6    0.82    1.12   0
  -7  -4   6    1.27    0.90   0
   7   4  -6    3.70    1.10   0
  -6  -4   6    0.60    0.90   0
   6   4  -6    0.30    0.85   0
  -5  -4   6    1.37    0.85   0
   5   4  -6    1.01    0.87   0
  -4  -4   6    3.57    1.02   0
   4   4  -6    1.73    0.84   0
  -3  -4   6    1.60    1.02   0
   3   4  -6    1.49    0.84   0
  -2   4   6    2.09    1.05   0
  -2  -4   6    0.90    0.98   0
   2   4  -6    2.07    0.81   0
  -1   4   6    8.52    1.57   0
  -1   4   6    8.17    1.08   0
  -1  -4   6    8.63    0.87   0
   1   4  -6    7.79    0.85   0
  -1   4   6    8.77    1.56   0
   0   4   6    0.75    1.05   0
   0  -4   6    1.04    0.85   0
   0   4   6    0.85    1.23   0
   0   4  -6    0.91    0.83   0
   0   4   6    0.44    1.22   0
   1   4   6    1.07    1.06   0
   1  -4   6    1.64    0.81   0
   1   4   6    0.90    1.08   0
  -1   4  -6    1.54    0.84   0
   1   4   6    1.80    1.24   0
   2   4   6    2.92    1.08   0
   2  -4   6    2.33    0.85   0
   2  -4   6    3.06    0.86   0
   2   4   6    2.19    1.07   0
  -2   4  -6    4.15    1.04   0
   2   4   6    2.43    1.08   0
   3  -4   6    3.11    0.87   0
   3  -4   6    3.21    0.86   0
  -3   4  -6    4.18    0.87   0
   3   4   6    3.60    1.12   0
   3   4   6    2.29    1.26   0
   3   4   6    5.01    1.10   0
   4  -4   6    4.54    0.88   0
  -4   4  -6    4.12    0.91   0
   4   4   6    3.64    1.13   0
   4   4   6    4.08    0.94   0
   4   4   6    3.50    1.10   0
   4  -4   6    5.46    0.89   0
   5  -4   6    0.17    1.09   0
  -5   4  -6    4.43    1.13   0
   5   4   6    0.78    1.12   0
   5   4   6    0.97    1.14   0
   5   4   6    0.11    1.12   0
   5  -4   6    0.76    0.90   0
   6  -4   6    1.41    0.90   0
  -6   4  -6    2.32    0.93   0
   6   4   6   -1.59    1.15   0
   6   4   6    1.23    1.14   0
   6   4   6    0.33    1.14   0
   6  -4   6    0.56    0.92   0
   7  -4   6    0.29    0.95   0
  -7   4  -6    1.29    0.96   0
   7   4   6    1.51    1.20   0
   7   4   6    0.22    0.95   0
   7   4   6    2.22    1.16   0
   7  -4   6    1.08    0.97   0
   8  -4   6    1.75    0.98   0
  -8   4  -6    0.43    0.97   0
   8   4   6   -0.10    1.20   0
   8   4   6   -0.07    1.23   0
   8   4   6    0.68    0.99   0
   8  -4   6   -0.25    0.98   0
  -9   4  -6    0.38    1.26   0
   9   4   6    1.44    1.26   0
   9   4   6    0.53    1.03   0
   9   4   6    0.03    1.04   0
   9  -4   6    1.06    1.04   0
   9  -4   6    0.83    1.01   0
 -10   4  -6    0.62    1.06   0
  10   4   6    0.51    1.09   0
  10   4   6    1.25    1.32   0
  10   4   6    3.65    1.08   0
  10  -4   6    0.18    1.07   0
  10  -4   6    0.83    1.06   0
 -11   4  -6    0.16    1.17   0
  11   4   6    1.68    1.37   0
  11   4   6    1.93    1.15   0
  11   4   6    0.44    1.18   0
  11  -4   6   -0.76    1.17   0
  11  -4   6   -0.25    1.08   0
  12   4   6    0.42    1.47   0
  12   4   6    1.61    1.19   0
  12   4   6   -0.95    1.45   0
  12  -4   6   -0.96    1.21   0
  12  -4   6   -0.79    1.18   0
 -13  -5   6   -0.66    1.18   0
 -13   5   6    1.41    1.51   0
  13   5  -6    0.73    1.17   0
 -12  -5   6    0.44    1.11   0
 -12   5   6   -0.46    1.43   0
  12   5  -6    1.53    1.12   0
 -11  -5   6    0.68    1.05   0
 -11   5   6    0.97    1.38   0
  11   5  -6    1.43    1.05   0
 -10  -5   6   -1.46    1.02   0
 -10   5   6    0.88    1.30   0
  10   5  -6   -0.17    1.03   0
  -9   5   6    1.21    1.27   0
   9   5  -6    1.30    1.01   0
  -9  -5   6    1.29    0.97   0
  -8   5   6    0.37    1.42   0
   8   5  -6    2.01    0.98   0
  -8  -5   6   -0.17    1.19   0
  -7  -5   6   19.49    1.22   0
   7   5  -6   19.70    1.22   0
  -6  -5   6   15.36    0.99   0
   6   5  -6   16.06    1.04   0
  -5  -5   6    5.56    0.92   0
   5   5  -6    5.37    1.13   0
  -4   5   6    0.31    1.28   0
  -4  -5   6   -1.17    0.87   0
   4   5  -6    1.80    0.87   0
  -3   5   6   -0.15    1.28   0
  -3  -5   6    0.87    1.09   0
   3   5  -6    1.77    0.88   0
  -2   5   6    1.10    1.12   0
  -2  -5   6    1.68    0.89   0
   2   5  -6    1.27    0.89   0
  -1   5   6    0.66    1.25   0
  -1  -5   6   -0.64    0.87   0
   1   5  -6    0.16    0.87   0
   0   5   6    1.07    1.28   0
   0  -5   6    0.11    0.88   0
   0   5  -6    0.89    0.87   0
   0   5   6   -0.23    1.43   0
   0   5   6    0.12    1.57   0
   1  -5   6    0.81    0.92   0
  -1   5  -6    0.77    0.89   0
   1   5   6    0.51    1.45   0
   1   5   6    0.19    1.30   0
   1   5   6    0.28    1.32   0
   2  -5   6    1.12    1.12   0
   2  -5   6    1.41    0.91   0
  -2   5  -6    0.98    1.10   0
   2   5   6    0.05    1.14   0
   2   5   6    0.22    1.14   0
   2   5   6   -0.26    1.14   0
   3   5   6    1.76    1.18   0
   3  -5   6    0.02    0.92   0
   3  -5   6   -1.00    0.93   0
  -3   5  -6    2.48    0.91   0
   3   5   6    1.10    1.34   0
   3   5   6   -0.52    1.18   0
   4  -5   6   10.48    1.01   0
   4   5   6   12.95    1.28   0
   4  -5   6   11.31    0.94   0
  -4   5  -6   11.46    1.02   0
   4   5   6   11.36    1.27   0
   4   5   6   12.87    1.28   0
   5  -5   6   18.90    1.06   0
   5  -5   6   19.79    1.05   0
   5   5   6   18.01    1.12   0
  -5   5  -6   20.95    1.06   0
   5   5   6   20.38    1.33   0
   5   5   6   20.97    1.34   0
   6  -5   6    3.45    1.19   0
   6   5   6    3.01    1.03   0
  -6   5  -6    3.34    1.21   0
   6   5   6    2.95    1.24   0
   6   5   6    2.39    1.26   0
   6  -5   6    2.45    1.00   0
   7  -5   6    2.51    0.99   0
   7   5   6    1.82    1.27   0
  -7   5  -6    2.00    1.02   0
   7   5   6    1.94    1.27   0
   7   5   6    3.12    1.30   0
   7  -5   6    2.87    1.02   0
   8  -5   6   -0.68    1.05   0
   8   5   6    0.66    1.27   0
  -8   5  -6    0.19    1.06   0
   8   5   6    0.01    1.30   0
   8   5   6    0.98    1.36   0
   8  -5   6    0.79    1.06   0
   9   5   6    0.24    1.36   0
  -9   5  -6    0.93    1.09   0
   9   5   6   -0.27    1.32   0
   9   5   6    1.64    1.39   0
   9  -5   6   -0.16    1.10   0
   9  -5   6   -0.96    1.10   0
  10   5   6   -0.71    1.17   0
 -10   5  -6    2.76    1.15   0
  10   5   6   -0.24    1.16   0
  10   5   6    0.29    1.45   0
  10  -5   6    0.49    1.16   0
  10  -5   6    1.25    1.15   0
 -11  -6   6   -1.50    1.44   0
  11   6  -6   -0.65    1.17   0
 -11   6   6    1.16    1.96   0
 -10  -6   6   -0.65    1.13   0
  10   6  -6    0.87    1.39   0
 -10   6   6   -0.74    1.67   0
  -9  -6   6    0.09    1.33   0
   9   6  -6   -0.80    1.08   0
  -9   6   6    0.16    1.80   0
   8   6  -6   -0.15    1.08   0
  -8   6   6   -0.26    1.73   0
  -8  -6   6    1.76    1.08   0
  -7   6   6    0.89    1.66   0
   7   6  -6   -0.59    1.03   0
  -7  -6   6    1.19    1.00   0
  -7   6   6    1.01    1.89   0
  -6   6   6    0.90    1.65   0
  -6  -6   6    1.87    1.02   0
   6   6  -6    1.41    1.01   0
  -6   6   6    0.96    1.86   0
  -5   6   6    0.97    1.75   0
  -5  -6   6    3.26    1.24   0
   5   6  -6    0.64    0.99   0
  -5   6   6    0.43    1.79   0
  -4   6   6    1.35    1.72   0
  -4  -6   6    1.02    0.99   0
   4   6  -6    0.20    0.97   0
  -4   6   6    1.03    1.91   0
  -3  -6   6   -0.25    0.96   0
   3   6  -6    0.46    0.94   0
  -3   6   6    0.83    1.83   0
  -2  -6   6    1.83    0.96   0
   2   6  -6    3.55    1.17   0
  -2   6   6    0.08    1.84   0
  -1  -6   6    1.72    1.18   0
   1   6  -6    0.04    0.97   0
  -1   6   6    1.16    1.85   0
   0   6   6    0.10    2.17   0
   0  -6   6   -0.40    1.20   0
   0   6  -6   -0.48    0.98   0
   0   6   6    0.54    2.18   0
   0   6   6    0.51    1.61   0
   1  -6   6    1.53    0.96   0
   1  -6   6    0.31    0.96   0
   1   6   6    0.44    1.70   0
  -1   6  -6   -0.42    0.96   0
   1   6   6   -0.07    1.54   0
   1   6   6    0.09    1.76   0
   2  -6   6    3.55    1.21   0
   2  -6   6    2.10    0.99   0
  -2   6  -6    4.47    1.21   0
   2   6   6    2.82    1.42   0
   2   6   6    1.74    1.44   0
   2   6   6    2.02    1.47   0
   3  -6   6    0.59    1.00   0
   3  -6   6    0.62    1.01   0
  -3   6  -6    1.71    1.23   0
   3   6   6    0.97    1.46   0
   3   6   6    0.81    1.45   0
   3   6   6    1.13    1.68   0
   4  -6   6    2.01    0.99   0
   4  -6   6    1.93    1.02   0
  -4   6  -6    2.11    1.01   0
   4   6   6    1.70    1.29   0
   4   6   6    1.16    1.24   0
   4   6   6    0.52    1.53   0
   5  -6   6    2.06    1.03   0
   5  -6   6   -0.11    1.04   0
  -5   6  -6    1.52    1.03   0
   5   6   6   -0.16    1.32   0
   5   6   6    0.16    1.54   0
   5   6   6    0.28    1.29   0
   6  -6   6    0.37    1.06   0
   6  -6   6    0.61    1.07   0
  -6   6  -6   -0.99    1.09   0
   6   6   6   -0.05    1.32   0
   6   6   6    0.64    1.35   0
   6   6   6    0.34    1.31   0
   7  -6   6    1.70    1.10   0
   7  -6   6    0.53    1.37   0
  -7   6  -6    0.94    1.07   0
   7   6   6    2.10    1.39   0
   7   6   6    0.04    1.46   0
   7   6   6    1.37    1.39   0
   8  -6   6    1.29    1.13   0
  -8   6  -6    0.89    1.13   0
   8   6   6   -0.49    1.16   0
   8   6   6    0.28    1.48   0
   8   6   6    0.90    1.43   0
   8  -6   6   -0.41    1.39   0
   9   6   6    0.43    1.22   0
   8   7  -6    0.94    1.42   0
  -8  -7   6    1.90    1.17   0
   7   7  -6    3.46    1.13   0
  -7  -7   6    0.94    1.42   0
   6   7  -6    2.03    1.11   0
  -6  -7   6    0.36    1.13   0
  -5  -7   6    2.04    1.08   0
   5   7  -6   -0.47    1.32   0
  -4  -7   6   -0.16    1.10   0
   4   7  -6   -1.33    1.10   0
  -3  -7   6   -0.61    1.06   0
   3   7  -6    0.62    1.06   0
  -2  -7   6    1.46    1.06   0
   2   7  -6    1.73    1.05   0
  -1  -7   6    2.09    1.31   0
   1   7  -6    0.81    1.07   0
   0  -7   6    6.44    1.31   0
   0  -7   6    2.33    1.10   0
   0   7  -6    4.01    1.10   0
   1   7   6   -0.39    2.21   0
   1  -7   6    1.61    1.08   0
   1  -7   6    1.07    1.08   0
  -1   7  -6    2.27    1.07   0
   1   7   6    0.82    2.19   0
   2  -7   6    0.78    1.32   0
   2   7   6    0.91    1.56   0
   2  -7   6    0.06    1.10   0
  -2   7  -6   -1.27    1.09   0
   2   7   6    0.74    1.76   0
   3  -7   6    0.56    1.08   0
   3  -7   6    0.56    1.36   0
   3   7   6    0.40    1.36   0
  -3   7  -6    0.46    1.10   0
   3   7   6    0.32    1.61   0
   4  -7   6    1.51    1.13   0
   4  -7   6    0.43    1.15   0
  -4   7  -6    0.86    1.14   0
   4   7   6    1.47    1.67   0
   4   7   6    1.06    1.63   0
   5  -7   6    5.15    1.42   0
   5  -7   6    2.00    1.17   0
  -5   7  -6    2.23    1.13   0
   5   7   6    1.13    1.49   0
   5   7   6    1.87    1.46   0
   6  -7   6   -0.42    1.19   0
   6  -7   6   -0.89    1.18   0
  -6   7  -6    1.00    1.17   0
   6   7   6    1.52    1.53   0
   6   7   6    0.18    1.50   0
   1   8  -6   -0.06    1.20   0
  14  -1  -7    1.78    2.71   0
 -14  -1   7    1.78    1.48   0
  14  -1  -7    2.19    2.58   0
  14   1  -7    2.73    1.71   0
 -13  -1   7    3.93    1.61   0
  13  -1  -7    4.82    2.21   0
  13   1  -7    4.96    1.40   0
 -12   1   7    0.36    1.88   0
  12  -1  -7    0.44    2.07   0
  12   1  -7    1.17    1.35   0
 -12  -1   7    0.30    1.32   0
 -11   1   7    4.36    1.83   0
  11  -1  -7    4.91    1.85   0
 -11  -1   7    3.83    1.28   0
  11   1  -7    4.47    1.28   0
 -10  -1   7    1.50    1.18   0
  10  -1  -7    0.45    1.76   0
 -10   1   7    0.90    1.76   0
  10   1  -7    0.47    1.21   0
  -9  -1   7    0.20    1.14   0
   9  -1  -7   -0.12    1.55   0
   9   1  -7    0.96    1.16   0
  -9   1   7    0.05    1.54   0
   8  -1  -7    2.76    1.53   0
  -8   1   7    2.41    1.51   0
   8   1  -7    2.73    1.12   0
  -8  -1   7    2.62    1.13   0
  -7   1   7    8.10    1.52   0
   7  -1  -7    6.84    1.54   0
   7   1  -7    7.49    1.15   0
  -7  -1   7    7.18    1.16   0
   6  -1  -7   11.63    1.38   0
   6   1  -7   13.68    1.17   0
  -6  -1   7   12.34    1.15   0
  -6   1   7   12.83    1.36   0
   5  -1  -7    1.66    1.27   0
  -5  -1   7    3.05    1.05   0
   5   1  -7    3.23    1.08   0
  -5   1   7    1.92    1.10   0
   4  -1  -7    1.35    1.09   0
  -4  -1   7    2.15    1.05   0
  -4   1   7    1.10    1.24   0
   4   1  -7    3.52    0.86   0
  -3   1   7    6.70    1.11   0
   3  -1  -7    7.75    1.26   0
  -3  -1   7    7.52    1.07   0
   3   1  -7    7.92    0.88   0
  -2   1   7   20.84    1.16   0
  -2  -1   7   17.44    0.93   0
   2  -1  -7   19.11    1.17   0
   2   1  -7   19.48    0.96   0
  -1   1   7    5.94    1.08   0
  -1  -1   7    6.46    1.08   0
   1  -1  -7    6.09    1.10   0
   1   1  -7    5.98    0.88   0
   0  -1   7    8.66    0.89   0
   0   1   7   11.26    1.08   0
   0  -1  -7   11.14    1.12   0
   0   1  -7    9.69    0.91   0
   0   1   7   10.59    1.11   0
   1   1   7    3.37    1.06   0
   1  -1   7    3.77    0.88   0
  -1   1  -7    3.47    0.87   0
   1   1   7    3.26    1.03   0
   1  -1   7    3.52    0.86   0
   2   1   7    0.46    1.05   0
   2  -1   7   -0.41    0.84   0
  -2   1  -7   -0.55    0.85   0
   2   1   7   -0.46    0.89   0
   2  -1   7    0.55    0.85   0
   3   1   7    3.27    1.10   0
   3  -1   7    0.58    0.88   0
   3   1   7    1.16    1.09   0
  -3   1  -7    2.05    0.87   0
   3   1   7    1.08    1.09   0
   3  -1   7    2.04    0.88   0
   4   1   7    6.30    1.12   0
   4   1   7    7.13    1.12   0
   4  -1   7    7.43    0.88   0
  -4   1  -7    5.20    0.94   0
   4   1   7    6.13    0.90   0
   4  -1   7    6.96    0.92   0
   5   1   7   15.08    1.01   0
   5   1   7   15.71    0.99   0
   5  -1   7   16.25    0.97   0
  -5   1  -7   13.84    0.98   0
   5   1   7   15.77    1.19   0
   5  -1   7   16.38    1.21   0
   6   1   7    3.46    0.95   0
   6  -1   7    2.69    0.96   0
  -6   1  -7    5.00    1.16   0
   6   1   7    3.69    0.96   0
   6   1   7    3.28    0.94   0
   6  -1   7    5.09    1.14   0
   7  -1   7    0.59    0.98   0
   7   1   7    2.23    0.98   0
   7   1   7    0.71    1.21   0
   7  -1   7    1.34    1.17   0
   7   1   7    1.71    0.98   0
   8   1   7    0.61    1.02   0
   8   1   7    0.45    1.01   0
   8  -1   7    1.29    1.01   0
   8   1   7    1.45    0.98   0
   8  -1   7    1.63    1.24   0
   9  -1   7    3.94    1.28   0
   9   1   7    3.55    1.31   0
   9  -1   7    5.24    1.07   0
   9   1   7    3.78    1.07   0
   9   1   7    4.49    1.07   0
   9  -1   7    3.59    1.06   0
  10  -1   7    0.40    1.12   0
  10   1   7    2.64    1.13   0
  10   1   7    3.10    1.11   0
  10  -1   7    3.66    1.12   0
  10   1   7    2.61    1.11   0
  10  -1   7    1.94    1.11   0
  11   1   7    0.11    1.15   0
  11   1   7    0.01    1.14   0
  11  -1   7    0.35    1.20   0
  11  -1   7    0.33    1.42   0
  11   1   7    1.69    1.16   0
  11  -1   7    1.32    1.16   0
 -14   2   7   -0.88    1.19   0
  14   2  -7    1.29    1.46   0
 -14  -2   7    0.12    1.49   0
 -13  -2   7    0.90    1.37   0
  13   2  -7    0.14    1.38   0
 -12  -2   7    0.97    1.32   0
  12   2  -7    0.90    1.34   0
 -11  -2   7    0.87    1.26   0
  11   2  -7   -0.10    1.26   0
 -10  -2   7    1.97    1.20   0
  10   2  -7    2.25    1.22   0
   9   2  -7    1.98    1.18   0
  -9  -2   7    1.61    1.15   0
   8   2  -7    7.93    0.94   0
  -8  -2   7    4.67    0.97   0
   7   2  -7    5.74    1.18   0
  -7  -2   7    4.38    0.96   0
  -6   2   7    1.68    2.37   0
  -6   2   7    2.30    2.14   0
  -6  -2   7    2.69    1.12   0
   6   2  -7    2.46    1.12   0
  -5  -2   7    5.60    1.11   0
   5   2  -7    7.29    1.12   0
  -5   2   7    5.09    1.81   0
  -5   2   7    5.16    1.63   0
  -4  -2   7   -0.55    1.06   0
   4   2  -7    0.89    0.86   0
  -4   2   7    0.40    1.41   0
  -4   2   7    0.81    1.44   0
  -3  -2   7    0.25    0.86   0
  -3   2   7    0.16    1.23   0
  -3   2   7    0.90    1.31   0
   3   2  -7    1.06    0.87   0
  -2   2   7    0.50    1.20   0
  -2  -2   7    0.74    1.07   0
  -2   2   7    0.92    1.27   0
   2   2  -7    0.62    1.07   0
  -1   2   7    3.75    1.26   0
  -1   2   7    3.58    1.30   0
  -1  -2   7    2.12    0.87   0
  -1   2   7    2.89    0.87   0
   1   2  -7    3.07    1.04   0
   0  -2   7    1.62    0.86   0
   0   2   7    1.46    0.88   0
   0   2  -7    3.72    1.07   0
   0   2   7    1.13    1.30   0
   0   2   7    1.36    1.08   0
   1  -2   7    1.44    1.05   0
   1   2   7    1.12    1.06   0
   1  -2   7    1.19    0.86   0
  -1   2  -7   -0.14    1.05   0
   1   2   7    0.97    1.12   0
   1   2   7    0.37    1.08   0
   2   2   7    1.48    1.10   0
   2  -2   7    0.21    1.09   0
   2   2   7    1.44    1.11   0
  -2   2  -7    2.49    1.09   0
   2   2   7    0.60    1.09   0
   2  -2   7    1.44    0.89   0
   3   2   7    2.38    1.09   0
   3   2   7    2.31    1.14   0
   3  -2   7   -0.11    0.91   0
  -3   2  -7    1.44    0.92   0
   3   2   7    1.41    1.13   0
   3  -2   7    1.96    0.91   0
   4   2   7    3.58    1.16   0
   4  -2   7    3.52    0.93   0
  -4   2  -7    2.72    1.14   0
   4   2   7    2.35    1.16   0
   4  -2   7    4.20    0.92   0
   4   2   7    4.44    1.16   0
   5   2   7    1.50    0.94   0
   5  -2   7    0.96    0.96   0
  -5   2  -7    1.57    1.12   0
   5   2   7    0.41    1.14   0
   5   2   7    2.07    1.17   0
   5  -2   7    0.75    0.91   0
   6  -2   7    3.20    0.96   0
  -6   2  -7    0.64    0.96   0
   6   2   7    2.81    1.17   0
   6   2   7    2.34    0.99   0
   6  -2   7    2.51    0.96   0
   6   2   7    1.38    0.97   0
   7  -2   7    1.35    1.01   0
  -7   2  -7    1.19    0.97   0
   7   2   7    0.45    1.23   0
   7   2   7    1.04    1.22   0
   7  -2   7    0.88    1.01   0
   7   2   7    1.47    1.22   0
   8  -2   7    0.91    1.04   0
  -8   2  -7    0.83    1.03   0
   8   2   7    0.27    1.06   0
   8   2   7    1.01    1.03   0
   8  -2   7    0.35    1.27   0
   8   2   7    0.98    1.04   0
   9   2   7    0.64    1.09   0
   9   2   7    0.86    1.07   0
   9  -2   7   -0.36    1.06   0
   9   2   7   -0.16    1.07   0
   9  -2   7    0.87    1.08   0
  10  -2   7    0.18    1.37   0
  10   2   7    3.21    1.41   0
  10   2   7    2.50    1.15   0
  10  -2   7    1.28    1.14   0
  10   2   7    2.23    1.41   0
  10  -2   7    3.30    1.15   0
  11   2   7    2.33    1.18   0
  11   2   7    2.47    1.22   0
  11  -2   7    1.96    1.17   0
  11   2   7    2.70    1.45   0
  11  -2   7    1.61    1.20   0
  11  -2   7    1.36    1.48   0
 -13  -3   7   -0.43    1.21   0
 -13   3   7    1.48    1.17   0
  13   3  -7    1.96    1.46   0
 -12  -3   7    0.51    1.36   0
  12   3  -7   -0.01    1.12   0
 -11  -3   7    1.49    1.06   0
  11   3  -7    0.33    1.06   0
 -10  -3   7    3.21    1.27   0
  10   3  -7    0.21    1.28   0
   9   3  -7    1.16    1.00   0
  -9  -3   7    0.07    1.00   0
   8   3  -7    0.75    0.98   0
  -8  -3   7    1.45    0.97   0
   7   3  -7    3.80    1.16   0
  -7  -3   7    1.53    1.15   0
  -6  -3   7    0.98    0.95   0
   6   3  -7    2.65    0.93   0
  -5  -3   7   -0.06    1.12   0
   5   3  -7    0.19    1.12   0
  -4  -3   7   -0.82    0.89   0
   4   3  -7    1.37    1.08   0
  -3  -3   7    2.50    0.89   0
   3   3  -7    3.27    1.07   0
  -3   3   7    1.83    1.83   0
  -3   3   7    1.76    1.84   0
  -2   3   7    1.90    1.09   0
  -2   3   7    2.54    1.46   0
  -2  -3   7    2.81    0.88   0
   2   3  -7    3.37    0.86   0
  -2   3   7    2.38    1.49   0
  -1   3   7    1.94    1.44   0
  -1   3   7    0.99    1.49   0
  -1   3   7    1.73    0.90   0
  -1  -3   7    0.96    0.90   0
   1   3  -7    1.59    0.90   0
   0   3   7    0.13    1.10   0
   0  -3   7    0.89    1.09   0
   0   3   7    0.88    1.31   0
   0   3  -7    1.26    0.88   0
   0   3   7    0.69    1.27   0
   1  -3   7    1.54    0.90   0
   1   3   7    1.35    1.12   0
   1   3   7    1.68    1.16   0
   1  -3   7    1.60    0.91   0
  -1   3  -7   -0.28    1.10   0
   1   3   7    1.89    1.14   0
   2  -3   7    0.97    0.89   0
   2   3   7    1.06    1.15   0
   2   3   7    1.11    1.16   0
   2  -3   7    1.03    1.11   0
  -2   3  -7    3.51    1.11   0
   2   3   7    2.25    1.12   0
   3   3   7    1.57    1.14   0
   3  -3   7    0.56    0.92   0
   3   3   7    0.54    1.17   0
  -3   3  -7    2.44    1.14   0
   3   3   7    1.13    1.15   0
   3  -3   7    0.21    0.92   0
   4   3   7    1.68    1.18   0
   4  -3   7    0.83    0.98   0
   4   3   7    0.02    1.20   0
  -4   3  -7    2.59    1.14   0
   4   3   7    0.27    1.19   0
   4  -3   7    0.54    0.94   0
   5   3   7    2.17    1.21   0
   5  -3   7    1.17    0.97   0
  -5   3  -7    3.31    1.15   0
   5   3   7    1.30    1.20   0
   5  -3   7    1.76    1.19   0
   5   3   7    2.96    1.00   0
   6   3   7    0.31    1.02   0
   6  -3   7    1.28    1.01   0
  -6   3  -7   -0.23    0.96   0
   6   3   7    1.34    1.24   0
   6  -3   7    0.95    1.19   0
   6   3   7    1.28    1.01   0
   7  -3   7    0.79    1.24   0
  -7   3  -7    1.90    1.04   0
   7   3   7    2.03    1.26   0
   7  -3   7    0.61    1.03   0
   7   3   7   -0.62    1.26   0
   7   3   7    0.33    1.03   0
   8  -3   7   -0.26    1.10   0
  -8   3  -7    0.72    1.09   0
   8   3   7    0.30    1.05   0
   8  -3   7    1.25    1.06   0
   8   3   7    0.95    1.07   0
   8   3   7    1.39    1.31   0
  -9   3  -7    0.67    1.10   0
   9   3   7    0.23    1.14   0
   9  -3   7    1.14    1.11   0
   9   3   7    1.70    1.38   0
   9   3   7    1.05    1.13   0
   9  -3   7   -0.69    1.12   0
  10   3   7    2.25    1.23   0
  10   3   7    1.91    1.46   0
  10  -3   7    1.63    1.19   0
  10   3   7    0.54    1.16   0
  10  -3   7    0.50    1.18   0
 -12  -4   7   -0.35    1.21   0
 -12   4   7    0.48    1.50   0
  12   4  -7    1.75    1.46   0
 -11  -4   7    0.19    1.15   0
 -11   4   7    0.88    1.43   0
  11   4  -7    0.25    1.13   0
 -10  -4   7    0.25    1.32   0
  10   4  -7   -0.26    1.32   0
   9   4  -7    1.57    1.29   0
  -9  -4   7    0.97    1.27   0
   8   4  -7    8.43    1.29   0
  -8  -4   7    6.74    1.30   0
   7   4  -7    7.22    1.05   0
  -7  -4   7    5.19    1.05   0
  -6  -4   7    2.17    0.97   0
   6   4  -7    3.98    1.00   0
  -5  -4   7    4.42    0.97   0
   5   4  -7    6.42    1.19   0
  -4  -4   7   -0.26    0.95   0
   4   4  -7    2.33    0.93   0
  -3   4   7   -0.76    1.15   0
  -3  -4   7    2.00    1.14   0
   3   4  -7    0.35    0.92   0
  -2   4   7    1.68    1.18   0
  -2  -4   7    1.26    0.96   0
   2   4  -7    2.74    0.96   0
  -1   4   7    8.04    1.89   0
  -1   4   7    9.59    1.23   0
  -1   4   7    9.52    1.86   0
  -1  -4   7    7.40    1.18   0
   1   4  -7    9.89    1.17   0
   0   4   7    3.30    1.17   0
   0  -4   7    4.30    0.95   0
   0   4   7    2.99    1.40   0
   0   4  -7    2.86    1.17   0
   0   4   7    3.05    1.56   0
   1   4   7    1.06    1.15   0
   1  -4   7    1.35    0.97   0
   1  -4   7    0.31    0.97   0
   1   4   7    0.60    1.39   0
  -1   4  -7    0.91    1.16   0
   1   4   7    1.20    1.40   0
   2   4   7    1.05    1.14   0
   2  -4   7    0.60    0.98   0
   2  -4   7    0.28    0.94   0
  -2   4  -7    0.85    0.94   0
   2   4   7    1.23    1.19   0
   2   4   7    1.19    1.38   0
   3  -4   7    2.86    0.96   0
   3  -4   7    2.28    0.97   0
  -3   4  -7    3.62    0.98   0
   3   4   7    2.70    1.45   0
   3   4   7    2.60    1.23   0
   3   4   7    5.16    1.25   0
   4  -4   7    7.19    1.04   0
   4  -4   7    5.31    1.03   0
  -4   4  -7    7.04    1.04   0
   4   4   7    6.26    1.30   0
   4   4   7    5.83    1.28   0
   4   4   7    6.28    1.28   0
   5  -4   7    0.52    1.03   0
  -5   4  -7    1.93    1.03   0
   5   4   7    1.08    1.07   0
   5   4   7    0.42    1.29   0
   5   4   7    1.54    1.25   0
   5  -4   7    1.42    1.04   0
   6  -4   7    3.07    1.03   0
  -6   4  -7    1.92    1.05   0
   6   4   7    1.98    1.10   0
   6   4   7    2.76    1.29   0
   6   4   7    2.56    1.33   0
   6  -4   7    1.78    1.05   0
   7  -4   7    2.13    1.08   0
  -7   4  -7    2.10    1.08   0
   7   4   7    1.54    1.35   0
   7   4   7    0.10    1.09   0
   7   4   7    0.86    1.37   0
   7  -4   7    0.55    1.09   0
   8  -4   7    0.54    1.12   0
  -8   4  -7    2.13    1.16   0
   8   4   7    0.82    1.39   0
   8   4   7    0.68    1.42   0
   8   4   7   -0.79    1.40   0
   8  -4   7    0.85    1.16   0
  -9   4  -7    0.83    1.18   0
   9   4   7    1.17    1.44   0
   9   4   7    0.16    1.45   0
   9   4   7    1.16    1.47   0
   9  -4   7    1.22    1.47   0
   9  -4   7    1.38    1.43   0
 -10  -5   7    0.91    1.17   0
  10   5  -7    1.97    1.18   0
 -10   5   7    2.42    1.52   0
   9   5  -7    1.57    1.15   0
  -9   5   7    1.62    1.46   0
  -9  -5   7    0.18    1.14   0
   8   5  -7    0.22    1.08   0
  -8  -5   7    0.18    1.09   0
   7   5  -7    0.69    1.04   0
  -7  -5   7   -1.04    1.31   0
   6   5  -7    1.33    1.04   0
  -6  -5   7    1.84    1.03   0
  -5   5   7    0.81    1.50   0
  -5  -5   7    0.78    1.04   0
   5   5  -7    0.74    1.23   0
  -4   5   7    0.84    1.49   0
  -4  -5   7    1.01    1.02   0
   4   5  -7    2.34    1.02   0
  -3   5   7    0.09    1.27   0
  -3  -5   7   -0.54    1.01   0
   3   5  -7    2.33    1.21   0
  -2   5   7    0.96    1.26   0
  -2  -5   7    1.11    0.98   0
   2   5  -7    0.19    1.02   0
  -1   5   7    0.82    1.28   0
  -1  -5   7    0.86    1.00   0
   1   5  -7    0.25    1.01   0
   0   5   7    4.83    1.49   0
   0   5   7    4.76    2.10   0
   0  -5   7    5.10    1.03   0
   0   5  -7    4.19    1.02   0
   0   5   7    4.13    1.99   0
   1  -5   7    4.80    1.00   0
   1  -5   7    3.50    1.06   0
  -1   5  -7    3.82    1.24   0
   1   5   7    2.40    1.67   0
   1   5   7    2.90    1.72   0
   1   5   7    3.93    1.49   0
   2  -5   7    5.09    1.24   0
   2  -5   7    4.26    1.27   0
  -2   5  -7    1.72    1.02   0
   2   5   7    2.27    1.50   0
   2   5   7    3.22    1.51   0
   2   5   7    2.35    1.54   0
   3   5   7    1.40    1.35   0
   3  -5   7    2.35    1.03   0
   3  -5   7    1.50    1.05   0
  -3   5  -7    3.27    1.06   0
   3   5   7    1.54    1.54   0
   3   5   7    1.97    1.32   0
   4  -5   7    0.15    1.06   0
   4  -5   7    0.93    1.05   0
   4   5   7    0.46    1.30   0
  -4   5  -7    1.39    1.06   0
   4   5   7   -0.23    1.55   0
   4   5   7    1.07    1.35   0
   5  -5   7    1.30    1.10   0
   5  -5   7    2.37    1.08   0
   5   5   7    0.44    1.40   0
  -5   5  -7    1.39    1.08   0
   5   5   7    0.43    1.37   0
   5   5   7    0.79    1.39   0
   6  -5   7    1.18    1.15   0
   6  -5   7    2.52    1.11   0
   6   5   7    2.30    1.43   0
  -6   5  -7    0.49    1.16   0
   6   5   7    0.53    1.45   0
   6   5   7    0.71    1.40   0
   7  -5   7    0.53    1.17   0
   7  -5   7    0.45    1.15   0
   7   5   7    2.70    1.23   0
  -7   5  -7   -0.73    1.20   0
   7   5   7    0.14    1.21   0
   7   5   7    0.12    1.52   0
  -8   6   7    1.72    1.98   0
  -7   6   7    1.28    1.74   0
   7   6  -7    2.35    1.19   0
  -7  -6   7    3.40    1.16   0
  -7   6   7    2.76    2.00   0
  -6   6   7    0.31    1.85   0
   6   6  -7    0.54    1.13   0
  -6  -6   7    1.31    1.15   0
  -6   6   7    0.74    1.91   0
  -5   6   7    1.00    1.85   0
   5   6  -7    0.57    1.11   0
  -5  -6   7    0.94    1.11   0
  -5   6   7    1.16    1.88   0
  -4   6   7    0.80    1.83   0
  -4  -6   7    0.43    1.35   0
   4   6  -7    2.41    1.33   0
  -3  -6   7    0.84    1.10   0
   3   6  -7    0.46    1.09   0
  -3   6   7   -0.42    1.79   0
  -2  -6   7    2.34    1.09   0
   2   6  -7    1.04    1.09   0
  -2   6   7    0.67    1.81   0
  -1  -6   7    5.17    1.32   0
   1   6  -7    7.28    1.12   0
  -1   6   7    6.28    1.86   0
   0  -6   7    1.30    1.11   0
   0  -6   7    1.91    1.11   0
   0   6  -7    2.53    1.12   0
   0   6   7    1.33    1.81   0
   1  -6   7    2.26    1.12   0
   1  -6   7   -0.18    1.09   0
   1   6   7    0.86    2.28   0
  -1   6  -7    0.65    1.10   0
   1   6   7    0.75    1.87   0
   1   6   7    0.39    2.30   0
   2  -6   7   -0.68    1.37   0
   2  -6   7   -0.55    1.13   0
  -2   6  -7    0.52    1.12   0
   2   6   7    0.71    1.83   0
   2   6   7   -0.27    1.83   0
   2   6   7    0.64    1.67   0
   3  -6   7    0.37    1.16   0
   3  -6   7    1.16    1.14   0
  -3   6  -7   -0.62    1.13   0
   3   6   7    1.10    1.67   0
   3   6   7    1.83    1.69   0
   3   6   7    1.69    1.68   0
   4  -6   7    4.67    1.18   0
   4  -6   7    2.53    1.20   0
  -4   6  -7    1.11    1.18   0
   4   6   7    2.82    1.73   0
   4   6   7    1.50    1.49   0
   4   6   7    2.28    1.53   0
  11   0  -8    1.13    1.71   0
 -11   0   8    0.39    1.68   0
  10   0  -8   -0.15    1.62   0
 -10   0   8    0.05    1.60   0
  -9   0   8    0.37    1.56   0
   9   0  -8    0.38    1.35   0
  -8   0   8    3.82    1.34   0
   8   0  -8    3.78    1.35   0
   7   0  -8    6.69    1.34   0
  -7   0   8    5.15    1.34   0
   6   0  -8    1.22    1.27   0
  -6   0   8    1.41    1.45   0
   5   0  -8    5.12    1.26   0
  -5   0   8    4.71    1.23   0
   4   0  -8    1.14    1.21   0
  -4   0   8    0.40    1.42   0
   3   0  -8    2.09    1.22   0
  -3   0   8    1.41    1.21   0
  -2   0   8   -0.38    1.14   0
   2   0  -8    0.59    1.19   0
  -1   0   8    2.85    1.20   0
   1   0  -8    1.98    1.21   0
   0   0   8    2.28    0.96   0
   0   0   8    2.25    0.98   0
   0   0  -8    1.87    0.98   0
   1   0   8    1.49    0.96   0
   1   0   8    2.20    1.22   0
  -1   0  -8    1.58    1.21   0
   2   0   8    0.85    0.99   0
  -2   0  -8    0.59    1.25   0
   2   0   8    1.85    1.21   0
   3   0   8    3.12    1.23   0
   3   0   8    1.94    1.00   0
   4   0   8    5.76    1.04   0
   4   0   8    3.44    1.06   0
   5   0   8    0.91    1.02   0
   5   0   8    0.59    1.30   0
   5   0   8    0.95    1.04   0
   6   0   8    1.95    1.11   0
   6   0   8    2.12    1.34   0
   6   0   8    1.72    1.36   0
   7   0   8    1.43    1.13   0
   7   0   8   -1.70    1.13   0
   7   0   8    0.46    1.12   0
   8   0   8   -0.28    1.21   0
   8   0   8    1.21    1.17   0
   8   0   8    1.97    1.17   0
  11   1  -8    1.26    1.47   0
 -11  -1   8    0.38    1.70   0
  10  -1  -8    0.35    2.32   0
 -10  -1   8    0.52    1.38   0
 -10   1   8    0.55    2.55   0
  10   1  -8    0.78    1.38   0
  -9   1   8    0.76    2.05   0
  -9  -1   8    0.50    1.35   0
   9  -1  -8    0.88    1.98   0
   9   1  -8    0.92    1.35   0
   8  -1  -8    0.46    1.77   0
   8   1  -8    1.56    1.31   0
  -8   1   8   -0.19    1.87   0
  -8  -1   8    1.04    1.26   0
  -7   1   8    0.69    1.66   0
   7  -1  -8    0.83    1.51   0
   7   1  -8    0.81    1.29   0
  -7  -1   8    0.16    1.26   0
   6  -1  -8   -0.76    1.50   0
   6   1  -8    1.48    1.02   0
  -6  -1   8    0.90    1.22   0
  -6   1   8   -0.26    1.47   0
   5  -1  -8    0.83    1.26   0
   5   1  -8   -0.23    1.25   0
  -5  -1   8    0.52    1.23   0
  -5   1   8   -0.51    1.40   0
   4  -1  -8    0.82    1.43   0
   4   1  -8    0.39    1.20   0
  -4  -1   8   -0.68    1.19   0
  -4   1   8    0.34    1.20   0
   3  -1  -8    1.01    1.25   0
  -3  -1   8    1.08    1.18   0
  -3   1   8    0.57    1.37   0
   3   1  -8    0.75    1.23   0
   2  -1  -8    2.77    1.24   0
  -2   1   8    3.03    1.22   0
  -2  -1   8    3.51    1.20   0
   2   1  -8    3.84    0.99   0
  -1   1   8    1.47    1.21   0
  -1  -1   8    2.32    1.22   0
  -1   1   8    1.09    0.96   0
   1   1  -8    2.18    1.21   0
   0   1   8    0.78    1.20   0
   0  -1   8    1.31    1.20   0
   0   1   8    0.57    0.98   0
   0  -1   8    0.99    1.15   0
   0   1  -8    2.55    0.99   0
   1  -1   8    0.27    1.20   0
   1   1   8    0.75    0.98   0
   1  -1   8    0.58    0.98   0
   1   1   8    0.51    1.24   0
  -1   1  -8    1.62    1.22   0
   1   1   8    1.30    1.23   0
   2  -1   8    0.09    1.01   0
   2   1   8   -1.24    1.23   0
   2   1   8   -0.10    1.20   0
   2  -1   8    0.75    0.99   0
  -2   1  -8    0.84    1.03   0
   2   1   8    0.46    1.22   0
   3   1   8    0.50    1.00   0
   3  -1   8    0.87    0.99   0
  -3   1  -8    1.95    1.25   0
   3   1   8    0.45    1.04   0
   3   1   8   -0.62    1.27   0
   3  -1   8    0.56    0.99   0
   4   1   8    2.02    1.26   0
   4  -1   8   -0.29    1.02   0
  -4   1  -8    0.09    1.05   0
   4   1   8    0.39    1.05   0
   4   1   8    0.46    1.28   0
   4  -1   8    0.76    1.27   0
   5   1   8   -1.64    1.09   0
   5  -1   8    0.42    1.28   0
  -5   1  -8    0.60    1.07   0
   5   1   8    0.06    1.33   0
   5   1   8    0.19    1.31   0
   5  -1   8   -0.14    1.05   0
   6   1   8    0.70    1.10   0
   6  -1   8    2.75    1.08   0
   6   1   8    1.20    1.37   0
   6   1   8    0.89    1.35   0
   6  -1   8   -0.33    1.09   0
   7  -1   8    0.52    1.14   0
   7   1   8   -0.45    1.42   0
   7  -1   8    0.30    1.14   0
   7   1   8    0.98    1.41   0
   7  -1   8    0.10    1.13   0
   7   1   8    0.37    1.14   0
   8  -1   8    2.13    1.44   0
   8   1   8   -0.20    1.18   0
   8   1   8   -0.52    1.23   0
   8  -1   8    0.84    1.17   0
   8   1   8   -0.33    1.18   0
   8  -1   8    0.66    1.44   0
 -11  -2   8    1.41    1.46   0
  11   2  -8   -0.38    1.47   0
 -10  -2   8    1.06    1.42   0
  10   2  -8    1.79    1.42   0
   9   2  -8    0.90    1.38   0
  -9  -2   8   -0.26    1.13   0
   8   2  -8    3.54    1.36   0
  -8  -2   8    1.87    1.09   0
   7   2  -8    4.79    1.31   0
  -7  -2   8    2.04    1.09   0
   6   2  -8    0.77    1.03   0
  -6  -2   8    1.88    1.26   0
  -5   2   8    2.16    2.09   0
   5   2  -8    0.09    1.27   0
  -5  -2   8    1.53    1.24   0
  -5   2   8    1.81    1.99   0
  -4   2   8    0.18    1.70   0
  -4  -2   8    0.45    1.02   0
   4   2  -8    0.97    1.02   0
  -4   2   8    0.11    1.79   0
  -3   2   8    0.31    1.67   0
  -3  -2   8    1.61    1.21   0
  -3   2   8    1.34    1.44   0
   3   2  -8   -0.38    1.21   0
  -2   2   8    1.66    1.24   0
  -2   2   8    1.81    1.41   0
  -2  -2   8   -0.01    1.20   0
  -2   2   8    1.44    1.48   0
   2   2  -8    0.69    1.01   0
  -1   2   8    3.39    1.46   0
  -1   2   8    3.05    0.99   0
  -1  -2   8    2.94    1.23   0
  -1   2   8    2.40    1.51   0
   1   2  -8    5.22    1.25   0
   0   2   8    1.24    1.26   0
   0   2   8    2.39    1.50   0
   0   2   8    3.28    1.25   0
   0  -2   8    3.26    1.01   0
   0  -2   8    3.32    0.99   0
   0   2  -8    2.20    1.23   0
   1   2   8    1.02    1.26   0
   1  -2   8    0.35    1.23   0
   1   2   8   -0.21    1.02   0
   1  -2   8    1.38    0.99   0
  -1   2  -8    1.91    1.01   0
   1   2   8    0.98    1.25   0
   2  -2   8    0.11    1.26   0
   2   2   8    0.19    1.04   0
   2  -2   8    2.01    1.23   0
  -2   2  -8   -0.94    1.22   0
   2   2   8    0.10    1.24   0
   2   2   8    0.74    1.30   0
   3  -2   8    0.55    1.25   0
   3   2   8    0.87    1.27   0
   3  -2   8    1.41    1.03   0
  -3   2  -8   -0.24    1.04   0
   3   2   8    1.31    1.32   0
   3   2   8    0.39    1.05   0
   4   2   8    2.30    1.07   0
   4  -2   8    2.67    1.08   0
  -4   2  -8    3.00    1.07   0
   4   2   8    3.58    1.37   0
   4   2   8    1.10    1.31   0
   4  -2   8    3.10    1.07   0
   5   2   8    0.94    1.35   0
   5  -2   8    1.54    1.29   0
  -5   2  -8    1.41    1.07   0
   5   2   8    1.27    1.09   0
   5   2   8    0.28    1.09   0
   5  -2   8    1.08    1.08   0
   6  -2   8    1.51    1.11   0
  -6   2  -8    0.55    1.13   0
   6   2   8    1.08    1.39   0
   6   2   8    1.23    1.39   0
   6  -2   8    1.00    1.15   0
   6   2   8    2.42    1.12   0
   7  -2   8    1.25    1.13   0
  -7   2  -8    1.15    1.44   0
   7   2   8    1.07    1.43   0
   7   2   8    1.29    1.41   0
   7  -2   8   -1.04    1.17   0
   7   2   8    1.28    1.15   0
 -10  -3   8   -0.28    1.21   0
  10   3  -8    0.57    1.20   0
   9   3  -8    0.96    1.17   0
  -9  -3   8    0.36    1.43   0
   8   3  -8    0.99    1.14   0
  -8  -3   8   -0.17    1.14   0
   7   3  -8    0.49    1.09   0
  -7  -3   8    1.52    1.32   0
   6   3  -8    1.42    1.08   0
  -6  -3   8    0.36    1.32   0
   5   3  -8    0.38    1.30   0
  -5  -3   8    0.71    1.05   0
  -4  -3   8    0.09    1.05   0
   4   3  -8   -0.58    1.05   0
  -3   3   8    2.90    1.29   0
  -3  -3   8    3.04    1.04   0
   3   3  -8    2.59    1.27   0
  -3   3   8    1.08    2.72   0
  -3   3   8    1.86    2.71   0
  -2   3   8   12.04    1.08   0
  -2  -3   8    9.44    1.33   0
  -2   3   8   11.63    1.97   0
   2   3  -8   11.89    1.06   0
  -2   3   8    8.70    1.96   0
  -1   3   8    5.21    1.30   0
  -1   3   8    5.30    1.55   0
  -1  -3   8    5.25    1.08   0
   1   3  -8    7.38    1.31   0
  -1   3   8    5.09    1.74   0
   0   3   8    4.67    1.51   0
   0   3   8    4.68    1.30   0
   0  -3   8    3.66    1.07   0
   0  -3   8    3.87    1.06   0
   0   3  -8    5.25    1.07   0
   0   3   8    4.33    1.55   0
   1   3   8    3.44    1.59   0
   1   3   8    4.07    1.08   0
   1  -3   8    2.60    1.30   0
   1  -3   8    2.97    1.06   0
  -1   3  -8    4.19    1.09   0
   1   3   8    3.73    1.55   0
   2   3   8    0.50    1.34   0
   2   3   8    1.73    1.29   0
   2  -3   8    0.31    1.06   0
   2  -3   8    1.20    1.07   0
  -2   3  -8   -0.25    1.32   0
   2   3   8   -0.57    1.34   0
   3   3   8    0.97    1.08   0
   3   3   8   -0.30    1.40   0
   3  -3   8    1.62    1.08   0
   3  -3   8    1.75    1.10   0
  -3   3  -8    1.57    1.07   0
   3   3   8    0.40    1.36   0
   4  -3   8   -0.74    1.11   0
   4   3   8    1.12    1.40   0
   4  -3   8   -1.24    1.11   0
  -4   3  -8    0.02    1.11   0
   4   3   8    0.62    1.36   0
   4   3   8    0.16    1.12   0
   5  -3   8    1.61    1.15   0
  -5   3  -8    1.40    1.40   0
   5   3   8    0.38    1.42   0
   5   3   8    0.31    1.42   0
   5   3   8    0.73    1.15   0
   5  -3   8    1.35    1.15   0
   6  -3   8    2.11    1.46   0
  -6   3  -8    1.18    1.17   0
   6   3   8   -0.51    1.46   0
   6   3   8    0.23    1.20   0
   6   3   8    0.95    1.46   0
   6  -3   8    0.80    1.17   0
   8   4  -8    1.49    1.47   0
  -8  -4   8    0.52    1.20   0
   7   4  -8    0.36    1.44   0
  -7  -4   8    0.14    1.18   0
   6   4  -8   -0.72    1.15   0
  -6  -4   8    0.76    1.38   0
  -5   4   8    0.00    1.14   0
   5   4  -8    0.07    1.10   0
  -5  -4   8    0.04    1.35   0
  -4   4   8   -0.73    1.33   0
  -4  -4   8    1.60    1.08   0
   4   4  -8    0.65    1.11   0
  -3   4   8   -0.27    1.35   0
  -3  -4   8    0.78    1.35   0
   3   4  -8    0.59    1.34   0
  -2   4   8    1.47    1.33   0
  -2  -4   8    1.23    1.10   0
   2   4  -8   -1.40    1.11   0
  -1   4   8    2.72    1.16   0
  -1  -4   8    3.87    1.09   0
  -1   4   8    3.24    2.43   0
   1   4  -8    3.36    1.34   0
  -1   4   8    2.63    2.44   0
   0   4   8    2.07    1.37   0
   0   4   8    2.49    1.83   0
   0  -4   8    1.60    1.10   0
   0   4   8    1.63    1.82   0
   0  -4   8    3.81    1.12   0
   0   4  -8    3.37    1.12   0
   1   4   8    1.79    1.39   0
   1  -4   8    0.06    1.10   0
   1  -4   8    0.46    1.11   0
   1   4   8    0.47    1.60   0
  -1   4  -8    0.76    1.12   0
   1   4   8    1.14    1.60   0
   2   4   8    0.53    1.14   0
   2  -4   8    0.93    1.11   0
   2  -4   8    0.92    1.10   0
  -2   4  -8    0.42    1.39   0
   2   4   8   -0.15    1.67   0
   2   4   8    0.85    1.62   0
   3  -4   8    1.93    1.16   0
   3  -4   8   -0.76    1.14   0
  -3   4  -8   -0.13    1.15   0
   3   4   8    0.12    1.65   0
   3   4   8    0.27    1.42   0
   3   4   8    0.87    1.42   0
   4  -4   8    0.84    1.15   0
   4  -4   8    1.92    1.10   0
  -4   4  -8    0.82    1.17   0
   4   4   8    1.18    1.71   0
   4   4   8    0.62    1.45   0
   4   4   8    0.23    1.20   0
  -4   5   8   -0.47    1.50   0
  -4  -5   8    1.27    1.19   0
   4   5  -8    0.70    1.46   0
  -3   5   8    2.03    1.71   0
  -3  -5   8    0.91    1.18   0
   3   5  -8    1.56    1.19   0
  -2   5   8    6.80    1.75   0
  -2  -5   8    5.58    1.18   0
   2   5  -8    4.72    1.18   0
  -1   5   8    2.64    1.52   0
  -1  -5   8    1.16    1.21   0
   1   5  -8    3.82    1.19   0
   0  -5   8    3.34    1.18   0
   0  -5   8    3.09    1.23   0
   0   5  -8    3.57    1.22   0
   0   5   8    2.36    1.53   0
   1   5   8    1.73    2.35   0
   1  -5   8    1.25    1.19   0
   1  -5   8    2.22    1.49   0
  -1   5  -8    2.55    1.21   0
   1   5   8    0.89    2.15   0
   1   5   8    0.92    1.77   0
  -6   1   9    0.53    1.96   0
   5   1  -9    1.24    1.47   0
  -5  -1   9    0.53    1.20   0
  -5   1   9   -0.22    1.70   0
  -4   1   9    0.44    1.72   0
   4   1  -9    1.15    1.47   0
  -4  -1   9    0.26    1.43   0
  -4   1   9    1.02    1.67   0
  -3   1   9    1.46    1.93   0
   3   1  -9    1.81    1.49   0
  -3  -1   9    1.21    1.48   0
  -3   1   9    2.26    1.69   0
  -2   1   9    8.67    1.21   0
   2   1  -9    9.32    1.51   0
  -2  -1   9    8.33    1.22   0
  -2   1   9    8.55    1.54   0
  -2   1   9    6.89    1.77   0
  -1   1   9    8.96    1.78   0
  -1   1   9    9.78    1.23   0
  -1  -1   9   11.14    1.47   0
  -1   1   9    8.17    1.75   0
  -1  -1   9    8.96    1.22   0
   1   1  -9    7.20    1.50   0
   0   1   9    1.15    1.18   0
   0   1   9    0.83    1.50   0
   0  -1   9    2.53    1.41   0
   0  -1   9    1.13    1.20   0
   0   1  -9    1.72    1.48   0
   0   1   9    1.07    1.51   0
   1   1   9    1.91    1.50   0
   1   1   9    1.37    1.46   0
   1   1   9    3.12    1.44   0
   1  -1   9    1.21    1.46   0
   1  -1   9    2.13    1.43   0
  -1   1  -9    1.82    1.20   0
   2  -1   9   -0.20    1.48   0
   2   1   9    2.06    1.43   0
  -4   2   9    0.16    2.35   0
  -4   2   9    0.54    2.16   0
  -3   2   9    0.94    1.21   0
   3   2  -9    0.59    1.48   0
  -3  -2   9   -0.07    1.19   0
  -3   2   9    0.76    2.02   0
  -3   2   9    1.11    1.74   0
  -2   2   9    0.79    1.20   0
  -2  -2   9    0.37    1.22   0
   2   2  -9    0.18    1.22   0
  -2   2   9    0.97    1.74   0
  -2   2   9    0.29    1.79   0
  -1   2   9    1.37    1.23   0
  -1  -2   9    2.28    1.16   0
  -1   2   9    0.06    1.51   0
  -1  -2   9    1.76    1.46   0
   1   2  -9    0.94    1.21   0
  -1   2   9    0.70    1.78   0
   0   2   9   -0.72    1.48   0
   0   2   9    0.23    1.51   0
   0  -2   9    1.68    1.16   0
   0  -2   9    0.96    1.21   0
   0   2  -9    1.39    1.22   0
   0   2   9    0.96    1.80   0
;
_shelx_hkl_checksum     3898
_shelx_res_file
;
TITL shelxt_a.res in Pc
    shelx.res
    created by SHELXL-2018/3 at 23:53:59 on 05-Jun-2020
CELL  0.71073  13.8433   7.0774   6.2142   90.000   95.517   90.000
ZERR     2.00   0.0010   0.0006   0.0005    0.000    0.006    0.000
LATT  -1
SYMM    X, - Y, 1/2 + Z
SFAC  C    H    N    O
UNIT  30 30 2 2
MERG   2
OMIT    -4   0  -4
OMIT     0   1   0
TWIN
EQIV $1 +X,+Y,-1+Z
HTAB O1 N1
HTAB C4 O1_$1
MORE -1
FMAP   2
PLAN    1
SIZE     0.140   0.527   0.750
ACTA
BOND   $H
CONF
LIST   6
L.S.  25
TEMP    23.00
WGHT    0.097400    0.015900
FVAR       0.79453
O1    4    1.563894    1.682146    1.922018    11.00000    0.05225    0.08698 =
         0.04251    0.00868    0.00884   -0.00188
AFIX  83
H1    2    1.515349    1.711085    1.842779    11.00000   -1.50000
AFIX   0
C14   1    1.642873    1.714820    1.820187    11.00000    0.05183    0.04421 =
         0.03589    0.00147    0.00349   -0.00024
N1    3    1.464855    1.775807    1.562761    11.00000    0.04636    0.04636 =
         0.04793    0.00286    0.00452   -0.00102
C7    1    1.203414    1.810318    1.395967    11.00000    0.03719    0.05378 =
         0.06542   -0.00704    0.00973    0.00139
AFIX  43
H7    2    1.148245    1.853517    1.454950    11.00000   -1.20000
AFIX   0
C5    1    1.375360    1.767516    1.431092    11.00000    0.04590    0.04203 =
         0.04061    0.00539    0.00367   -0.00301
C10   1    1.722468    1.817627    1.507134    11.00000    0.04415    0.04279 =
         0.04351    0.00307    0.00299   -0.00170
AFIX  43
H10   2    1.718715    1.864633    1.366824    11.00000   -1.20000
AFIX   0
C8    1    1.543890    1.806018    1.479208    11.00000    0.04336    0.04741 =
         0.03589    0.00539   -0.00010   -0.00356
AFIX  43
H8    2    1.542131    1.842677    1.335168    11.00000   -1.20000
AFIX   0
C9    1    1.637257    1.783648    1.607412    11.00000    0.04206    0.04262 =
         0.04191   -0.00444    0.00142   -0.00345
C3    1    1.278320    1.669799    1.109268    11.00000    0.05377    0.05091 =
         0.04756   -0.00789   -0.00123   -0.00088
AFIX  43
H3    2    1.274388    1.616264    0.972030    11.00000   -1.20000
AFIX   0
C6    1    1.291733    1.826852    1.513633    11.00000    0.05655    0.04979 =
         0.04769    0.00161    0.01024    0.00112
AFIX  43
H6    2    1.295318    1.878997    1.651540    11.00000   -1.20000
AFIX   0
C2    1    1.193949    1.730592    1.190412    11.00000    0.04631    0.04542 =
         0.05960    0.00477    0.00121    0.00029
C13   1    1.732478    1.674910    1.926748    11.00000    0.05942    0.04551 =
         0.04995   -0.00169   -0.00289   -0.00281
AFIX  43
H13   2    1.737103    1.626082    2.066301    11.00000   -1.20000
AFIX   0
C4    1    1.367914    1.686003    1.225141    11.00000    0.04768    0.04675 =
         0.04954    0.00096    0.01170    0.00370
AFIX  43
H4    2    1.423221    1.642909    1.166639    11.00000   -1.20000
AFIX   0
C12   1    1.815578    1.707842    1.825088    11.00000    0.04535    0.05245 =
         0.06103   -0.00079   -0.00608    0.00098
AFIX  43
H12   2    1.875444    1.679660    1.899117    11.00000   -1.20000
AFIX   0
C15   1    1.904350    1.811859    1.505683    11.00000    0.05115    0.07764 =
         0.08195    0.00727    0.01042   -0.00061
AFIX  33
H15A  2    1.886555    1.863232    1.364448    11.00000   -1.50000
H15B  2    1.946511    1.898674    1.587855    11.00000   -1.50000
H15C  2    1.937339    1.693734    1.492355    11.00000   -1.50000
AFIX   0
C11   1    1.813469    1.780067    1.620390    11.00000    0.04276    0.04131 =
         0.06166   -0.00735    0.00658   -0.00549
C1    1    1.097176    1.706661    1.063000    11.00000    0.04610    0.08114 =
         0.09632   -0.00224   -0.01367   -0.00155
AFIX  33
H1A   2    1.047278    1.756598    1.143908    11.00000   -1.50000
H1B   2    1.096915    1.773211    0.928331    11.00000   -1.50000
H1C   2    1.085349    1.574848    1.035150    11.00000   -1.50000
AFIX   0
HKLF 4
REM  shelxt_a.res in Pc
REM wR2 = 0.1985, GooF = S = 1.052, Restrained GooF = 1.052 for all data
REM R1 = 0.0684 for 2430 Fo > 4sig(Fo) and 0.1139 for all 4081 data
REM 154 parameters refined using 2 restraints
END
WGHT      0.0974      0.0159
REM Highest difference peak  0.224,  deepest hole -0.183,  1-sigma level  0.041
Q1    1   1.3771  1.7231  0.8424  11.00000  0.05    0.22
;
_shelx_res_checksum     79042
