# Supplementary material for: Crystal structure, Hirshfeld surface analysis and DFT studies of (E)-4-methyl-2-{[(4-methyl­phen­yl)imino]­meth­yl}phenol
Source: Acta Crystallogr E Crystallogr Commun. 2020 Jun 16;76(Pt 7):1075–9. doi: 10.1107/S2056989020007847 (PMC7336782; doi:10.1107/S2056989020007847)
Supplement: Supplementary file 2 [file e-76-01075-Isup2.hkl]

data_I                                                                          
_shelx_title ' shelxt_a.res in Pc'                                              
_shelx_refln_list_code          4                                               
_shelx_F_calc_maximum      118.83                                               
_exptl_crystal_F_000       240.00                                               
_reflns_d_resolution_high  0.6724                                               
                                                                                
loop_                                                                           
 _space_group_symop_operation_xyz                                               
 'x, y, z'                                                                      
 'x, -y, z+1/2'                                                                 
                                                                                
_cell_length_a    13.8433                                                       
_cell_length_b     7.0774                                                       
_cell_length_c     6.2142                                                       
_cell_angle_alpha  90.000                                                       
_cell_angle_beta   95.517                                                       
_cell_angle_gamma  90.000                                                       
                                                                                
_shelx_F_squared_multiplier     1.000                                           
                                                                                
loop_                                                                           
 _refln_index_h                                                                 
 _refln_index_k                                                                 
 _refln_index_l                                                                 
 _refln_F_squared_calc                                                          
 _refln_F_squared_meas                                                          
 _refln_F_squared_sigma                                                         
 _refln_observed_status                                                         
  -1   1  -9          2.72          2.88         1.90 o                         
   0   1  -9          2.58          2.72         2.34 o                         
   1   1  -9         14.68         11.41         2.38 o                         
   2   1  -9         15.40         14.76         2.39 o                         
   3   1  -9          2.26          2.87         2.36 o                         
   4   1  -9          0.38          1.82         2.33 o                         
   5   1  -9          0.23          1.96         2.33 o                         
   0   2  -9          1.32          2.20         1.93 o                         
   1   2  -9          0.67          1.49         1.92 o                         
   2   2  -9          0.54          0.29         1.93 o                         
   3   2  -9          1.17          0.93         2.34 o                         
  -2   0  -8          1.77          0.93         1.98 o                         
  -1   0  -8          1.56          2.50         1.92 o                         
   0   0  -8          1.55          2.96         1.55 o                         
   1   0  -8          2.91          3.14         1.92 o                         
   2   0  -8          2.65          0.93         1.89 o                         
   3   0  -8          1.53          3.31         1.93 o                         
   4   0  -8          0.51          1.81         1.92 o                         
   5   0  -8          6.77          8.11         2.00 o                         
   6   0  -8          1.31          1.93         2.01 o                         
   7   0  -8          9.26         10.60         2.12 o                         
   8   0  -8          6.74          5.99         2.14 o                         
   9   0  -8          1.09          0.60         2.14 o                         
  10   0  -8          0.79         -0.24         2.57 o                         
  11   0  -8          0.66          1.79         2.71 o                         
  -5   1  -8          0.60          0.95         1.69 o                         
  -4   1  -8          0.15          0.14         1.66 o                         
  -3   1  -8          0.18          3.09         1.98 o                         
  -2   1  -8          0.08          1.33         1.63 o                         
  -1   1  -8          1.46          2.57         1.93 o                         
   0   1  -8          1.59          4.04         1.57 o                         
   1   1  -8          2.37          3.45         1.92 o                         
   2   1  -8          4.20          5.44         1.23 o                         
   3   1  -8          0.72          1.39         1.39 o                         
   4   1  -8          0.03          0.93         1.46 o                         
   5   1  -8          0.12          0.47         1.41 o                         
   6   1  -8          0.28          0.91         1.77 o                         
   7   1  -8          0.38          1.30         1.55 o                         
   8   1  -8          0.30          1.73         1.67 o                         
   9   1  -8          0.03          1.43         1.77 o                         
  10   1  -8          0.03          0.98         1.88 o                         
  11   1  -8          0.33          2.00         2.33 o                         
  -7   2  -8          0.23          1.82         2.28 o                         
  -6   2  -8          1.42          0.87         1.79 o                         
  -5   2  -8          0.25          2.23         1.69 o                         
  -4   2  -8          3.59          4.75         1.69 o                         
  -3   2  -8          0.97         -0.38         1.65 o                         
  -2   2  -8          0.26         -1.49         1.93 o                         
  -1   2  -8          0.37          3.03         1.60 o                         
   0   2  -8          2.24          3.48         1.95 o                         
   1   2  -8          3.94          8.27         1.98 o                         
   2   2  -8          1.77          1.09         1.60 o                         
   3   2  -8          0.84         -0.60         1.92 o                         
   4   2  -8          0.13          1.54         1.62 o                         
   5   2  -8          2.83          0.14         2.01 o                         
   6   2  -8          0.53          1.22         1.63 o                         
   7   2  -8          4.03          7.59         2.08 o                         
   8   2  -8          2.81          5.61         2.15 o                         
   9   2  -8          0.20          1.43         2.19 o                         
  10   2  -8          0.29          2.84         2.25 o                         
  11   2  -8          0.06         -0.60         2.33 o                         
  -6   3  -8          0.83          1.87         1.85 o                         
  -5   3  -8          1.55          2.22         2.22 o                         
  -4   3  -8          0.50          0.03         1.76 o                         
  -3   3  -8          0.39          2.49         1.69 o                         
  -2   3  -8          0.14         -0.40         2.09 o                         
  -1   3  -8          5.47          6.64         1.73 o                         
   0   3  -8          6.62          8.32         1.69 o                         
   1   3  -8          9.52         11.69         2.08 o                         
   2   3  -8         17.07         18.83         1.68 o                         
   3   3  -8          3.18          4.10         2.01 o                         
   4   3  -8          0.20         -0.92         1.66 o                         
   5   3  -8          0.39          0.60         2.06 o                         
   6   3  -8          0.64          2.25         1.71 o                         
   7   3  -8          1.14          0.78         1.73 o                         
   8   3  -8          1.19          1.57         1.81 o                         
   9   3  -8          0.13          1.52         1.85 o                         
  10   3  -8          0.22          0.90         1.90 o                         
  -4   4  -8          0.24          1.30         1.85 o                         
  -3   4  -8          0.29         -0.21         1.82 o                         
  -2   4  -8          0.65          0.67         2.20 o                         
  -1   4  -8          0.53          1.20         1.77 o                         
   0   4  -8          2.71          5.34         1.77 o                         
   1   4  -8          4.46          5.32         2.12 o                         
   2   4  -8          0.64         -1.76         1.76 o                         
   3   4  -8          0.16          0.93         2.12 o                         
   4   4  -8          0.16          1.03         1.76 o                         
   5   4  -8          0.10          0.11         1.74 o                         
   6   4  -8          0.03         -1.14         1.82 o                         
   7   4  -8          0.04          0.57         2.28 o                         
   8   4  -8          0.22          2.36         2.33 o                         
  -1   5  -8          2.34          4.04         1.92 o                         
   0   5  -8          3.64          5.66         1.93 o                         
   1   5  -8          5.42          6.05         1.89 o                         
   2   5  -8          9.62          7.48         1.87 o                         
   3   5  -8          2.18          2.47         1.89 o                         
   4   5  -8          0.32          1.11         2.31 o                         
  -6   1  -7          4.58          7.92         1.84 o                         
  -5   1  -7         24.48         21.92         1.55 o                         
  -4   1  -7          8.55          8.24         1.49 o                         
  -3   1  -7          0.07          3.25         1.38 o                         
  -2   1  -7          0.01         -0.87         1.35 o                         
  -1   1  -7          6.64          5.50         1.38 o                         
   0   1  -7         18.07         16.34         1.15 o                         
   1   1  -7          7.70          9.54         1.09 o                         
   2   1  -7         31.66         30.62         1.18 o                         
   3   1  -7         13.17         12.46         1.14 o                         
   4   1  -7          2.99          4.32         1.72 o                         
   5   1  -7          4.52          3.97         1.30 o                         
   6   1  -7         16.95         20.44         1.62 o                         
   7   1  -7         10.61         11.52         1.46 o                         
   8   1  -7          3.20          4.34         1.43 o                         
   9   1  -7          0.19          0.79         1.47 o                         
  10   1  -7          0.65          0.73         1.58 o                         
  11   1  -7          7.57          7.34         1.67 o                         
  12   1  -7          0.49          1.40         1.79 o                         
  13   1  -7          7.16          7.78         1.87 o                         
  14   1  -7          3.40          3.66         2.00 o                         
  -8   2  -7          0.86          1.31         1.63 o                         
  -7   2  -7          0.61          1.89         1.54 o                         
  -6   2  -7          1.91          1.01         1.52 o                         
  -5   2  -7          0.25          2.49         1.77 o                         
  -4   2  -7          5.72          4.31         1.81 o                         
  -3   2  -7          2.93          2.28         1.46 o                         
  -2   2  -7          0.94          3.94         1.73 o                         
  -1   2  -7          0.95         -0.22         1.66 o                         
   0   2  -7          2.00          5.89         1.69 o                         
   1   2  -7          4.58          4.86         1.65 o                         
   2   2  -7          0.91          0.98         1.69 o                         
   3   2  -7          0.19          1.68         1.38 o                         
   4   2  -7          0.79          1.41         1.36 o                         
   5   2  -7          8.41         11.55         1.77 o                         
   6   2  -7          1.96          3.90         1.77 o                         
   7   2  -7          6.82          9.09         1.87 o                         
   8   2  -7         10.01         12.56         1.49 o                         
   9   2  -7          3.02          3.14         1.87 o                         
  10   2  -7          1.12          3.56         1.93 o                         
  11   2  -7          0.35         -0.16         2.00 o                         
  12   2  -7          0.05          1.43         2.12 o                         
  13   2  -7          0.02          0.22         2.19 o                         
  14   2  -7          0.16          2.04         2.31 o                         
  -9   3  -7          1.11          1.06         1.74 o                         
  -8   3  -7          0.53          1.14         1.73 o                         
  -7   3  -7          0.33          3.01         1.65 o                         
  -6   3  -7          0.32         -0.36         1.52 o                         
  -5   3  -7          1.86          5.24         1.82 o                         
  -4   3  -7          1.26          4.10         1.81 o                         
  -3   3  -7          1.12          3.87         1.81 o                         
  -2   3  -7          1.82          5.56         1.76 o                         
  -1   3  -7          2.24         -0.44         1.74 o                         
   0   3  -7          0.29          2.00         1.39 o                         
   1   3  -7          1.47          2.52         1.43 o                         
   2   3  -7          4.16          5.34         1.36 o                         
   3   3  -7          3.36          5.18         1.69 o                         
   4   3  -7          1.21          2.17         1.71 o                         
   5   3  -7          0.41          0.30         1.77 o                         
   6   3  -7          1.30          4.20         1.47 o                         
   7   3  -7          1.30          6.02         1.84 o                         
   8   3  -7          1.88          1.19         1.55 o                         
   9   3  -7          1.06          1.84         1.58 o                         
  10   3  -7          1.27          0.33         2.03 o                         
  11   3  -7          0.57          0.52         1.68 o                         
  12   3  -7          0.21         -0.02         1.77 o                         
  13   3  -7          1.39          3.10         2.31 o                         
  -9   4  -7          0.15          1.31         1.87 o                         
  -8   4  -7          1.01          3.37         1.84 o                         
  -7   4  -7          1.04          3.33         1.71 o                         
  -6   4  -7          2.25          3.04         1.66 o                         
  -5   4  -7          0.09          3.06         1.63 o                         
  -4   4  -7          9.09         11.15         1.65 o                         
  -3   4  -7          4.08          5.73         1.55 o                         
  -2   4  -7          0.38          1.35         1.49 o                         
  -1   4  -7          0.85          1.44         1.84 o                         
   0   4  -7          4.91          4.53         1.85 o                         
   1   4  -7         12.28         15.67         1.85 o                         
   2   4  -7          1.18          4.34         1.52 o                         
   3   4  -7          0.15          0.55         1.46 o                         
   4   4  -7          1.56          3.69         1.47 o                         
   5   4  -7          7.82         10.17         1.89 o                         
   6   4  -7          2.00          6.30         1.58 o                         
   7   4  -7          9.81         11.44         1.66 o                         
   8   4  -7         11.78         13.35         2.04 o                         
   9   4  -7          2.40          2.49         2.04 o                         
  10   4  -7          0.51         -0.41         2.09 o                         
  11   4  -7          0.36          0.40         1.79 o                         
  12   4  -7          0.63          2.77         2.31 o                         
  -7   5  -7          0.18         -1.16         1.90 o                         
  -6   5  -7          0.95          0.78         1.84 o                         
  -5   5  -7          1.96          2.20         1.71 o                         
  -4   5  -7          0.09          2.20         1.68 o                         
  -3   5  -7          2.86          5.18         1.68 o                         
  -2   5  -7          4.28          2.72         1.62 o                         
  -1   5  -7          6.09          6.05         1.96 o                         
   0   5  -7          5.52          6.64         1.62 o                         
   1   5  -7          0.49          0.40         1.60 o                         
   2   5  -7          0.55          0.30         1.62 o                         
   3   5  -7          0.29          3.69         1.92 o                         
   4   5  -7          0.19          3.71         1.62 o                         
   5   5  -7          1.25          1.17         1.95 o                         
   6   5  -7          1.50          2.11         1.65 o                         
   7   5  -7          0.33          1.09         1.65 o                         
   8   5  -7          0.85          0.35         1.71 o                         
   9   5  -7          2.12          2.49         1.82 o                         
  10   5  -7          2.02          3.12         1.87 o                         
  -4   6  -7          4.37          1.76         1.87 o                         
  -3   6  -7          1.61         -0.98         1.79 o                         
  -2   6  -7          0.10          0.82         1.77 o                         
  -1   6  -7          0.82          1.03         1.74 o                         
   0   6  -7          3.91          4.01         1.77 o                         
   1   6  -7         10.96         11.53         1.77 o                         
   2   6  -7          0.83          1.65         1.73 o                         
   3   6  -7          0.17          0.73         1.73 o                         
   4   6  -7          1.13          3.82         2.11 o                         
   5   6  -7          1.43          0.90         1.76 o                         
   6   6  -7          0.83          0.86         1.79 o                         
   7   6  -7          3.87          3.72         1.89 o                         
  -5   0  -6          1.12          2.79         1.57 o                         
  -4   0  -6         25.86         20.75         1.65 o                         
  -3   0  -6         21.19         19.85         1.62 o                         
  -2   0  -6          1.78          0.30         1.52 o                         
  -1   0  -6          3.30          4.40         1.47 o                         
   0   0  -6          7.41          6.67         1.24 o                         
   1   0  -6         91.77         86.49         1.90 o                         
   2   0  -6         16.62         15.67         1.55 o                         
   3   0  -6          5.19          5.18         1.22 o                         
   4   0  -6         12.32         12.31         1.55 o                         
   5   0  -6         24.24         22.07         1.65 o                         
   6   0  -6         19.25         18.80         1.66 o                         
   7   0  -6         21.97         23.33         1.71 o                         
   8   0  -6         48.98         48.11         1.85 o                         
   9   0  -6         12.40         10.41         1.95 o                         
  10   0  -6          2.94          1.84         1.69 o                         
  11   0  -6          2.17          2.17         1.76 o                         
  12   0  -6          8.31         12.45         1.89 o                         
  13   0  -6          3.41          5.24         2.28 o                         
  14   0  -6          0.19         -0.10         2.33 o                         
  15   0  -6          0.47          1.27         2.19 o                         
  16   0  -6          2.85          1.98         2.65 o                         
  -7   1  -6          3.10          1.30         1.35 o                         
  -6   1  -6          1.95          1.41         1.31 o                         
  -5   1  -6         17.95         17.04         1.36 o                         
  -4   1  -6         10.84          9.71         1.65 o                         
  -3   1  -6          1.72          1.05         1.24 o                         
  -2   1  -6          1.76          0.92         1.20 o                         
  -1   1  -6          2.05          2.06         0.95 o                         
   0   1  -6          6.71          5.89         1.07 o                         
   1   1  -6          1.10          1.56         0.88 o                         
   2   1  -6          2.37          2.48         0.98 o                         
   3   1  -6          1.04          2.52         1.06 o                         
   4   1  -6          0.86          0.89         1.06 o                         
   5   1  -6          3.37          4.23         1.10 o                         
   6   1  -6         14.11         12.38         1.10 o                         
   7   1  -6         14.86         14.79         1.33 o                         
   8   1  -6          0.54          0.61         1.22 o                         
   9   1  -6          1.03          1.14         1.24 o                         
  10   1  -6          1.12          1.54         1.33 o                         
  11   1  -6          2.31          3.50         1.41 o                         
  12   1  -6          0.40          0.63         1.38 o                         
  13   1  -6          0.24          1.63         1.52 o                         
  14   1  -6          0.07          0.76         1.59 o                         
  15   1  -6          0.15          0.02         1.45 o                         
  16   1  -6          0.05          0.80         1.55 o                         
  -9   2  -6          0.52          2.39         1.81 o                         
  -8   2  -6          1.93          0.57         1.74 o                         
  -7   2  -6          5.05          3.47         1.69 o                         
  -6   2  -6          1.18          0.67         1.36 o                         
  -5   2  -6          0.38          0.59         1.31 o                         
  -4   2  -6         17.21         15.71         1.38 o                         
  -3   2  -6         15.12         14.26         1.35 o                         
  -2   2  -6          2.60          3.41         1.24 o                         
  -1   2  -6          3.98          5.20         1.25 o                         
   0   2  -6          4.97          3.44         1.27 o                         
   1   2  -6         62.57         56.04         1.46 o                         
   2   2  -6          9.35         13.23         1.55 o                         
   3   2  -6          1.45          2.08         1.47 o                         
   4   2  -6          8.80          6.43         1.27 o                         
   5   2  -6          9.12          7.90         1.60 o                         
   6   2  -6          6.43          5.64         1.31 o                         
   7   2  -6         13.52         11.96         1.38 o                         
   8   2  -6         27.00         24.38         1.49 o                         
   9   2  -6          6.51          4.23         1.38 o                         
  10   2  -6          2.15          3.15         1.73 o                         
  11   2  -6          0.68          2.47         1.79 o                         
  12   2  -6          7.99         12.70         1.87 o                         
  13   2  -6          2.82          5.53         1.96 o                         
  14   2  -6          0.12         -0.05         1.68 o                         
  15   2  -6          0.50          0.33         2.15 o                         
  16   2  -6          1.12          0.89         1.93 o                         
 -10   3  -6          0.11          0.70         1.60 o                         
  -9   3  -6          1.36          1.66         1.54 o                         
  -8   3  -6          0.13         -1.76         1.76 o                         
  -7   3  -6         10.58         10.95         1.50 o                         
  -6   3  -6          8.27          6.46         1.46 o                         
  -5   3  -6         69.24         62.63         1.62 o                         
  -4   3  -6         39.72         40.58         1.54 o                         
  -3   3  -6          5.22          5.66         1.27 o                         
  -2   3  -6          5.68          6.38         1.55 o                         
  -1   3  -6          4.79          3.09         1.33 o                         
   0   3  -6         15.49         14.54         1.63 o                         
   1   3  -6          2.66          5.29         1.20 o                         
   2   3  -6          4.78          3.31         1.57 o                         
   3   3  -6          2.11          0.92         1.30 o                         
   4   3  -6          2.81          3.56         1.27 o                         
   5   3  -6         13.76         13.24         1.73 o                         
   6   3  -6         53.73         57.79         1.89 o                         
   7   3  -6         58.44         73.99         1.93 o                         
   8   3  -6          2.23         -0.48         1.41 o                         
   9   3  -6          3.49          2.27         1.73 o                         
  10   3  -6          3.26          5.78         1.46 o                         
  11   3  -6          7.06          8.09         1.52 o                         
  12   3  -6          1.20          2.06         1.90 o                         
  13   3  -6          0.56          1.24         1.65 o                         
  14   3  -6          0.17         -0.19         2.12 o                         
  15   3  -6          0.53          0.67         2.23 o                         
 -11   4  -6          0.51          0.25         1.85 o                         
 -10   4  -6          2.34          0.98         1.68 o                         
  -9   4  -6          0.35          0.60         2.00 o                         
  -8   4  -6          0.00          0.68         1.54 o                         
  -7   4  -6          2.26          2.04         1.52 o                         
  -6   4  -6          0.60          3.68         1.47 o                         
  -5   4  -6          1.15          7.02         1.79 o                         
  -4   4  -6          7.14          6.53         1.44 o                         
  -3   4  -6          6.05          6.62         1.38 o                         
  -2   4  -6          4.01          6.57         1.65 o                         
  -1   4  -6          1.86          2.44         1.33 o                         
   0   4  -6          1.59          1.44         1.31 o                         
   1   4  -6         16.34         12.34         1.35 o                         
   2   4  -6          2.71          3.28         1.28 o                         
   3   4  -6          0.13          2.36         1.33 o                         
   4   4  -6          4.20          2.74         1.33 o                         
   5   4  -6          1.85          1.60         1.38 o                         
   6   4  -6          0.29          0.48         1.35 o                         
   7   4  -6          3.61          5.86         1.74 o                         
   8   4  -6          4.04          5.88         1.46 o                         
   9   4  -6          1.36          1.95         1.49 o                         
  10   4  -6          1.83          2.61         1.54 o                         
  11   4  -6          0.12          0.35         1.55 o                         
  12   4  -6          5.06          6.35         2.04 o                         
  13   4  -6          1.37          1.62         1.74 o                         
  14   4  -6          0.05         -1.14         1.87 o                         
 -10   5  -6          0.00          4.37         1.82 o                         
  -9   5  -6          0.16          1.47         1.73 o                         
  -8   5  -6          0.24          0.30         1.68 o                         
  -7   5  -6          3.85          3.17         1.62 o                         
  -6   5  -6          5.49          5.29         1.92 o                         
  -5   5  -6         34.94         33.19         1.68 o                         
  -4   5  -6         19.35         18.15         1.62 o                         
  -3   5  -6          1.02          3.93         1.44 o                         
  -2   5  -6          1.05          1.55         1.74 o                         
  -1   5  -6          0.50          1.22         1.41 o                         
   0   5  -6          0.89          1.41         1.38 o                         
   1   5  -6          0.26          0.25         1.38 o                         
   2   5  -6          0.31          2.01         1.41 o                         
   3   5  -6          0.15          2.80         1.39 o                         
   4   5  -6          0.72          2.85         1.38 o                         
   5   5  -6          7.75          8.51         1.79 o                         
   6   5  -6         26.54         25.44         1.65 o                         
   7   5  -6         31.14         31.21         1.93 o                         
   8   5  -6          1.24          3.18         1.55 o                         
   9   5  -6          0.73          2.06         1.60 o                         
  10   5  -6          0.58         -0.27         1.63 o                         
  11   5  -6          1.20          2.27         1.66 o                         
  12   5  -6          0.22          2.42         1.77 o                         
  13   5  -6          0.11          1.16         1.85 o                         
  -8   6  -6          0.41          1.41         1.79 o                         
  -7   6  -6          1.50          1.49         1.69 o                         
  -6   6  -6          0.36         -1.57         1.73 o                         
  -5   6  -6          0.66          2.41         1.63 o                         
  -4   6  -6          2.00          3.34         1.60 o                         
  -3   6  -6          1.82          2.71         1.95 o                         
  -2   6  -6          2.99          7.08         1.92 o                         
  -1   6  -6          0.08         -0.67         1.52 o                         
   0   6  -6          0.25         -0.76         1.55 o                         
   1   6  -6          0.77          0.06         1.54 o                         
   2   6  -6          0.39          5.62         1.85 o                         
   3   6  -6          0.84          0.73         1.49 o                         
   4   6  -6          1.91          0.32         1.54 o                         
   5   6  -6          2.40          1.01         1.57 o                         
   6   6  -6          0.61          2.23         1.60 o                         
   7   6  -6          0.57         -0.93         1.63 o                         
   8   6  -6          0.02         -0.24         1.71 o                         
   9   6  -6          0.25         -1.27         1.71 o                         
  10   6  -6          0.47          1.38         2.20 o                         
  11   6  -6          0.34         -1.03         1.85 o                         
  -6   7  -6          1.19          1.58         1.85 o                         
  -5   7  -6          4.46          3.53         1.79 o                         
  -4   7  -6          2.68          1.36         1.81 o                         
  -3   7  -6          0.19          0.73         1.74 o                         
  -2   7  -6          0.50         -1.73         1.73 o                         
  -1   7  -6          0.89          3.60         1.69 o                         
   0   7  -6          5.82          6.35         1.74 o                         
   1   7  -6          0.37          1.28         1.69 o                         
   2   7  -6          1.87          2.74         1.66 o                         
   3   7  -6          0.09          0.98         1.68 o                         
   4   7  -6          0.07         -1.74         1.74 o                         
   5   7  -6          0.93         -0.74         2.09 o                         
   6   7  -6          3.40          3.22         1.76 o                         
   7   7  -6          4.52          5.48         1.79 o                         
   8   7  -6          0.47          1.49         2.25 o                         
   1   8  -6          0.32         -0.10         1.90 o                         
  -8   1  -5          1.18          2.41         1.27 o                         
  -7   1  -5         47.82         43.23         1.44 o                         
  -6   1  -5         60.74         56.63         1.47 o                         
  -5   1  -5        228.05        255.72         2.15 o                         
  -4   1  -5        288.43        310.16         2.42 o                         
  -3   1  -5         32.21         37.18         1.30 o                         
  -2   1  -5          1.00          2.20         0.87 o                         
  -1   1  -5          6.62          8.21         0.96 o                         
   0   1  -5          2.53          2.60         0.87 o                         
   1   1  -5          0.30          1.81         0.96 o                         
   2   1  -5         15.53         14.10         1.12 o                         
   3   1  -5          2.59          2.97         0.90 o                         
   4   1  -5         25.47         22.34         1.31 o                         
   5   1  -5        145.09        154.57         1.61 o                         
   6   1  -5        153.35        181.34         3.15 o                         
   7   1  -5        431.48        460.48         5.90 o                         
   8   1  -5         49.90         53.44         1.36 o                         
   9   1  -5          0.57          4.90         1.16 o                         
  10   1  -5          2.85          2.40         1.18 o                         
  11   1  -5          0.80          0.82         1.19 o                         
  12   1  -5          3.35          3.67         1.32 o                         
  13   1  -5          4.34          4.43         1.32 o                         
  14   1  -5          2.06          1.22         1.42 o                         
  15   1  -5          0.45          0.98         1.17 o                         
  16   1  -5          6.54          9.41         1.35 o                         
  17   1  -5          1.83          2.29         1.42 o                         
  18   1  -5         20.90         21.32         1.64 o                         
  -9   2  -5          0.59          1.96         1.38 o                         
  -8   2  -5          2.58          4.72         1.27 o                         
  -7   2  -5          6.18          3.87         1.30 o                         
  -6   2  -5         18.03         16.79         1.35 o                         
  -5   2  -5         19.09         19.77         1.28 o                         
  -4   2  -5          4.17          2.74         1.20 o                         
  -3   2  -5          3.12          3.94         1.16 o                         
  -2   2  -5          8.47         11.44         1.19 o                         
  -1   2  -5          1.26          3.26         1.12 o                         
   0   2  -5          0.01          2.15         1.11 o                         
   1   2  -5          4.68          3.36         1.11 o                         
   2   2  -5          7.76          7.18         1.12 o                         
   3   2  -5         12.98         12.50         1.43 o                         
   4   2  -5          8.89          8.86         1.19 o                         
   5   2  -5          0.20          1.06         1.14 o                         
   6   2  -5          0.53          1.19         1.19 o                         
   7   2  -5          5.23          7.33         1.50 o                         
   8   2  -5          0.35          2.80         1.22 o                         
   9   2  -5          0.38          1.19         1.25 o                         
  10   2  -5          0.18          0.74         1.27 o                         
  11   2  -5          3.50          3.29         1.15 o                         
  12   2  -5          0.19          0.30         1.14 o                         
  13   2  -5          1.38          1.44         1.32 o                         
  14   2  -5          0.84          2.11         1.20 o                         
  15   2  -5          1.12          1.24         1.28 o                         
  16   2  -5          1.06          2.14         1.33 o                         
  17   2  -5          1.74          2.50         1.62 o                         
 -11   3  -5         11.86         10.96         1.58 o                         
 -10   3  -5          0.57          2.77         1.46 o                         
  -9   3  -5          2.12          2.08         1.35 o                         
  -8   3  -5          2.86          1.55         1.35 o                         
  -7   3  -5          4.98          3.61         1.33 o                         
  -6   3  -5         10.46         10.72         1.30 o                         
  -5   3  -5         54.24         59.43         1.82 o                         
  -4   3  -5         63.98         58.29         1.50 o                         
  -3   3  -5          4.97          5.04         1.19 o                         
  -2   3  -5          4.39          2.06         1.22 o                         
  -1   3  -5          0.13          1.36         1.12 o                         
   0   3  -5         36.51         34.34         1.57 o                         
   1   3  -5          7.06          3.79         1.17 o                         
   2   3  -5         18.05         14.72         1.22 o                         
   3   3  -5          3.39          2.66         1.17 o                         
   4   3  -5          4.55          6.76         1.44 o                         
   5   3  -5         24.51         22.97         1.28 o                         
   6   3  -5         33.63         37.27         1.44 o                         
   7   3  -5         94.83         95.85         1.62 o                         
   8   3  -5          9.39          9.62         1.33 o                         
   9   3  -5          1.75          2.53         1.57 o                         
  10   3  -5          1.43          3.39         1.31 o                         
  11   3  -5          4.24          6.99         1.39 o                         
  12   3  -5          4.02          5.40         1.76 o                         
  13   3  -5          2.54          2.98         1.50 o                         
  14   3  -5          1.50          2.80         1.93 o                         
  15   3  -5          0.29          2.49         1.68 o                         
  16   3  -5          1.80          3.10         1.81 o                         
  17   3  -5          0.45          2.22         2.38 o                         
 -11   4  -5          0.80          0.51         1.60 o                         
 -10   4  -5          3.91          5.89         1.52 o                         
  -9   4  -5          0.65          3.39         1.77 o                         
  -8   4  -5          2.48          3.17         1.41 o                         
  -7   4  -5          5.25          5.13         1.66 o                         
  -6   4  -5         24.78         22.54         1.43 o                         
  -5   4  -5         27.60         26.50         1.39 o                         
  -4   4  -5          2.76          1.84         1.28 o                         
  -3   4  -5          1.77          4.47         1.54 o                         
  -2   4  -5          6.31          9.39         1.28 o                         
  -1   4  -5          1.82          1.68         1.22 o                         
   0   4  -5          0.43          1.79         1.22 o                         
   1   4  -5          5.06          6.08         1.19 o                         
   2   4  -5          4.60          6.15         1.19 o                         
   3   4  -5         10.65          9.54         1.25 o                         
   4   4  -5          7.05          6.78         1.28 o                         
   5   4  -5          1.37         -0.25         1.19 o                         
   6   4  -5          3.58          2.41         1.22 o                         
   7   4  -5          3.99          6.30         1.30 o                         
   8   4  -5          0.38          1.81         1.65 o                         
   9   4  -5          0.16          2.25         1.33 o                         
  10   4  -5          0.07          0.27         1.38 o                         
  11   4  -5          3.32          5.35         1.44 o                         
  12   4  -5          0.04          3.29         1.84 o                         
  13   4  -5          0.79          2.74         1.55 o                         
  14   4  -5          0.67          1.57         1.65 o                         
  15   4  -5          1.20          2.19         1.77 o                         
  16   4  -5          0.78          0.59         2.27 o                         
 -12   5  -5          0.96          0.57         1.81 o                         
 -11   5  -5          7.56          8.00         1.77 o                         
 -10   5  -5          0.28         -1.69         1.95 o                         
  -9   5  -5          4.51          5.26         1.55 o                         
  -8   5  -5          2.52          4.42         1.76 o                         
  -7   5  -5          3.50          3.09         1.43 o                         
  -6   5  -5          1.15          0.43         1.43 o                         
  -5   5  -5          0.24         -0.05         1.36 o                         
  -4   5  -5          0.24         -0.35         1.36 o                         
  -3   5  -5          0.92          0.60         1.63 o                         
  -2   5  -5          8.12          7.92         1.33 o                         
  -1   5  -5          1.07          1.58         1.33 o                         
   0   5  -5         49.27         44.37         1.73 o                         
   1   5  -5          9.39         10.61         1.30 o                         
   2   5  -5         14.04         18.99         1.60 o                         
   3   5  -5          8.06          8.32         1.35 o                         
   4   5  -5          4.97          6.04         1.27 o                         
   5   5  -5          1.18          3.10         1.27 o                         
   6   5  -5          0.08          1.71         1.35 o                         
   7   5  -5          0.05          2.41         1.33 o                         
   8   5  -5          0.71          3.17         1.68 o                         
   9   5  -5          4.43          4.45         1.43 o                         
  10   5  -5          1.12          3.71         1.49 o                         
  11   5  -5          9.57         12.80         1.60 o                         
  12   5  -5          5.12          8.81         1.66 o                         
  13   5  -5          1.80          2.80         1.68 o                         
  14   5  -5          0.90          0.19         1.77 o                         
  15   5  -5          0.08          2.47         1.87 o                         
 -11   6  -5          0.04          0.84         1.84 o                         
 -10   6  -5          0.14          0.08         1.74 o                         
  -9   6  -5          0.18          1.63         1.71 o                         
  -8   6  -5          0.89         -1.14         1.62 o                         
  -7   6  -5          0.65          3.34         1.47 o                         
  -6   6  -5          8.03          7.30         1.58 o                         
  -5   6  -5         11.02         12.55         1.52 o                         
  -4   6  -5          0.72          0.38         1.46 o                         
  -3   6  -5          0.55          3.64         1.49 o                         
  -2   6  -5          0.07          3.42         1.41 o                         
  -1   6  -5          0.14          2.60         1.69 o                         
   0   6  -5          0.29         -1.36         1.36 o                         
   1   6  -5          0.46          1.77         1.38 o                         
   2   6  -5          0.29         -0.14         1.36 o                         
   3   6  -5          2.35          2.58         1.35 o                         
   4   6  -5          0.84          3.48         1.44 o                         
   5   6  -5          1.57          2.55         1.46 o                         
   6   6  -5          6.09          6.32         1.77 o                         
   7   6  -5          1.90          1.52         1.44 o                         
   8   6  -5          0.36          1.27         1.49 o                         
   9   6  -5          0.08          0.08         1.49 o                         
  10   6  -5          0.34          1.20         1.58 o                         
  11   6  -5          0.48         -0.08         1.68 o                         
  12   6  -5          0.03         -1.12         1.74 o                         
  13   6  -5          0.03         -0.17         1.82 o                         
  -9   7  -5          2.02          3.41         1.87 o                         
  -8   7  -5          0.59          1.41         1.76 o                         
  -7   7  -5          3.00          4.45         1.74 o                         
  -6   7  -5          1.62          4.06         1.71 o                         
  -5   7  -5          2.96          3.90         1.62 o                         
  -4   7  -5          2.69          4.36         1.98 o                         
  -3   7  -5          0.29          0.57         1.54 o                         
  -2   7  -5          2.76          3.28         1.54 o                         
  -1   7  -5          0.30          0.65         1.52 o                         
   0   7  -5         12.48         10.85         1.90 o                         
   1   7  -5          3.30          6.08         1.55 o                         
   2   7  -5          3.59          4.48         1.85 o                         
   3   7  -5          2.13          2.14         1.52 o                         
   4   7  -5          2.59          3.14         1.54 o                         
   5   7  -5          5.14          4.89         1.93 o                         
   6   7  -5          2.21          0.63         1.57 o                         
   7   7  -5          5.85          4.59         1.62 o                         
   8   7  -5          0.60         -0.48         1.66 o                         
   9   7  -5          2.04          2.61         1.73 o                         
  10   7  -5          0.32          0.30         2.12 o                         
  11   7  -5          3.44          5.29         1.84 o                         
  -6   8  -5          0.83         -0.08         1.87 o                         
  -5   8  -5          1.67          2.31         1.82 o                         
  -4   8  -5          0.84          1.90         1.77 o                         
  -3   8  -5          0.87          0.30         2.04 o                         
  -2   8  -5          1.07          0.32         2.11 o                         
  -1   8  -5          0.64          1.73         1.71 o                         
   0   8  -5          0.03          1.69         2.09 o                         
   1   8  -5          0.12         -0.55         1.69 o                         
   2   8  -5          0.13          0.33         1.68 o                         
   3   8  -5          0.24          2.74         1.73 o                         
   4   8  -5          0.56          2.77         1.73 o                         
   5   8  -5          1.34          0.81         1.76 o                         
   6   8  -5          2.70          3.91         1.82 o                         
   7   8  -5          0.88          1.52         1.81 o                         
   8   8  -5          0.24         -0.84         1.87 o                         
 -17   0  -4         28.52         18.98         1.98 o                         
 -16   0  -4         26.34         20.99         1.87 o                         
 -15   0  -4          3.71          3.42         1.60 o                         
 -14   0  -4          2.42         -0.43         1.55 o                         
  -5   0  -4        851.64        782.47         3.29 o                         
  -3   0  -4         10.08         12.61         1.38 o                         
  -2   0  -4         37.51         33.41         1.20 o                         
  -1   0  -4         75.71         79.73         1.49 o                         
   0   0  -4         14.24         18.04         1.36 o                         
   1   0  -4         52.16         75.28         1.71 o                         
   2   0  -4         50.23         55.63         1.65 o                         
   3   0  -4         54.91         53.99         1.68 o                         
   4   0  -4          3.98          3.44         1.35 o                         
   5   0  -4         70.85         69.87         1.76 o                         
   6   0  -4        590.26        536.45         3.41 o                         
   7   0  -4         52.27         65.23         1.82 o                         
   8   0  -4         14.22         14.18         1.50 o                         
   9   0  -4          5.96          6.23         1.41 o                         
  10   0  -4         14.47         12.58         1.50 o                         
  11   0  -4         12.31         10.36         1.54 o                         
  12   0  -4          7.18          5.18         1.55 o                         
  13   0  -4         31.41         27.72         1.73 o                         
  14   0  -4          6.51          4.15         1.71 o                         
  15   0  -4          2.48          0.73         1.77 o                         
  16   0  -4          0.98          0.59         1.49 o                         
  17   0  -4          5.77          8.46         2.04 o                         
  18   0  -4          3.98          4.80         1.57 o                         
  19   0  -4          0.29          0.32         1.62 o                         
 -17   1  -4          0.03         -0.36         1.89 o                         
 -16   1  -4          0.33         -0.90         1.71 o                         
 -15   1  -4          0.31         -0.30         1.58 o                         
 -14   1  -4          0.09          1.69         1.49 o                         
 -13   1  -4          0.12          1.38         1.43 o                         
 -12   1  -4          0.58          1.87         1.66 o                         
 -11   1  -4          0.63          1.89         1.25 o                         
  -8   1  -4          2.25          2.99         1.22 o                         
  -7   1  -4          7.60          8.81         1.20 o                         
  -6   1  -4         17.08         16.79         1.30 o                         
  -5   1  -4          4.87          8.63         1.20 o                         
  -4   1  -4         23.43         20.43         1.47 o                         
  -3   1  -4          3.77          6.54         1.12 o                         
  -2   1  -4          0.67          0.83         0.74 o                         
  -1   1  -4         13.63         12.94         0.80 o                         
   0   1  -4         20.70         23.58         1.49 o                         
   1   1  -4         13.06         11.93         0.85 o                         
   2   1  -4          2.16          3.31         2.21 o                         
   3   1  -4          8.67          8.68         0.87 o                         
   4   1  -4          8.68          8.26         0.92 o                         
   5   1  -4         51.43         44.65         2.59 o                         
   6   1  -4          4.03          4.82         1.08 o                         
   7   1  -4         47.40         42.71         1.85 o                         
   8   1  -4         12.13         13.97         1.29 o                         
   9   1  -4          0.32          1.56         1.38 o                         
  10   1  -4          1.04          0.23         1.02 o                         
  11   1  -4          3.82          3.55         1.01 o                         
  12   1  -4          1.51          1.96         1.04 o                         
  13   1  -4          0.25          0.51         1.13 o                         
  14   1  -4          0.48          1.14         1.31 o                         
  15   1  -4          0.33          0.71         1.07 o                         
  16   1  -4          2.68          3.76         1.08 o                         
  17   1  -4          0.12         -0.85         1.18 o                         
  18   1  -4          2.38          3.48         1.22 o                         
  19   1  -4          0.74          0.47         1.26 o                         
 -17   2  -4         15.15          7.49         2.39 o                         
 -16   2  -4         14.47         10.17         1.87 o                         
 -15   2  -4          1.51          0.59         1.66 o                         
 -14   2  -4          1.41         -0.11         1.55 o                         
 -13   2  -4          0.19         -0.57         1.49 o                         
 -12   2  -4          6.13          6.87         1.43 o                         
 -11   2  -4          0.80         -0.35         1.66 o                         
  -9   2  -4          1.16          2.00         1.54 o                         
  -8   2  -4          0.36          2.04         1.17 o                         
  -7   2  -4          8.64          8.09         1.20 o                         
  -6   2  -4        173.73        158.85         1.81 o                         
  -5   2  -4        443.15        396.67         2.46 o                         
  -4   2  -4          4.75          6.83         1.16 o                         
  -3   2  -4          1.44          3.74         1.11 o                         
  -2   2  -4         11.10          9.30         1.12 o                         
  -1   2  -4         37.00         35.53         1.27 o                         
   0   2  -4          6.37          9.55         1.11 o                         
   1   2  -4         41.47         48.19         1.31 o                         
   2   2  -4         32.71         35.45         1.46 o                         
   3   2  -4         19.20         18.38         1.16 o                         
   4   2  -4          4.14          3.42         1.09 o                         
   5   2  -4         42.23         37.97         1.28 o                         
   6   2  -4        351.40        306.68         2.20 o                         
   7   2  -4         32.43         54.24         1.46 o                         
   8   2  -4          4.22         11.10         1.19 o                         
   9   2  -4          1.00          1.19         0.95 o                         
  10   2  -4          6.87          8.35         1.08 o                         
  11   2  -4          7.57          7.64         0.95 o                         
  12   2  -4          5.87          6.06         1.05 o                         
  13   2  -4         17.65         15.31         1.01 o                         
  14   2  -4          1.79          1.22         1.03 o                         
  15   2  -4          0.74          1.35         1.22 o                         
  16   2  -4          0.41          1.01         1.24 o                         
  17   2  -4          5.43          7.26         1.28 o                         
  18   2  -4          3.12          4.27         1.33 o                         
 -16   3  -4          1.61          0.71         1.84 o                         
 -15   3  -4          1.64         -0.03         1.74 o                         
 -14   3  -4          0.26          0.16         1.62 o                         
 -13   3  -4          0.18          0.33         1.85 o                         
 -12   3  -4          1.83          3.04         1.43 o                         
 -11   3  -4          1.91          1.58         0.95 o                         
 -10   3  -4          2.57          4.61         1.65 o                         
  -9   3  -4          7.22          6.89         1.30 o                         
  -8   3  -4          7.85          8.52         1.27 o                         
  -7   3  -4         20.07         18.06         1.27 o                         
  -6   3  -4         51.49         49.00         1.43 o                         
  -5   3  -4         26.58         33.34         1.33 o                         
  -4   3  -4         86.33         78.68         1.54 o                         
  -3   3  -4         10.29         19.01         1.24 o                         
  -2   3  -4          1.64          0.25         1.12 o                         
  -1   3  -4         34.63         31.89         1.28 o                         
   0   3  -4         53.76         57.50         1.36 o                         
   1   3  -4         23.20         27.77         1.20 o                         
   2   3  -4          3.97         10.88         1.39 o                         
   3   3  -4         22.66         25.27         1.20 o                         
   4   3  -4         24.77         25.76         1.50 o                         
   5   3  -4        173.68        169.07         1.74 o                         
   6   3  -4         15.58         19.44         1.50 o                         
   7   3  -4        175.20        174.03         1.81 o                         
   8   3  -4         38.70         39.11         1.35 o                         
   9   3  -4          1.01          3.20         1.19 o                         
  10   3  -4          3.88          4.53         1.25 o                         
  11   3  -4         11.35         11.22         1.35 o                         
  12   3  -4          4.23          6.05         1.66 o                         
  13   3  -4          0.84          0.32         1.20 o                         
  14   3  -4          1.12          1.54         1.18 o                         
  15   3  -4          0.70          1.18         1.20 o                         
  16   3  -4         10.71         13.92         1.32 o                         
  17   3  -4          0.56          0.55         1.54 o                         
  18   3  -4          9.86         10.06         1.71 o                         
 -15   4  -4          0.00          2.36         1.85 o                         
 -14   4  -4          0.71          1.33         1.73 o                         
 -13   4  -4          0.71          1.43         2.01 o                         
 -12   4  -4          8.14          6.77         1.38 o                         
 -11   4  -4          1.39          2.00         1.74 o                         
 -10   4  -4         11.38          9.77         1.39 o                         
  -9   4  -4          1.15          0.81         1.31 o                         
  -8   4  -4          0.38          2.85         1.27 o                         
  -7   4  -4          2.13          1.47         1.28 o                         
  -6   4  -4         14.71         14.40         1.28 o                         
  -5   4  -4         45.29         39.71         1.43 o                         
  -4   4  -4          2.94          5.92         1.24 o                         
  -3   4  -4          5.37          6.53         1.19 o                         
  -2   4  -4          3.52          5.01         1.16 o                         
  -1   4  -4         21.84         19.01         1.25 o                         
   0   4  -4          6.50          8.22         1.19 o                         
   1   4  -4         34.05         36.92         1.49 o                         
   2   4  -4         12.31         11.88         1.19 o                         
   3   4  -4          0.52          2.38         1.16 o                         
   4   4  -4          6.13          5.97         1.16 o                         
   5   4  -4          8.04          8.98         1.49 o                         
   6   4  -4         67.03         69.29         1.47 o                         
   7   4  -4         10.13         12.80         1.25 o                         
   8   4  -4          1.39          3.96         1.49 o                         
   9   4  -4          3.59          3.55         1.22 o                         
  10   4  -4          1.89          3.03         1.33 o                         
  11   4  -4          3.30          4.64         1.31 o                         
  12   4  -4          2.29          4.72         1.39 o                         
  13   4  -4          3.05          2.84         1.77 o                         
  14   4  -4          0.31          0.79         1.85 o                         
  15   4  -4          0.82          2.55         1.60 o                         
  16   4  -4          0.42          0.63         1.74 o                         
  17   4  -4          3.71          3.23         1.92 o                         
 -12   5  -4          0.49          1.16         1.93 o                         
 -11   5  -4          0.70          0.19         1.54 o                         
 -10   5  -4          0.59          1.68         1.47 o                         
  -9   5  -4          1.99          4.12         1.69 o                         
  -8   5  -4          2.09          1.90         1.36 o                         
  -7   5  -4          4.38          1.98         1.35 o                         
  -6   5  -4         13.13         12.10         1.35 o                         
  -5   5  -4         19.53         20.78         1.38 o                         
  -4   5  -4         44.72         45.68         1.71 o                         
  -3   5  -4          3.82          3.20         1.25 o                         
  -2   5  -4          0.75          3.20         1.22 o                         
  -1   5  -4          9.47         12.44         1.22 o                         
   0   5  -4          4.92          4.56         1.24 o                         
   1   5  -4          1.33          1.85         1.19 o                         
   2   5  -4          0.44          1.81         1.19 o                         
   3   5  -4          2.93          4.63         1.22 o                         
   4   5  -4          4.09          4.69         1.25 o                         
   5   5  -4         57.21         56.54         1.43 o                         
   6   5  -4         10.95         14.11         1.30 o                         
   7   5  -4         81.18         83.26         1.60 o                         
   8   5  -4         14.19         18.39         1.58 o                         
   9   5  -4          1.12          0.57         1.35 o                         
  10   5  -4          2.69          2.52         1.38 o                         
  11   5  -4          1.70          2.80         1.36 o                         
  12   5  -4          0.38          2.52         1.49 o                         
  13   5  -4          0.70          3.31         1.55 o                         
  14   5  -4          0.18         -0.57         1.60 o                         
  15   5  -4          0.03         -0.87         2.08 o                         
  16   5  -4          4.83          5.75         1.90 o                         
 -13   6  -4          0.82         -0.05         1.82 o                         
 -12   6  -4          4.22          2.38         1.76 o                         
 -11   6  -4          1.60          3.34         1.66 o                         
 -10   6  -4          7.46          4.06         1.96 o                         
  -9   6  -4          0.63          1.76         1.54 o                         
  -8   6  -4          0.52          2.08         1.49 o                         
  -7   6  -4          1.37          2.66         1.39 o                         
  -6   6  -4          1.72          2.36         1.38 o                         
  -5   6  -4          1.39          3.44         1.39 o                         
  -4   6  -4          2.01          2.04         1.38 o                         
  -3   6  -4          6.93          7.98         1.28 o                         
  -2   6  -4          8.06          4.69         1.62 o                         
  -1   6  -4         13.58         13.91         1.33 o                         
   0   6  -4          6.15          5.24         1.28 o                         
   1   6  -4         13.78         12.53         1.31 o                         
   2   6  -4          2.28          3.58         1.25 o                         
   3   6  -4          1.12          0.95         1.30 o                         
   4   6  -4          3.83          3.80         1.31 o                         
   5   6  -4          3.31          2.39         1.33 o                         
   6   6  -4          0.75          2.87         1.36 o                         
   7   6  -4          1.02         -1.19         1.38 o                         
   8   6  -4          3.95          3.31         1.41 o                         
   9   6  -4          4.51          4.89         1.44 o                         
  10   6  -4          1.44          1.66         1.46 o                         
  11   6  -4          2.12          0.95         1.89 o                         
  12   6  -4          0.62          1.01         1.60 o                         
  13   6  -4          0.09          0.24         1.65 o                         
  14   6  -4          1.15         -0.40         1.79 o                         
  15   6  -4          1.25          2.52         2.27 o                         
 -11   7  -4          0.86          2.55         1.82 o                         
 -10   7  -4          0.09         -1.30         2.14 o                         
  -9   7  -4          0.15          1.27         1.65 o                         
  -8   7  -4          0.83          0.87         1.63 o                         
  -7   7  -4          1.81          2.49         1.57 o                         
  -6   7  -4          2.37          2.25         1.87 o                         
  -5   7  -4          4.47          3.14         1.46 o                         
  -4   7  -4          5.84          5.42         1.47 o                         
  -3   7  -4          1.10          1.74         1.44 o                         
  -2   7  -4          2.74          3.29         1.43 o                         
  -1   7  -4          0.77          1.12         1.36 o                         
   0   7  -4          3.96          3.69         1.39 o                         
   1   7  -4          1.36          1.84         1.36 o                         
   2   7  -4          2.07          0.35         1.39 o                         
   3   7  -4          2.32          2.66         1.41 o                         
   4   7  -4          3.90          5.40         1.46 o                         
   5   7  -4          1.44          2.34         1.76 o                         
   6   7  -4          4.12          5.77         1.47 o                         
   7   7  -4          8.09          6.21         1.54 o                         
   8   7  -4          1.32         -0.24         1.85 o                         
   9   7  -4          1.63          0.40         1.58 o                         
  10   7  -4          1.21          2.66         1.63 o                         
  11   7  -4          0.52          2.04         1.68 o                         
  12   7  -4          0.84          3.23         1.77 o                         
  13   7  -4          0.62         -0.60         1.84 o                         
  -9   8  -4          0.18          1.63         2.31 o                         
  -8   8  -4          0.08         -0.54         1.81 o                         
  -7   8  -4          1.84         -0.38         1.74 o                         
  -6   8  -4          2.96          3.42         1.69 o                         
  -5   8  -4          4.39          5.86         1.66 o                         
  -4   8  -4          0.27         -0.41         1.98 o                         
  -3   8  -4          1.57          1.71         1.57 o                         
  -2   8  -4          2.89          2.74         1.55 o                         
  -1   8  -4          2.30          1.43         1.62 o                         
   0   8  -4          1.96          2.60         1.57 o                         
   1   8  -4          1.88          1.28         1.55 o                         
   2   8  -4          0.04          0.14         1.50 o                         
   3   8  -4          0.80          1.74         1.47 o                         
   4   8  -4          1.88          2.47         1.55 o                         
   5   8  -4          3.02          1.84         1.58 o                         
   6   8  -4          1.84          3.36         1.63 o                         
   7   8  -4          0.04         -1.47         2.08 o                         
   8   8  -4          1.39          1.62         2.12 o                         
   9   8  -4          1.59         -0.33         1.79 o                         
  10   8  -4          0.59          4.31         1.84 o                         
  -4   9  -4          0.08          1.50         1.82 o                         
  -3   9  -4          0.75          0.81         1.84 o                         
  -2   9  -4          1.14         -0.33         1.79 o                         
  -1   9  -4          1.10         -0.03         1.76 o                         
   0   9  -4          4.09          2.79         1.73 o                         
   1   9  -4          1.58          0.22         1.77 o                         
   2   9  -4          2.28          3.85         1.71 o                         
   3   9  -4          3.50          4.40         2.15 o                         
   4   9  -4          3.68          2.69         1.79 o                         
   5   9  -4          2.28          2.25         1.84 o                         
   6   9  -4          0.86         -0.27         2.27 o                         
 -18   1  -3          5.94          5.98         1.33 o                         
 -17   1  -3          9.17          6.78         1.26 o                         
 -16   1  -3          1.35          2.38         1.76 o                         
 -15   1  -3          1.55          1.78         1.13 o                         
 -14   1  -3          0.01         -0.67         1.10 o                         
 -13   1  -3         11.16          8.26         1.08 o                         
 -12   1  -3          7.46          7.14         1.03 o                         
 -11   1  -3         51.77         39.10         1.12 o                         
 -10   1  -3         23.97         15.26         1.00 o                         
  -9   1  -3         34.61         27.39         0.90 o                         
  -8   1  -3          4.12          4.45         0.81 o                         
  -7   1  -3         51.79         43.96         4.78 o                         
  -6   1  -3         30.31         26.55         0.97 o                         
  -5   1  -3          6.80          5.97         1.14 o                         
  -4   1  -3          4.36          4.86         1.14 o                         
  -3   1  -3         62.60         56.08         1.38 o                         
  -2   1  -3         18.34         22.18         0.85 o                         
  -1   1  -3        222.50        244.16        18.28 o                         
   0   1  -3        872.39        968.91        38.23 o                         
   1   1  -3        745.34        805.54        72.20 o                         
   2   1  -3        122.49        122.04         2.38 o                         
   3   1  -3          6.54          6.20         1.06 o                         
   4   1  -3         26.24         23.56         1.02 o                         
   5   1  -3         53.87         54.32         1.11 o                         
   6   1  -3          7.96          6.25         0.92 o                         
   7   1  -3         52.92         56.53         1.73 o                         
   8   1  -3         90.97         84.80         1.21 o                         
   9   1  -3          7.56          6.83         0.95 o                         
  10   1  -3         22.47         20.92         1.10 o                         
  11   1  -3         73.41         64.95         3.71 o                         
  12   1  -3        100.14         84.81         5.15 o                         
  13   1  -3          5.06          4.19         0.98 o                         
  14   1  -3          0.91          1.65         0.94 o                         
  15   1  -3          0.26          0.76         0.89 o                         
  16   1  -3          9.10         10.87         0.97 o                         
  17   1  -3          0.42          0.22         1.02 o                         
  18   1  -3          6.30          7.99         1.12 o                         
  19   1  -3          2.15          3.33         1.11 o                         
 -18   2  -3          0.84          2.29         1.46 o                         
 -17   2  -3          6.38          3.77         1.25 o                         
 -16   2  -3         12.04         12.42         1.32 o                         
 -15   2  -3          0.73          1.52         1.09 o                         
 -14   2  -3          0.21          0.66         1.26 o                         
 -13   2  -3          1.58          2.23         1.69 o                         
 -12   2  -3          2.57          4.35         1.00 o                         
 -11   2  -3          4.53          3.79         0.92 o                         
 -10   2  -3          6.73          5.84         0.96 o                         
  -9   2  -3          5.52          4.30         0.93 o                         
  -8   2  -3          6.92          6.10         0.82 o                         
  -7   2  -3         36.26         34.48         1.31 o                         
  -6   2  -3         81.46         62.64         1.21 o                         
  -5   2  -3        513.94        473.99         2.58 o                         
  -4   2  -3         12.31          9.60         1.16 o                         
  -3   2  -3          6.41          3.22         1.31 o                         
  -2   2  -3         20.04         18.44         1.16 o                         
  -1   2  -3         22.17         18.83         1.16 o                         
   0   2  -3         19.00         16.55         1.14 o                         
   1   2  -3         45.64         39.57         1.49 o                         
   2   2  -3          3.51          1.81         1.11 o                         
   3   2  -3         11.12         10.42         1.12 o                         
   4   2  -3         21.41         18.77         1.11 o                         
   5   2  -3          5.28          4.66         1.06 o                         
   6   2  -3        409.71        364.13         2.36 o                         
   7   2  -3         50.46         45.12         1.14 o                         
   8   2  -3         10.78         13.53         1.01 o                         
   9   2  -3          6.53          8.09         0.90 o                         
  10   2  -3          5.12          5.91         0.86 o                         
  11   2  -3          2.54          1.44         0.94 o                         
  12   2  -3          4.40          4.44         0.89 o                         
  13   2  -3          7.43          5.87         0.89 o                         
  14   2  -3          2.25          0.72         1.00 o                         
  15   2  -3          0.28          0.62         0.92 o                         
  16   2  -3          2.04          2.57         1.02 o                         
  17   2  -3          3.36          3.69         1.06 o                         
  18   2  -3          2.78          5.03         1.23 o                         
  19   2  -3          0.45          1.12         1.22 o                         
 -17   3  -3          4.56          3.17         1.81 o                         
 -16   3  -3          0.35         -0.10         1.68 o                         
 -15   3  -3          0.50         -0.32         1.93 o                         
 -14   3  -3          0.42          1.22         1.47 o                         
 -13   3  -3          2.56          3.64         1.44 o                         
 -12   3  -3          1.47          2.74         1.38 o                         
 -11   3  -3         15.75         12.42         1.62 o                         
 -10   3  -3          5.36          4.73         0.89 o                         
  -9   3  -3          2.39          2.76         0.84 o                         
  -8   3  -3          1.38          1.44         0.83 o                         
  -7   3  -3         34.01         27.86         0.91 o                         
  -6   3  -3         56.55         51.44         2.80 o                         
  -5   3  -3         11.19         10.07         1.39 o                         
  -4   3  -3          6.04          5.21         1.14 o                         
  -3   3  -3         26.21         20.94         1.16 o                         
  -2   3  -3          5.69          4.15         1.09 o                         
  -1   3  -3         19.12         18.30         1.19 o                         
   0   3  -3        131.99        138.96         1.63 o                         
   1   3  -3         87.92        114.18         1.76 o                         
   2   3  -3          1.14          3.44         1.09 o                         
   3   3  -3          6.03          5.54         1.11 o                         
   4   3  -3         33.50         29.64         1.27 o                         
   5   3  -3         14.44         11.29         1.16 o                         
   6   3  -3         12.52          9.69         1.17 o                         
   7   3  -3          7.13         11.94         1.16 o                         
   8   3  -3         12.85         15.71         1.16 o                         
   9   3  -3          3.18          2.70         1.01 o                         
  10   3  -3          1.67          4.39         1.35 o                         
  11   3  -3          9.72          9.13         0.99 o                         
  12   3  -3         17.19         15.13         1.84 o                         
  13   3  -3          1.40          1.47         1.11 o                         
  14   3  -3          0.86          0.17         1.00 o                         
  15   3  -3          2.18          3.02         1.04 o                         
  16   3  -3          0.02          1.36         1.11 o                         
  17   3  -3          0.62          2.44         1.12 o                         
  18   3  -3          1.06          1.43         1.27 o                         
  19   3  -3          0.28          0.26         1.35 o                         
 -17   4  -3          8.43          2.34         1.93 o                         
 -16   4  -3         15.60          8.63         2.31 o                         
 -15   4  -3          0.75          1.01         1.68 o                         
 -14   4  -3          0.40         -0.25         1.55 o                         
 -13   4  -3          1.21          2.12         1.50 o                         
 -12   4  -3          0.87          0.79         1.43 o                         
 -11   4  -3          3.47          2.93         0.93 o                         
 -10   4  -3          3.23          3.04         0.92 o                         
  -9   4  -3          2.75          3.82         0.87 o                         
  -8   4  -3          4.22          2.85         1.80 o                         
  -7   4  -3         44.44         43.09         2.55 o                         
  -6   4  -3         78.93         66.59         1.17 o                         
  -5   4  -3        495.89        503.02         2.88 o                         
  -4   4  -3         12.01          9.84         1.20 o                         
  -3   4  -3          1.09          1.63         1.14 o                         
  -2   4  -3         17.05         17.88         1.16 o                         
  -1   4  -3          9.19          7.70         1.14 o                         
   0   4  -3          6.04          4.20         1.35 o                         
   1   4  -3         20.53         22.11         1.19 o                         
   2   4  -3          7.44          9.36         1.36 o                         
   3   4  -3          4.06          2.95         1.09 o                         
   4   4  -3         28.92         30.38         1.47 o                         
   5   4  -3          3.45          0.10         1.46 o                         
   6   4  -3        399.91        405.86         2.42 o                         
   7   4  -3         60.06         59.10         1.46 o                         
   8   4  -3          7.57          8.57         1.22 o                         
   9   4  -3          3.15          3.72         1.16 o                         
  10   4  -3          4.19          4.02         1.22 o                         
  11   4  -3          4.97          4.89         1.31 o                         
  12   4  -3          4.58          4.67         1.09 o                         
  13   4  -3         15.29         12.56         1.15 o                         
  14   4  -3          2.07          0.72         1.11 o                         
  15   4  -3          0.15          0.43         1.20 o                         
  16   4  -3          2.45          3.02         1.37 o                         
  17   4  -3          6.27          7.49         1.35 o                         
  18   4  -3          4.84          5.16         1.56 o                         
 -15   5  -3          0.15         -0.59         2.20 o                         
 -14   5  -3          1.29          0.87         2.11 o                         
 -13   5  -3          0.11          1.36         2.00 o                         
 -12   5  -3          0.13         -0.55         1.15 o                         
 -11   5  -3          1.04          0.26         1.52 o                         
 -10   5  -3          0.38          1.25         1.45 o                         
  -9   5  -3          3.59          3.09         1.01 o                         
  -8   5  -3         12.37         11.80         0.88 o                         
  -7   5  -3         15.81         15.46         0.81 o                         
  -6   5  -3         46.30         47.28         2.47 o                         
  -5   5  -3          4.09          4.53         0.97 o                         
  -4   5  -3          1.80          3.33         0.93 o                         
  -3   5  -3          7.13          8.37         1.83 o                         
  -2   5  -3          2.51          3.31         2.48 o                         
  -1   5  -3          4.35          3.16         0.92 o                         
   0   5  -3          2.02          2.05         0.95 o                         
   1   5  -3          1.91          1.05         1.13 o                         
   2   5  -3         14.66         12.85         1.20 o                         
   3   5  -3         39.27         36.89         1.30 o                         
   4   5  -3         43.03         41.69         1.33 o                         
   5   5  -3         81.91         82.13         1.54 o                         
   6   5  -3         12.20         14.97         1.31 o                         
   7   5  -3          6.18          8.46         1.28 o                         
   8   5  -3          0.35          1.33         1.27 o                         
   9   5  -3          1.97          3.37         1.25 o                         
  10   5  -3          1.72          0.03         1.31 o                         
  11   5  -3          1.82          0.71         1.35 o                         
  12   5  -3          1.26          2.42         1.38 o                         
  13   5  -3          0.99          2.19         1.44 o                         
  14   5  -3          4.77          7.65         1.55 o                         
  15   5  -3          5.87          7.64         1.68 o                         
  16   5  -3          4.92          4.18         1.79 o                         
  17   5  -3          1.76          3.25         1.61 o                         
 -14   6  -3          0.49          2.23         1.87 o                         
 -13   6  -3          0.16          0.34         1.35 o                         
 -12   6  -3          1.80          0.11         1.29 o                         
 -11   6  -3          0.58          3.24         1.20 o                         
 -10   6  -3          3.73          4.47         1.17 o                         
  -9   6  -3          0.89          1.20         0.88 o                         
  -8   6  -3          0.29          0.89         1.05 o                         
  -7   6  -3         10.76         10.48         2.22 o                         
  -6   6  -3         21.27         15.93         1.24 o                         
  -5   6  -3        120.86        117.05         7.53 o                         
  -4   6  -3          4.77          4.24         1.05 o                         
  -3   6  -3          0.38          0.84         0.97 o                         
  -2   6  -3          4.79          5.50         1.01 o                         
  -1   6  -3          7.00          6.46         0.99 o                         
   0   6  -3          1.91          1.75         1.00 o                         
   1   6  -3         19.06         20.01         1.27 o                         
   2   6  -3         20.21         21.40         1.18 o                         
   3   6  -3          2.24          3.66         1.12 o                         
   4   6  -3          9.11         10.57         1.27 o                         
   5   6  -3          3.57          3.50         1.60 o                         
   6   6  -3        118.65        116.43         1.71 o                         
   7   6  -3         21.21         23.54         1.43 o                         
   8   6  -3          0.57          0.05         1.35 o                         
   9   6  -3          1.35          2.58         1.35 o                         
  10   6  -3          1.36          3.31         1.41 o                         
  11   6  -3          3.89          4.58         1.76 o                         
  12   6  -3          2.77          5.34         1.57 o                         
  13   6  -3         10.24          7.81         1.62 o                         
  14   6  -3          0.38          2.04         2.03 o                         
  15   6  -3          0.14          1.35         1.76 o                         
  16   6  -3          0.83          1.27         2.28 o                         
 -13   7  -3          0.01         -0.40         2.34 o                         
 -12   7  -3          0.61          1.81         1.40 o                         
 -11   7  -3          2.19          1.63         1.68 o                         
 -10   7  -3          0.00          0.51         1.26 o                         
  -9   7  -3          4.52          4.04         1.11 o                         
  -8   7  -3          8.43          7.25         1.19 o                         
  -7   7  -3          4.27          4.02         1.15 o                         
  -6   7  -3          8.66          9.42         1.14 o                         
  -5   7  -3          0.83          1.80         1.08 o                         
  -4   7  -3          0.36         -0.60         1.07 o                         
  -3   7  -3          4.55          3.65         1.04 o                         
  -2   7  -3          1.72          0.73         1.26 o                         
  -1   7  -3          8.74          7.57         1.05 o                         
   0   7  -3         11.63         10.21         1.10 o                         
   1   7  -3          7.48          6.24         1.11 o                         
   2   7  -3          9.88          9.15         1.16 o                         
   3   7  -3         25.35         23.21         1.30 o                         
   4   7  -3         17.65         14.65         1.41 o                         
   5   7  -3         34.90         37.76         1.49 o                         
   6   7  -3          3.74          1.74         1.38 o                         
   7   7  -3          3.88          6.57         1.44 o                         
   8   7  -3          0.59          1.71         1.44 o                         
   9   7  -3          1.82          0.62         1.49 o                         
  10   7  -3          3.00          2.15         1.57 o                         
  11   7  -3          3.72          4.80         1.63 o                         
  12   7  -3          3.25          3.60         1.66 o                         
  13   7  -3          0.44          1.22         1.76 o                         
  14   7  -3          2.90          2.00         1.90 o                         
 -10   8  -3          5.69          6.81         1.56 o                         
  -9   8  -3          1.92          0.25         1.38 o                         
  -8   8  -3          2.29          1.38         1.47 o                         
  -7   8  -3          0.72          2.05         1.27 o                         
  -6   8  -3          2.89          2.58         1.38 o                         
  -5   8  -3          8.74          9.61         1.90 o                         
  -4   8  -3          0.90          1.78         1.16 o                         
  -3   8  -3          1.26          2.23         1.17 o                         
  -2   8  -3          1.67          0.73         1.19 o                         
  -1   8  -3          7.09          7.20         1.43 o                         
   0   8  -3          6.83          5.81         1.21 o                         
   1   8  -3         14.76         11.23         1.24 o                         
   2   8  -3         11.64         11.75         1.30 o                         
   3   8  -3          2.10          2.78         1.28 o                         
   4   8  -3          0.23          1.05         1.33 o                         
   5   8  -3          2.06          0.78         1.84 o                         
   6   8  -3         13.60         11.31         1.55 o                         
   7   8  -3          3.11          3.28         1.58 o                         
   8   8  -3          0.19          0.46         1.62 o                         
   9   8  -3          0.91         -1.62         1.66 o                         
  10   8  -3          0.53          2.60         2.12 o                         
  11   8  -3          2.03          3.23         1.85 o                         
  12   8  -3          1.72          1.98         1.92 o                         
  -7   9  -3          0.76          2.46         1.63 o                         
  -6   9  -3          0.08          2.74         1.60 o                         
  -5   9  -3          0.06          1.50         1.37 o                         
  -4   9  -3          0.05          0.52         1.34 o                         
  -3   9  -3          1.81          2.79         1.49 o                         
  -2   9  -3          0.64          1.54         1.30 o                         
  -1   9  -3          3.66          3.84         1.56 o                         
   0   9  -3          2.47          2.19         1.36 o                         
   1   9  -3          1.52          1.62         1.36 o                         
   2   9  -3          1.40          1.27         1.42 o                         
   3   9  -3          3.08          1.68         1.43 o                         
   4   9  -3          2.61          2.58         1.62 o                         
   5   9  -3          2.17          4.51         1.69 o                         
   6   9  -3          0.37         -1.65         1.66 o                         
   7   9  -3          0.27         -0.08         2.17 o                         
   8   9  -3          0.37         -0.74         1.84 o                         
 -19   0  -2          0.30         -2.23         2.23 o                         
 -18   0  -2          0.84         -0.51         2.11 o                         
 -17   0  -2          4.14          4.77         1.60 o                         
 -16   0  -2         25.94         30.89         1.60 o                         
 -15   0  -2          0.15          1.98         1.41 o                         
 -14   0  -2          0.71          2.61         1.63 o                         
 -13   0  -2          6.25          4.67         1.30 o                         
 -12   0  -2         72.65         62.13         1.52 o                         
 -11   0  -2        102.41         92.02         1.58 o                         
 -10   0  -2         15.27         14.24         1.24 o                         
  -9   0  -2         16.00         14.48         1.17 o                         
  -8   0  -2          5.29          5.12         1.12 o                         
  -7   0  -2         98.26        100.53         1.74 o                         
  -6   0  -2         45.29         68.95         1.44 o                         
  -5   0  -2       2204.60       2132.03         5.43 o                         
  -4   0  -2        240.76        237.12        17.12 o                         
  -3   0  -2         66.92         78.92         1.63 o                         
  -2   0  -2        194.44        167.04         2.11 o                         
  -1   0  -2        683.89        645.18         3.96 o                         
   0   0  -2       1962.79       1822.74         6.64 o                         
   1   0  -2        313.61        273.46         2.91 o                         
   2   0  -2         37.44         39.14         1.76 o                         
   3   0  -2        104.65         94.62         2.11 o                         
   4   0  -2        138.06        130.51         2.22 o                         
   5   0  -2         36.31         28.26         1.33 o                         
   6   0  -2       2014.98       1878.13         6.13 o                         
   7   0  -2        424.62        427.75         3.10 o                         
   8   0  -2          5.06         10.82         1.17 o                         
   9   0  -2         28.90         28.94         1.25 o                         
  10   0  -2         12.44         13.56         1.44 o                         
  11   0  -2         15.15         16.85         1.19 o                         
  12   0  -2         22.93         26.50         1.54 o                         
  13   0  -2          8.66         11.20         1.28 o                         
  14   0  -2          3.57          3.87         1.25 o                         
  15   0  -2          0.94          2.55         1.62 o                         
  16   0  -2         14.58         16.77         1.16 o                         
  17   0  -2         14.43         17.90         1.24 o                         
  18   0  -2         11.84         17.51         1.44 o                         
  19   0  -2          0.18          0.84         1.20 o                         
  20   0  -2          0.13          1.05         1.43 o                         
 -19   1  -2          0.01         -0.12         1.32 o                         
 -18   1  -2          0.94          1.82         1.19 o                         
 -17   1  -2          2.50          3.36         1.14 o                         
 -16   1  -2          0.37          0.58         1.07 o                         
 -15   1  -2          0.37          2.13         1.00 o                         
 -14   1  -2          0.22          0.00         1.02 o                         
 -13   1  -2          2.95          3.32         1.12 o                         
 -12   1  -2          1.46          0.61         0.90 o                         
 -11   1  -2          5.92          6.55         0.96 o                         
 -10   1  -2          2.45          1.88         0.83 o                         
  -9   1  -2          6.52          6.61         1.17 o                         
  -8   1  -2          0.51          0.78         0.78 o                         
  -7   1  -2          8.59         11.91         0.99 o                         
  -6   1  -2         32.93         30.88         2.24 o                         
  -5   1  -2          1.16          2.21         0.68 o                         
  -4   1  -2         32.09         35.63         0.94 o                         
  -3   1  -2          6.54          6.74         0.83 o                         
  -2   1  -2         21.16         22.10         1.31 o                         
  -1   1  -2        119.29        124.90         1.90 o                         
   0   1  -2        125.73        174.88        12.66 o                         
   1   1  -2        347.04        312.45        35.55 o                         
   2   1  -2         95.89         79.68         4.80 o                         
   3   1  -2          3.75          2.55         1.01 o                         
   4   1  -2          8.36          6.84         0.96 o                         
   5   1  -2          6.28          7.47         1.06 o                         
   6   1  -2          0.47          1.36         0.92 o                         
   7   1  -2          2.21          4.16         0.85 o                         
   8   1  -2         12.33         11.01         0.86 o                         
   9   1  -2          0.23          0.11         0.91 o                         
  10   1  -2         15.20         13.79         0.90 o                         
  11   1  -2          9.21          8.06         0.90 o                         
  12   1  -2         42.37         38.14         1.79 o                         
  13   1  -2          5.81          6.06         0.88 o                         
  14   1  -2          1.29          2.52         1.30 o                         
  15   1  -2          0.62          0.97         0.83 o                         
  16   1  -2          1.76          2.60         0.82 o                         
  17   1  -2          0.33          1.04         0.91 o                         
  18   1  -2          0.14          1.40         0.86 o                         
  19   1  -2          0.17          0.18         0.99 o                         
  20   1  -2          0.10          0.21         1.01 o                         
 -19   2  -2          0.49          0.85         1.33 o                         
 -18   2  -2          0.48         -0.46         1.81 o                         
 -17   2  -2          1.91          2.96         1.15 o                         
 -16   2  -2         12.52         11.58         1.98 o                         
 -15   2  -2          0.20          1.97         1.01 o                         
 -14   2  -2          0.50         -0.01         2.19 o                         
 -13   2  -2          2.69          1.91         0.92 o                         
 -12   2  -2         26.91         24.67         0.95 o                         
 -11   2  -2         42.88         32.62         0.96 o                         
 -10   2  -2          2.09          2.13         0.82 o                         
  -9   2  -2          3.37          2.36         0.65 o                         
  -8   2  -2          3.60          5.35         0.78 o                         
  -7   2  -2         16.44         17.29         0.68 o                         
  -6   2  -2         22.29         31.36         0.73 o                         
  -5   2  -2        741.05        712.01         2.35 o                         
  -4   2  -2         81.08         87.54         5.71 o                         
  -3   2  -2         31.51         21.98         2.53 o                         
  -2   2  -2         79.16         64.30         1.44 o                         
  -1   2  -2        216.95        183.88         1.95 o                         
   0   2  -2        442.87        423.36         2.71 o                         
   1   2  -2         59.81         69.89         1.54 o                         
   2   2  -2         36.04         49.03         1.39 o                         
   3   2  -2          8.48         11.31         1.20 o                         
   4   2  -2         19.47         21.29         1.19 o                         
   5   2  -2          5.20          9.61         1.08 o                         
   6   2  -2        644.40        717.93        15.46 o                         
   7   2  -2        170.67        164.69         5.36 o                         
   8   2  -2          2.86          5.19         0.77 o                         
   9   2  -2         16.52         14.11         0.77 o                         
  10   2  -2          6.90          7.82         0.82 o                         
  11   2  -2          5.24          4.48         0.81 o                         
  12   2  -2          9.31         10.01         0.90 o                         
  13   2  -2         12.92         15.62         0.86 o                         
  14   2  -2          4.08          4.45         0.87 o                         
  15   2  -2          0.29          1.54         0.88 o                         
  16   2  -2          5.53          6.67         0.89 o                         
  17   2  -2          7.98          9.96         1.12 o                         
  18   2  -2          6.33         11.32         1.29 o                         
  19   2  -2          0.03          0.15         1.08 o                         
  20   2  -2          0.07          1.58         1.18 o                         
 -18   3  -2          3.94          4.36         1.30 o                         
 -17   3  -2         11.83         10.71         1.51 o                         
 -16   3  -2          1.35          0.27         1.22 o                         
 -15   3  -2          1.23          1.33         1.06 o                         
 -14   3  -2          1.03          0.28         0.98 o                         
 -13   3  -2         11.85          9.10         1.00 o                         
 -12   3  -2          5.90          6.06         1.00 o                         
 -11   3  -2         39.05         43.83         3.98 o                         
 -10   3  -2         15.47         16.29         0.82 o                         
  -9   3  -2         20.47         20.32         0.77 o                         
  -8   3  -2          2.32          2.46         0.64 o                         
  -7   3  -2         25.09         26.27         0.80 o                         
  -6   3  -2        103.10        105.06         4.44 o                         
  -5   3  -2          7.93          6.33         0.69 o                         
  -4   3  -2         59.55         56.62         1.15 o                         
  -3   3  -2          5.54          6.00         0.68 o                         
  -2   3  -2         60.44         59.50         7.13 o                         
  -1   3  -2        298.85        312.09        26.95 o                         
   0   3  -2        407.20        523.51        33.49 o                         
   1   3  -2        887.58        908.41        78.94 o                         
   2   3  -2        147.43        156.66        12.02 o                         
   3   3  -2         11.97         17.06         1.39 o                         
   4   3  -2          7.91          8.28         1.12 o                         
   5   3  -2          6.40          8.11         1.14 o                         
   6   3  -2          3.57          4.82         0.92 o                         
   7   3  -2          7.10         12.79         0.92 o                         
   8   3  -2         23.66         22.16         0.90 o                         
   9   3  -2          0.68          0.07         0.80 o                         
  10   3  -2         52.45         48.93         0.99 o                         
  11   3  -2         35.53         32.35         0.94 o                         
  12   3  -2        170.14        162.52         4.73 o                         
  13   3  -2         18.93         19.73         1.57 o                         
  14   3  -2          4.96          6.70         0.94 o                         
  15   3  -2          1.49          2.81         0.92 o                         
  16   3  -2          4.93          6.09         1.04 o                         
  17   3  -2          1.03          1.27         1.99 o                         
  18   3  -2          0.37          0.99         1.12 o                         
  19   3  -2          0.71          2.39         1.30 o                         
 -17   4  -2          0.09         -0.59         1.27 o                         
 -16   4  -2          0.66         -0.71         1.28 o                         
 -15   4  -2          0.62          1.88         1.19 o                         
 -14   4  -2          0.20         -0.71         1.02 o                         
 -13   4  -2          0.76          1.04         1.31 o                         
 -12   4  -2          0.16          1.28         1.31 o                         
 -11   4  -2          1.60          2.02         0.85 o                         
 -10   4  -2          8.38          8.58         0.84 o                         
  -9   4  -2         21.64         23.13         0.84 o                         
  -8   4  -2         39.38         34.99         1.77 o                         
  -7   4  -2         19.47         16.36         0.74 o                         
  -6   4  -2          1.28          0.82         0.68 o                         
  -5   4  -2         10.02          9.39         0.81 o                         
  -4   4  -2          3.85          3.94         0.73 o                         
  -3   4  -2          6.85          5.49         0.95 o                         
  -2   4  -2         12.45         18.33         3.24 o                         
  -1   4  -2          7.24         15.96         1.31 o                         
   0   4  -2         11.47         18.09         1.03 o                         
   1   4  -2         49.73         41.77         5.21 o                         
   2   4  -2        150.45        147.70         5.01 o                         
   3   4  -2        102.36         91.48         2.01 o                         
   4   4  -2         19.02         19.53         1.04 o                         
   5   4  -2          2.33          2.91         0.98 o                         
   6   4  -2         10.04         12.94         1.06 o                         
   7   4  -2          4.59          5.23         0.89 o                         
   8   4  -2          2.78          4.20         0.88 o                         
   9   4  -2          3.31          6.68         0.88 o                         
  10   4  -2          4.08          3.54         0.87 o                         
  11   4  -2          1.29          2.56         0.91 o                         
  12   4  -2          3.13          2.58         0.93 o                         
  13   4  -2         13.80         15.59         0.99 o                         
  14   4  -2          4.76          6.75         1.06 o                         
  15   4  -2          0.64          1.80         1.05 o                         
  16   4  -2          0.14          1.24         1.07 o                         
  17   4  -2          1.19          2.40         1.18 o                         
  18   4  -2          0.66          1.86         1.19 o                         
 -16   5  -2          0.76          0.97         1.81 o                         
 -15   5  -2          0.54          2.17         2.06 o                         
 -14   5  -2          0.74         -0.67         1.93 o                         
 -13   5  -2          6.63          4.00         1.06 o                         
 -12   5  -2          4.36          4.54         0.88 o                         
 -11   5  -2         39.48         38.90         1.58 o                         
 -10   5  -2         17.49         19.09         0.87 o                         
  -9   5  -2          8.68          8.15         0.76 o                         
  -8   5  -2          1.54          2.18         0.81 o                         
  -7   5  -2          8.43          9.77         0.90 o                         
  -6   5  -2         94.95         93.16         3.63 o                         
  -5   5  -2         10.71         11.92         1.15 o                         
  -4   5  -2         16.47         17.67         0.80 o                         
  -3   5  -2          2.28          2.45         0.89 o                         
  -2   5  -2         18.82         18.81         1.25 o                         
  -1   5  -2         92.29        100.45         6.42 o                         
   0   5  -2        188.78        221.48        16.01 o                         
   1   5  -2        347.37        366.32        27.25 o                         
   2   5  -2         20.00         27.70         1.01 o                         
   3   5  -2          4.71          6.38         1.07 o                         
   4   5  -2          1.80          1.75         0.95 o                         
   5   5  -2         20.67         19.84         1.04 o                         
   6   5  -2         13.97         14.98         1.22 o                         
   7   5  -2          6.67         13.95         1.91 o                         
   8   5  -2          5.06          8.09         1.42 o                         
   9   5  -2          1.67          1.82         0.91 o                         
  10   5  -2         22.98         22.22         1.01 o                         
  11   5  -2         19.38         18.80         1.08 o                         
  12   5  -2         94.41         92.05         5.38 o                         
  13   5  -2          6.56          6.21         1.06 o                         
  14   5  -2          1.60          2.05         1.04 o                         
  15   5  -2          0.13          1.01         1.23 o                         
  16   5  -2          0.80         -0.15         1.20 o                         
  17   5  -2          1.32          1.71         1.29 o                         
 -15   6  -2          1.04          0.73         2.27 o                         
 -14   6  -2          0.00          1.18         1.20 o                         
 -13   6  -2          1.95          1.70         1.25 o                         
 -12   6  -2          4.41          3.17         0.95 o                         
 -11   6  -2          4.38          3.49         0.89 o                         
 -10   6  -2         14.66         12.52         0.96 o                         
  -9   6  -2         23.34         22.44         0.95 o                         
  -8   6  -2         34.28         30.54         1.15 o                         
  -7   6  -2         33.35         35.58         1.97 o                         
  -6   6  -2          0.27          1.59         0.92 o                         
  -5   6  -2         24.66         26.57         2.05 o                         
  -4   6  -2          6.74          5.20         0.86 o                         
  -3   6  -2          1.98          4.93         0.93 o                         
  -2   6  -2          9.67         12.44         1.45 o                         
  -1   6  -2         13.14         15.00         1.00 o                         
   0   6  -2         30.34         28.32         2.14 o                         
   1   6  -2         25.17         24.34         2.27 o                         
   2   6  -2         70.57         77.85         1.37 o                         
   3   6  -2         63.82         68.72         2.16 o                         
   4   6  -2         37.63         39.27         1.17 o                         
   5   6  -2          7.17          7.76         1.20 o                         
   6   6  -2         14.16         15.95         1.13 o                         
   7   6  -2          4.25          5.95         1.11 o                         
   8   6  -2          2.74          6.03         1.00 o                         
   9   6  -2          1.91          5.29         1.04 o                         
  10   6  -2          4.44          4.62         1.06 o                         
  11   6  -2          0.91          2.13         1.12 o                         
  12   6  -2          2.02          2.31         1.14 o                         
  13   6  -2          4.82          5.56         1.20 o                         
  14   6  -2          2.96          3.24         1.24 o                         
  15   6  -2          1.35          2.37         1.32 o                         
  16   6  -2          1.73          2.76         1.55 o                         
 -14   7  -2          0.18         -0.54         1.46 o                         
 -13   7  -2          1.21          1.40         1.10 o                         
 -12   7  -2          2.34          2.10         1.04 o                         
 -11   7  -2         13.80         10.66         1.23 o                         
 -10   7  -2          6.88          4.97         0.98 o                         
  -9   7  -2          1.29          0.64         1.48 o                         
  -8   7  -2          1.42          0.48         0.91 o                         
  -7   7  -2          1.73          2.68         0.97 o                         
  -6   7  -2         49.57         44.84         1.13 o                         
  -5   7  -2          7.08          8.43         1.07 o                         
  -4   7  -2          7.16          8.87         1.15 o                         
  -3   7  -2          0.13          1.68         1.02 o                         
  -2   7  -2          1.02          0.86         0.91 o                         
  -1   7  -2         12.41         11.05         1.13 o                         
   0   7  -2         36.79         39.69         1.43 o                         
   1   7  -2         52.48         52.72         3.73 o                         
   2   7  -2          0.17          1.44         1.03 o                         
   3   7  -2          1.00          2.81         1.04 o                         
   4   7  -2          0.78          0.81         1.05 o                         
   5   7  -2         38.42         40.96         1.23 o                         
   6   7  -2         17.54         17.52         1.22 o                         
   7   7  -2          7.38         11.63         1.19 o                         
   8   7  -2          1.79          2.95         1.21 o                         
   9   7  -2          1.17          1.10         1.11 o                         
  10   7  -2          2.16          2.14         1.19 o                         
  11   7  -2          3.84          3.47         1.24 o                         
  12   7  -2         15.19         10.45         1.36 o                         
  13   7  -2          0.80          0.63         1.38 o                         
  14   7  -2          0.03          0.67         1.48 o                         
  15   7  -2          0.55          1.23         1.56 o                         
 -12   8  -2          1.26          0.46         2.36 o                         
 -11   8  -2          2.01          1.52         1.17 o                         
 -10   8  -2          3.69          1.27         1.10 o                         
  -9   8  -2          5.83          4.52         1.18 o                         
  -8   8  -2          7.71          5.54         1.14 o                         
  -7   8  -2          8.30          6.75         1.24 o                         
  -6   8  -2          0.45          1.90         1.06 o                         
  -5   8  -2          8.19          9.23         1.20 o                         
  -4   8  -2          4.09          6.14         2.13 o                         
  -3   8  -2          1.73          3.04         1.24 o                         
  -2   8  -2          6.39          7.13         1.01 o                         
  -1   8  -2          3.41          4.15         1.10 o                         
   0   8  -2          8.20          7.12         1.13 o                         
   1   8  -2          3.14          3.27         1.12 o                         
   2   8  -2         10.42          8.63         1.32 o                         
   3   8  -2         13.55         14.51         1.22 o                         
   4   8  -2         12.96         12.63         1.23 o                         
   5   8  -2          3.69          5.26         1.64 o                         
   6   8  -2          6.96          6.25         1.21 o                         
   7   8  -2          2.44          4.36         1.49 o                         
   8   8  -2          1.73          3.55         1.85 o                         
   9   8  -2          1.66          1.95         1.26 o                         
  10   8  -2          2.14          3.64         1.38 o                         
  11   8  -2          0.18          0.30         1.53 o                         
  12   8  -2          0.23         -0.70         1.79 o                         
  -9   9  -2          0.04          1.36         1.47 o                         
  -8   9  -2          0.64         -0.41         1.29 o                         
  -7   9  -2          0.45         -0.06         1.37 o                         
  -6   9  -2         11.75          6.66         1.37 o                         
  -5   9  -2          3.07          2.20         1.32 o                         
  -4   9  -2          2.86          2.88         1.28 o                         
  -3   9  -2          0.01          0.52         1.25 o                         
  -2   9  -2          0.09          0.36         1.13 o                         
  -1   9  -2          1.21          1.19         1.21 o                         
   0   9  -2          3.89          3.09         1.37 o                         
   1   9  -2          3.27          2.54         1.31 o                         
   2   9  -2          0.61          0.56         1.23 o                         
   3   9  -2          2.51          2.85         1.29 o                         
   4   9  -2          0.33          0.80         1.31 o                         
   5   9  -2         16.48         14.78         2.69 o                         
   6   9  -2          7.39          6.15         1.72 o                         
   7   9  -2          3.78          2.54         1.53 o                         
   8   9  -2          0.61          0.22         1.58 o                         
   9   9  -2          0.28          0.49         1.58 o                         
  10   9  -2          0.01          0.22         1.89 o                         
  -4  10  -2          0.65          2.47         2.36 o                         
  -3  10  -2          1.39          1.09         1.64 o                         
  -2  10  -2          1.33          0.08         1.47 o                         
  -1  10  -2          0.18          0.55         1.42 o                         
   0  10  -2          0.22          0.53         1.48 o                         
   1  10  -2          0.01         -1.46         1.72 o                         
   2  10  -2          0.18          1.81         2.23 o                         
   3  10  -2          0.90          1.89         1.52 o                         
   4  10  -2          0.72          0.46         1.56 o                         
   5  10  -2          0.42          0.30         2.28 o                         
 -20   1  -1          0.15         -1.47         1.89 o                         
 -19   1  -1          0.23         -0.10         1.89 o                         
 -18   1  -1          3.58          3.41         1.15 o                         
 -17   1  -1         33.60         32.90         2.85 o                         
 -16   1  -1          4.83          5.97         1.13 o                         
 -15   1  -1          3.27          3.32         1.06 o                         
 -14   1  -1          6.75          7.05         1.90 o                         
 -13   1  -1         21.54         17.57         0.94 o                         
 -12   1  -1          6.06          2.72         0.90 o                         
 -11   1  -1         45.48         47.06         1.96 o                         
 -10   1  -1         50.14         43.03         2.01 o                         
  -9   1  -1         42.42         35.90         0.91 o                         
  -8   1  -1          6.53          5.57         0.83 o                         
  -7   1  -1        123.78        116.81         3.58 o                         
  -6   1  -1        980.18       1012.32        10.59 o                         
  -5   1  -1        255.11        250.46         5.31 o                         
  -4   1  -1        502.70        452.77         1.93 o                         
  -3   1  -1        101.71         89.64         2.58 o                         
  -2   1  -1        512.97        468.16         2.74 o                         
  -1   1  -1       1781.10       1669.17        23.18 o                         
   0   1  -1        796.98        864.09        54.54 o                         
   1   1  -1       5169.98       4762.87        11.22 o                         
   2   1  -1       1116.98        981.77         5.08 o                         
   3   1  -1         32.93         28.24         1.28 o                         
   4   1  -1        603.91        582.41        47.58 o                         
   5   1  -1        185.46        189.73         2.22 o                         
   6   1  -1        200.95        200.74        20.57 o                         
   7   1  -1        122.88        105.46         5.31 o                         
   8   1  -1         55.25         51.51         0.91 o                         
   9   1  -1          8.15          8.12         0.68 o                         
  10   1  -1        191.06        174.36         8.02 o                         
  11   1  -1         15.27         15.25         0.75 o                         
  12   1  -1        441.35        435.10        22.02 o                         
  13   1  -1         85.40         81.34         3.02 o                         
  14   1  -1          0.17          0.25         0.77 o                         
  15   1  -1          5.21          5.54         0.84 o                         
  16   1  -1          0.26         -0.43         0.71 o                         
  17   1  -1          5.83          6.82         0.75 o                         
  18   1  -1          0.04          1.33         0.81 o                         
  19   1  -1          3.80          3.15         0.93 o                         
  20   1  -1          0.66          1.31         1.02 o                         
 -19   2  -1          0.02          0.14         1.24 o                         
 -18   2  -1          0.09          1.22         2.01 o                         
 -17   2  -1          0.87          0.80         1.09 o                         
 -16   2  -1          1.18          1.64         1.04 o                         
 -15   2  -1          0.13          2.11         1.80 o                         
 -14   2  -1          0.99          1.30         0.98 o                         
 -13   2  -1          3.20          2.07         0.86 o                         
 -12   2  -1         78.09         68.84         1.08 o                         
 -11   2  -1        151.42        134.76         1.01 o                         
 -10   2  -1         23.25         20.42         0.72 o                         
  -9   2  -1         33.19         33.31         0.77 o                         
  -8   2  -1         31.89         29.03         0.71 o                         
  -7   2  -1         62.33         54.23         0.90 o                         
  -6   2  -1         29.60         26.19         0.90 o                         
  -5   2  -1        263.31        252.66         8.60 o                         
  -4   2  -1         65.30         58.99         1.83 o                         
  -3   2  -1         33.68         29.09         0.95 o                         
  -2   2  -1         21.48         19.72         2.43 o                         
  -1   2  -1        771.38        733.11        40.81 o                         
   0   2  -1       4586.95       4566.57       668.41 o                         
   1   2  -1         39.52         44.64         1.53 o                         
   2   2  -1        644.54        615.39        15.22 o                         
   3   2  -1        319.77        322.44        10.41 o                         
   4   2  -1        152.15        143.55         2.95 o                         
   5   2  -1         76.61         67.17         4.22 o                         
   6   2  -1        262.61        241.70         7.26 o                         
   7   2  -1         66.48         75.71         1.35 o                         
   8   2  -1         12.99          8.45         0.81 o                         
   9   2  -1          0.42          0.80         0.73 o                         
  10   2  -1          2.26          3.51         0.68 o                         
  11   2  -1        112.29        106.06         1.68 o                         
  12   2  -1         12.69         13.51         1.61 o                         
  13   2  -1         15.34         15.86         0.85 o                         
  14   2  -1          4.86          4.69         0.86 o                         
  15   2  -1          3.83          4.64         0.82 o                         
  16   2  -1          3.96          6.19         0.87 o                         
  17   2  -1          0.78          2.85         0.93 o                         
  18   2  -1          0.15          0.36         0.88 o                         
  19   2  -1          0.54         -0.30         0.92 o                         
  20   2  -1          0.22          1.01         1.03 o                         
 -19   3  -1          0.07         -0.45         1.43 o                         
 -18   3  -1          0.56          2.43         1.52 o                         
 -17   3  -1          9.42          7.56         1.28 o                         
 -16   3  -1          0.55         -0.12         1.05 o                         
 -15   3  -1          0.64          1.94         1.11 o                         
 -14   3  -1          1.88          1.15         1.69 o                         
 -13   3  -1          5.22          3.87         0.80 o                         
 -12   3  -1          4.74          2.60         0.75 o                         
 -11   3  -1         36.03         35.33         1.17 o                         
 -10   3  -1         50.98         51.34         2.04 o                         
  -9   3  -1         21.69         18.70         1.06 o                         
  -8   3  -1          0.24         -0.08         0.60 o                         
  -7   3  -1          5.36          5.30         0.59 o                         
  -6   3  -1        196.11        197.28         7.46 o                         
  -5   3  -1         62.73         65.93         1.57 o                         
  -4   3  -1         49.97         43.26         3.43 o                         
  -3   3  -1          2.36          3.67         0.73 o                         
  -2   3  -1         93.28         77.83         3.76 o                         
  -1   3  -1        132.24        141.85         4.47 o                         
   0   3  -1        202.90        239.58        23.41 o                         
   1   3  -1       1076.88       1122.39        42.18 o                         
   2   3  -1        136.41        141.94         8.92 o                         
   3   3  -1          8.89          6.62         1.11 o                         
   4   3  -1         51.47         53.01         2.99 o                         
   5   3  -1        143.47        153.55         1.43 o                         
   6   3  -1        121.34        128.85         1.38 o                         
   7   3  -1         27.91         25.52         0.86 o                         
   8   3  -1         14.67         14.02         0.77 o                         
   9   3  -1         13.64         12.50         0.77 o                         
  10   3  -1         20.22         18.81         0.84 o                         
  11   3  -1          5.79          6.09         0.80 o                         
  12   3  -1        110.45        106.04         3.51 o                         
  13   3  -1         14.92         15.66         0.88 o                         
  14   3  -1          0.05         -0.79         0.79 o                         
  15   3  -1          3.34          3.51         0.98 o                         
  16   3  -1          0.91          0.19         0.96 o                         
  17   3  -1          6.01          7.64         1.07 o                         
  18   3  -1          0.14          1.35         1.01 o                         
  19   3  -1          1.95          2.97         1.18 o                         
 -18   4  -1          0.74         -1.22         1.28 o                         
 -17   4  -1          0.57          2.76         1.32 o                         
 -16   4  -1          0.44          1.31         1.23 o                         
 -15   4  -1          0.15          0.80         0.91 o                         
 -14   4  -1          0.29          0.78         1.01 o                         
 -13   4  -1          4.06          2.62         0.83 o                         
 -12   4  -1         84.75         74.33         1.52 o                         
 -11   4  -1        160.08        147.46         4.79 o                         
 -10   4  -1         24.23         20.31         1.26 o                         
  -9   4  -1         19.05         19.08         0.67 o                         
  -8   4  -1         13.61         13.19         0.66 o                         
  -7   4  -1          9.28          9.39         0.67 o                         
  -6   4  -1         14.08         12.28         0.75 o                         
  -5   4  -1         62.47         59.15         4.25 o                         
  -4   4  -1         16.45         16.21         0.75 o                         
  -3   4  -1         34.97         30.28         1.13 o                         
  -2   4  -1         11.57         11.23         0.78 o                         
  -1   4  -1        380.94        375.34        11.30 o                         
   0   4  -1       1691.08       1733.29       187.62 o                         
   1   4  -1         22.87         31.96         2.11 o                         
   2   4  -1        186.77        201.61         4.25 o                         
   3   4  -1         73.67         75.77         4.17 o                         
   4   4  -1         47.66         45.99         1.03 o                         
   5   4  -1         13.05         12.46         0.88 o                         
   6   4  -1         66.11         60.57         1.60 o                         
   7   4  -1         14.81         17.52         0.93 o                         
   8   4  -1         17.25         15.46         0.92 o                         
   9   4  -1          2.42          2.56         0.77 o                         
  10   4  -1          3.04          2.73         0.84 o                         
  11   4  -1        116.29        106.44         1.10 o                         
  12   4  -1         15.68         12.91         0.89 o                         
  13   4  -1          9.93         11.93         1.29 o                         
  14   4  -1          2.33          2.66         0.92 o                         
  15   4  -1          3.00          3.27         0.96 o                         
  16   4  -1          3.00          3.89         1.03 o                         
  17   4  -1          0.54          2.43         1.01 o                         
  18   4  -1          0.00          1.66         1.25 o                         
  19   4  -1          0.49          0.46         1.48 o                         
 -17   5  -1          0.53          0.89         1.31 o                         
 -16   5  -1          0.17          0.60         1.22 o                         
 -15   5  -1          0.69          0.88         1.32 o                         
 -14   5  -1          1.48          2.13         1.24 o                         
 -13   5  -1          0.30          0.71         0.95 o                         
 -12   5  -1          2.44          0.60         0.97 o                         
 -11   5  -1         11.80         10.95         0.72 o                         
 -10   5  -1         24.38         25.68         1.00 o                         
  -9   5  -1         11.89         11.17         1.14 o                         
  -8   5  -1          1.10          0.98         0.83 o                         
  -7   5  -1          6.50          5.24         0.72 o                         
  -6   5  -1         17.58         15.31         0.79 o                         
  -5   5  -1          3.04          4.39         0.77 o                         
  -4   5  -1          5.32          7.25         0.78 o                         
  -3   5  -1         17.92         16.70         0.77 o                         
  -2   5  -1         27.82         29.57         0.90 o                         
  -1   5  -1         22.02         20.85         2.66 o                         
   0   5  -1         20.93         25.96         1.39 o                         
   1   5  -1         60.20         54.19         6.96 o                         
   2   5  -1          8.44          8.63         0.88 o                         
   3   5  -1          4.03          3.87         1.03 o                         
   4   5  -1          4.76          2.14         0.87 o                         
   5   5  -1         53.07         55.10         3.01 o                         
   6   5  -1         38.24         39.08         2.82 o                         
   7   5  -1          4.95          4.66         0.96 o                         
   8   5  -1         15.99         15.37         1.39 o                         
   9   5  -1         13.22         12.65         0.99 o                         
  10   5  -1          4.51          5.01         0.87 o                         
  11   5  -1          0.94          1.17         0.86 o                         
  12   5  -1          1.71          1.35         0.93 o                         
  13   5  -1          0.10          0.70         1.00 o                         
  14   5  -1          0.29          2.30         0.99 o                         
  15   5  -1          1.00          1.90         1.01 o                         
  16   5  -1          2.56          3.84         1.10 o                         
  17   5  -1          4.19          5.81         1.29 o                         
  18   5  -1          0.33          0.69         1.24 o                         
 -16   6  -1          0.26          2.32         1.82 o                         
 -15   6  -1          0.09          2.38         1.30 o                         
 -14   6  -1          0.17         -0.13         1.14 o                         
 -13   6  -1          1.54          0.91         1.20 o                         
 -12   6  -1         21.43         15.85         0.97 o                         
 -11   6  -1         40.29         35.78         1.01 o                         
 -10   6  -1          4.07          4.05         0.90 o                         
  -9   6  -1          0.46          0.12         0.85 o                         
  -8   6  -1          0.14          0.69         0.83 o                         
  -7   6  -1         12.58         12.90         0.85 o                         
  -6   6  -1          0.36          1.04         0.74 o                         
  -5   6  -1          1.48          1.45         0.75 o                         
  -4   6  -1          0.07          1.04         0.75 o                         
  -3   6  -1         13.58         12.51         0.87 o                         
  -2   6  -1          3.31          2.79         1.01 o                         
  -1   6  -1         45.52         53.52         3.77 o                         
   0   6  -1        220.08        235.20        22.43 o                         
   1   6  -1          9.65         11.30         0.86 o                         
   2   6  -1          3.66          3.64         0.89 o                         
   3   6  -1          0.89          0.76         0.89 o                         
   4   6  -1          4.19          5.47         0.90 o                         
   5   6  -1          0.74          0.57         0.91 o                         
   6   6  -1          0.21          0.68         0.90 o                         
   7   6  -1          1.82          1.12         1.01 o                         
   8   6  -1          6.61          5.55         0.99 o                         
   9   6  -1          1.45          3.00         1.05 o                         
  10   6  -1          1.15          2.82         1.06 o                         
  11   6  -1         33.51         28.84         1.12 o                         
  12   6  -1          6.46          5.63         1.05 o                         
  13   6  -1          0.36          0.71         1.01 o                         
  14   6  -1          0.18          0.51         1.09 o                         
  15   6  -1          0.14          0.23         1.17 o                         
  16   6  -1          0.07          0.49         1.23 o                         
 -14   7  -1          1.33          1.28         2.01 o                         
 -13   7  -1          0.35          1.74         1.32 o                         
 -12   7  -1          0.49         -0.21         1.06 o                         
 -11   7  -1          1.27          1.19         1.03 o                         
 -10   7  -1          5.22          3.72         0.93 o                         
  -9   7  -1          5.80          4.46         0.96 o                         
  -8   7  -1          2.41          2.55         0.86 o                         
  -7   7  -1          4.07          3.90         1.00 o                         
  -6   7  -1          0.99          1.72         0.92 o                         
  -5   7  -1          0.24          0.32         0.84 o                         
  -4   7  -1          4.17          3.61         0.95 o                         
  -3   7  -1         13.26         12.60         2.17 o                         
  -2   7  -1          7.22          8.67         0.98 o                         
  -1   7  -1         11.23         12.06         1.00 o                         
   0   7  -1          0.48          1.23         0.93 o                         
   1   7  -1          0.54          0.34         0.97 o                         
   2   7  -1          2.38          3.29         0.95 o                         
   3   7  -1          3.03          3.62         0.96 o                         
   4   7  -1          3.47          4.62         0.98 o                         
   5   7  -1          6.14          5.77         1.15 o                         
   6   7  -1          4.82          4.42         1.02 o                         
   7   7  -1          1.33          1.47         1.02 o                         
   8   7  -1          6.37          6.69         1.14 o                         
   9   7  -1          4.04          3.46         1.10 o                         
  10   7  -1          6.97          8.75         1.16 o                         
  11   7  -1          0.09          0.51         1.00 o                         
  12   7  -1          2.83          2.52         1.12 o                         
  13   7  -1          0.69          0.93         1.20 o                         
  14   7  -1          0.33          0.09         1.21 o                         
  15   7  -1          0.05         -0.14         1.31 o                         
 -12   8  -1          1.31          0.78         1.13 o                         
 -11   8  -1          2.64          1.55         1.27 o                         
 -10   8  -1          0.71          0.54         1.14 o                         
  -9   8  -1          2.12          1.20         1.09 o                         
  -8   8  -1          2.29          1.72         1.07 o                         
  -7   8  -1         18.04         15.32         1.17 o                         
  -6   8  -1          3.39          1.98         1.16 o                         
  -5   8  -1         12.36         11.66         1.13 o                         
  -4   8  -1          2.20          2.29         1.22 o                         
  -3   8  -1          4.82          2.42         0.98 o                         
  -2   8  -1          0.59          1.50         1.05 o                         
  -1   8  -1          1.64          3.94         1.16 o                         
   0   8  -1          9.39          9.83         2.34 o                         
   1   8  -1          3.95          3.45         0.98 o                         
   2   8  -1          5.19          6.08         1.00 o                         
   3   8  -1          7.96          8.65         1.22 o                         
   4   8  -1         12.80         12.96         1.20 o                         
   5   8  -1          6.81          8.05         1.12 o                         
   6   8  -1          5.53          5.48         2.49 o                         
   7   8  -1          4.59          4.36         1.15 o                         
   8   8  -1          1.54          2.89         1.16 o                         
   9   8  -1          0.43          0.85         1.54 o                         
  10   8  -1          0.28          0.37         1.25 o                         
  11   8  -1          3.28          3.13         1.23 o                         
  12   8  -1          1.25         -0.21         1.27 o                         
  13   8  -1          0.66          0.60         1.35 o                         
 -10   9  -1          0.83          0.32         1.36 o                         
  -9   9  -1          1.34          1.31         1.30 o                         
  -8   9  -1          1.00          1.27         1.39 o                         
  -7   9  -1          0.29         -0.35         1.33 o                         
  -6   9  -1          1.28          1.84         1.19 o                         
  -5   9  -1          0.70          1.53         1.24 o                         
  -4   9  -1          0.99          0.89         1.36 o                         
  -3   9  -1          2.19          1.67         1.21 o                         
  -2   9  -1          0.83          1.49         1.18 o                         
  -1   9  -1          1.34          1.80         1.32 o                         
   0   9  -1          1.11          1.67         1.33 o                         
   1   9  -1          1.81          1.66         1.16 o                         
   2   9  -1          1.63          3.11         1.21 o                         
   3   9  -1          1.33          1.84         1.19 o                         
   4   9  -1          1.08          2.69         1.29 o                         
   5   9  -1          0.52          1.85         1.32 o                         
   6   9  -1          0.96          1.34         1.42 o                         
   7   9  -1          0.26          1.68         1.32 o                         
   8   9  -1          0.56          1.03         1.33 o                         
   9   9  -1          0.37          1.78         1.56 o                         
  10   9  -1          1.01          1.08         1.53 o                         
  -5  10  -1          4.60          3.40         1.62 o                         
  -4  10  -1          1.30          2.08         1.60 o                         
  -3  10  -1          1.03         -1.12         1.40 o                         
  -2  10  -1          0.52         -0.58         1.41 o                         
  -1  10  -1          0.15          0.13         1.35 o                         
   0  10  -1          0.11          1.42         1.37 o                         
   1  10  -1          0.85          0.39         1.39 o                         
   2  10  -1          3.62          2.05         1.57 o                         
   3  10  -1          3.81          2.85         1.41 o                         
   4  10  -1          5.92          4.83         1.72 o                         
   5  10  -1          3.88          2.45         1.47 o                         
   6  10  -1          2.64          1.82         2.30 o                         
 -20   0   0          0.28          0.17         1.84 o                         
 -19   0   0          0.87          0.14         1.73 o                         
 -18   0   0          7.75          7.21         1.62 o                         
 -17   0   0          0.80          1.11         1.46 o                         
 -16   0   0          1.77          2.11         1.38 o                         
 -15   0   0          3.08          3.37         1.33 o                         
 -14   0   0          3.33          2.57         1.28 o                         
 -13   0   0         41.68         43.02         1.41 o                         
 -12   0   0        229.84        238.13         2.00 o                         
 -11   0   0       1026.82       1060.37         3.66 o                         
 -10   0   0          9.97         12.31         1.43 o                         
  -9   0   0         19.59         17.03         1.19 o                         
  -8   0   0         67.26         70.41         1.66 o                         
  -7   0   0         35.09         35.90         1.79 o                         
  -6   0   0        129.93        138.90         8.67 o                         
  -5   0   0         56.22         54.03         2.08 o                         
  -4   0   0        160.57        181.07         4.21 o                         
  -3   0   0        214.26        209.10         9.04 o                         
  -2   0   0       1271.87       1394.90        36.43 o                         
   2   0   0       1271.87       1408.39       133.61 o                         
   3   0   0        214.26        203.31        10.53 o                         
   4   0   0        160.57        179.60         7.52 o                         
   5   0   0         56.22         56.48         1.14 o                         
   6   0   0        129.93        141.74        12.53 o                         
   7   0   0         35.09         37.21         1.85 o                         
   8   0   0         67.26         64.79         4.36 o                         
   9   0   0         19.59         15.57         1.19 o                         
  10   0   0          9.97         13.08         1.46 o                         
  11   0   0       1026.82       1022.62         2.88 o                         
  12   0   0        229.84        232.46         3.52 o                         
  13   0   0         41.68         46.72         1.04 o                         
  14   0   0          3.33          3.46         0.96 o                         
  15   0   0          3.08          3.16         0.94 o                         
  16   0   0          1.77          1.40         0.96 o                         
  17   0   0          0.80          1.45         1.11 o                         
  18   0   0          7.75          8.95         1.23 o                         
  19   0   0          0.87          2.46         1.31 o                         
  20   0   0          0.28          0.62         1.43 o                         
 -20   1   0          0.16          0.56         1.32 o                         
 -19   1   0          0.02          1.00         1.32 o                         
 -18   1   0          0.05          0.81         1.11 o                         
 -17   1   0          0.91          0.85         1.04 o                         
 -16   1   0          1.15          3.41         1.71 o                         
 -15   1   0          0.84          1.76         1.47 o                         
 -14   1   0          0.73          1.08         1.14 o                         
 -13   1   0          4.94          4.60         0.90 o                         
 -12   1   0          8.64          9.80         0.73 o                         
 -11   1   0          1.91          1.94         0.70 o                         
 -10   1   0         17.66         17.86         0.85 o                         
  -9   1   0          1.33          0.43         0.65 o                         
  -8   1   0          7.20          9.17         0.66 o                         
  -7   1   0         25.37         25.68         0.86 o                         
  -6   1   0         20.64         21.25         0.74 o                         
  -5   1   0         18.73         21.04         0.78 o                         
  -4   1   0        101.73        106.12         1.82 o                         
  -3   1   0         67.68         62.41         1.01 o                         
  -2   1   0         19.60         22.62         0.97 o                         
  -1   1   0         14.62         14.87         1.28 o                         
   1   1   0         14.62         15.29         1.21 o                         
   2   1   0         19.60         21.85         1.17 o                         
   3   1   0         67.68         60.19         1.08 o                         
   4   1   0        101.73        107.92         3.41 o                         
   5   1   0         18.73         20.20         0.67 o                         
   6   1   0         20.64         20.45         0.91 o                         
   7   1   0         25.37         26.80         1.22 o                         
   8   1   0          7.20          8.47         0.59 o                         
   9   1   0          1.33          1.01         0.72 o                         
  10   1   0         17.66         19.87         1.09 o                         
  11   1   0          1.91          3.32         0.85 o                         
  12   1   0          8.64         10.81         0.94 o                         
  13   1   0          4.94          6.66         0.79 o                         
  14   1   0          0.73          0.60         0.74 o                         
  15   1   0          0.84          0.68         0.67 o                         
  16   1   0          1.15          1.89         0.71 o                         
  17   1   0          0.91          1.60         0.75 o                         
  18   1   0          0.05          1.64         1.41 o                         
  19   1   0          0.02          0.64         0.85 o                         
  20   1   0          0.16          0.67         1.18 o                         
 -20   2   0          0.15          1.92         1.34 o                         
 -19   2   0          0.34          0.73         1.58 o                         
 -18   2   0          7.18          5.60         1.16 o                         
 -17   2   0          0.13          1.90         1.05 o                         
 -16   2   0          3.20          3.75         1.24 o                         
 -15   2   0          0.61          0.06         1.12 o                         
 -14   2   0          0.26          0.98         0.73 o                         
 -13   2   0         15.70         16.76         1.11 o                         
 -12   2   0        115.57        116.36         3.00 o                         
 -11   2   0        495.22        510.10        12.53 o                         
 -10   2   0          3.89          3.37         0.66 o                         
  -9   2   0          2.49          2.71         0.66 o                         
  -8   2   0         28.27         24.51         0.89 o                         
  -7   2   0         90.68        104.17         5.30 o                         
  -6   2   0         15.49         14.98         0.61 o                         
  -5   2   0         39.83         49.60         0.88 o                         
  -4   2   0         82.22         87.04         0.90 o                         
  -3   2   0        108.12        110.82         1.03 o                         
  -2   2   0        217.61        237.62         3.00 o                         
  -1   2   0        576.22        651.42        29.01 o                         
   0   2   0      14121.61      15342.87       500.02 o                         
   1   2   0        576.22        623.12        19.45 o                         
   2   2   0        217.61        240.46         4.03 o                         
   3   2   0        108.12        119.88         2.74 o                         
   4   2   0         82.22         90.03         2.61 o                         
   5   2   0         39.83         52.12         1.42 o                         
   6   2   0         15.49         15.16         0.68 o                         
   7   2   0         90.68        103.75         4.65 o                         
   8   2   0         28.27         23.65         0.81 o                         
   9   2   0          2.49          4.51         0.61 o                         
  10   2   0          3.89          3.82         0.65 o                         
  11   2   0        495.22        537.46        16.68 o                         
  12   2   0        115.57        116.84         3.10 o                         
  13   2   0         15.70         16.45         0.79 o                         
  14   2   0          0.26          0.52         0.77 o                         
  15   2   0          0.61          1.06         0.77 o                         
  16   2   0          3.20          4.90         0.86 o                         
  17   2   0          0.13          1.31         0.78 o                         
  18   2   0          7.18          8.32         0.81 o                         
  19   2   0          0.34          0.80         1.07 o                         
  20   2   0          0.15          0.11         0.95 o                         
 -19   3   0          0.07          2.49         3.16 o                         
 -18   3   0          0.14          0.02         1.20 o                         
 -17   3   0          2.57          1.08         1.13 o                         
 -16   3   0          3.90          5.64         1.25 o                         
 -15   3   0          3.41          3.50         0.82 o                         
 -14   3   0          3.16          4.00         0.78 o                         
 -13   3   0         15.66         15.73         0.83 o                         
 -12   3   0         30.64         33.28         0.82 o                         
 -11   3   0          4.22          5.30         1.29 o                         
 -10   3   0         42.98         42.20         1.38 o                         
  -9   3   0          4.24          4.64         0.65 o                         
  -8   3   0         15.49         17.33         1.13 o                         
  -7   3   0         55.94         52.66         1.63 o                         
  -6   3   0         20.73         21.46         1.01 o                         
  -5   3   0         45.43         39.48         1.31 o                         
  -4   3   0        153.53        160.80         4.41 o                         
  -3   3   0         61.78         53.94         3.03 o                         
  -2   3   0         17.46         20.01         1.03 o                         
  -1   3   0          4.48          3.52         0.98 o                         
   0   3   0          0.54          0.71         0.99 o                         
   1   3   0          4.48          3.08         0.74 o                         
   2   3   0         17.46         19.11         0.84 o                         
   3   3   0         61.78         58.99         0.96 o                         
   4   3   0        153.53        162.25         1.39 o                         
   5   3   0         45.43         45.14         0.97 o                         
   6   3   0         20.73         22.01         0.86 o                         
   7   3   0         55.94         54.54         0.82 o                         
   8   3   0         15.49         16.32         0.69 o                         
   9   3   0          4.24          4.87         0.65 o                         
  10   3   0         42.98         44.68         1.91 o                         
  11   3   0          4.22          5.40         0.67 o                         
  12   3   0         30.64         32.30         1.25 o                         
  13   3   0         15.66         16.30         0.90 o                         
  14   3   0          3.16          3.73         0.78 o                         
  15   3   0          3.41          3.71         0.85 o                         
  16   3   0          3.90          4.28         1.18 o                         
  17   3   0          2.57          2.29         0.95 o                         
  18   3   0          0.14          0.85         1.07 o                         
  19   3   0          0.07         -0.30         1.00 o                         
 -18   4   0          4.19          3.67         1.27 o                         
 -17   4   0          0.49          0.02         0.95 o                         
 -16   4   0          5.79          6.11         0.93 o                         
 -15   4   0          0.68          0.01         0.90 o                         
 -14   4   0          3.86          5.67         1.08 o                         
 -13   4   0          0.89          1.63         0.78 o                         
 -12   4   0          9.84         11.33         0.95 o                         
 -11   4   0         39.41         40.71         0.87 o                         
 -10   4   0          0.08          0.18         0.84 o                         
  -9   4   0          1.42          2.44         0.63 o                         
  -8   4   0          6.69          7.32         0.64 o                         
  -7   4   0        126.00        135.17         7.41 o                         
  -6   4   0         61.12         66.55         1.68 o                         
  -5   4   0        141.12        142.63         4.84 o                         
  -4   4   0         82.02         99.53         8.02 o                         
  -3   4   0         62.45         63.50         3.24 o                         
  -2   4   0         12.32          7.61         0.77 o                         
  -1   4   0         18.19         23.22         0.86 o                         
   0   4   0        221.16        273.44         9.71 o                         
   1   4   0         18.19         26.15         1.57 o                         
   2   4   0         12.32          8.61         0.73 o                         
   3   4   0         62.45         68.51         1.06 o                         
   4   4   0         82.02        101.04         3.97 o                         
   5   4   0        141.12        149.38         3.04 o                         
   6   4   0         61.12         64.74         0.94 o                         
   7   4   0        126.00        142.30         4.24 o                         
   8   4   0          6.69          6.81         0.75 o                         
   9   4   0          1.42          2.04         0.76 o                         
  10   4   0          0.08         -0.46         0.69 o                         
  11   4   0         39.41         42.03         2.11 o                         
  12   4   0          9.84          9.35         0.87 o                         
  13   4   0          0.89          0.87         0.82 o                         
  14   4   0          3.86          6.06         0.81 o                         
  15   4   0          0.68          1.54         1.12 o                         
  16   4   0          5.79          8.72         0.96 o                         
  17   4   0          0.49          1.22         1.02 o                         
  18   4   0          4.19          5.70         1.17 o                         
 -18   5   0          0.06          0.06         2.39 o                         
 -17   5   0          0.41          1.77         1.03 o                         
 -16   5   0          1.25          2.11         1.02 o                         
 -15   5   0          2.10          2.78         0.91 o                         
 -14   5   0          1.73          1.94         0.85 o                         
 -13   5   0          5.92          5.39         0.90 o                         
 -12   5   0         17.43         20.27         0.95 o                         
 -11   5   0          1.69          2.98         0.86 o                         
 -10   5   0          7.35          7.12         0.74 o                         
  -9   5   0          0.54          0.50         0.70 o                         
  -8   5   0          3.01          5.17         0.69 o                         
  -7   5   0         13.21         13.51         1.16 o                         
  -6   5   0          0.67          1.84         0.74 o                         
  -5   5   0          6.97          7.28         0.76 o                         
  -4   5   0         35.02         39.40         1.41 o                         
  -3   5   0         11.58         12.98         0.83 o                         
  -2   5   0          9.91         10.35         1.11 o                         
  -1   5   0          7.98          8.85         0.80 o                         
   0   5   0          6.87          9.11         0.77 o                         
   1   5   0          7.98          9.24         0.74 o                         
   2   5   0          9.91         11.62         0.81 o                         
   3   5   0         11.58         13.51         0.80 o                         
   4   5   0         35.02         38.17         1.81 o                         
   5   5   0          6.97          7.44         0.76 o                         
   6   5   0          0.67          1.26         0.72 o                         
   7   5   0         13.21         16.18         0.79 o                         
   8   5   0          3.01          3.82         0.79 o                         
   9   5   0          0.54          0.96         0.87 o                         
  10   5   0          7.35          7.97         1.16 o                         
  11   5   0          1.69          2.69         0.91 o                         
  12   5   0         17.43         19.62         0.94 o                         
  13   5   0          5.92          6.16         0.94 o                         
  14   5   0          1.73          2.77         0.97 o                         
  15   5   0          2.10          2.33         1.02 o                         
  16   5   0          1.25          1.86         1.08 o                         
  17   5   0          0.41         -0.46         1.27 o                         
  18   5   0          0.06          0.43         1.47 o                         
 -16   6   0          3.65          2.83         1.14 o                         
 -15   6   0          1.07          1.14         1.06 o                         
 -14   6   0          3.91          3.94         0.93 o                         
 -13   6   0          2.57          1.42         1.00 o                         
 -12   6   0          1.11         -0.30         1.15 o                         
 -11   6   0          2.93          3.32         1.00 o                         
 -10   6   0          0.83          2.11         0.83 o                         
  -9   6   0          2.59          3.13         0.86 o                         
  -8   6   0          0.82          1.49         0.83 o                         
  -7   6   0         35.79         39.47         0.93 o                         
  -6   6   0         35.68         36.48         2.44 o                         
  -5   6   0         60.02         57.59         3.79 o                         
  -4   6   0         34.69         43.04         1.08 o                         
  -3   6   0         18.64         22.41         1.10 o                         
  -2   6   0         22.70         25.00         0.87 o                         
  -1   6   0          1.90          2.48         0.75 o                         
   0   6   0         48.18         55.69         1.74 o                         
   1   6   0          1.90          3.02         0.76 o                         
   2   6   0         22.70         22.68         0.99 o                         
   3   6   0         18.64         22.24         0.90 o                         
   4   6   0         34.69         41.45         0.90 o                         
   5   6   0         60.02         61.84         1.00 o                         
   6   6   0         35.68         37.38         0.95 o                         
   7   6   0         35.79         42.27         1.05 o                         
   8   6   0          0.82          2.87         0.93 o                         
   9   6   0          2.59          4.57         1.00 o                         
  10   6   0          0.83          0.61         1.02 o                         
  11   6   0          2.93          4.03         1.17 o                         
  12   6   0          1.11          1.46         0.96 o                         
  13   6   0          2.57          2.44         1.01 o                         
  14   6   0          3.91          5.56         1.06 o                         
  15   6   0          1.07          2.02         1.13 o                         
  16   6   0          3.65          4.35         1.23 o                         
 -15   7   0          0.48          0.87         1.34 o                         
 -14   7   0          0.15         -0.12         1.25 o                         
 -13   7   0          0.77          0.52         1.32 o                         
 -12   7   0          3.78          2.25         1.15 o                         
 -11   7   0          1.83          2.64         1.00 o                         
 -10   7   0          1.37          2.05         0.99 o                         
  -9   7   0          2.52          1.49         0.92 o                         
  -8   7   0          0.37          0.63         0.94 o                         
  -7   7   0          0.42         -0.04         0.87 o                         
  -6   7   0          0.36          0.17         0.88 o                         
  -5   7   0          0.05          0.43         0.88 o                         
  -4   7   0          2.01          2.77         0.87 o                         
  -3   7   0          0.50          0.89         0.87 o                         
  -2   7   0          6.75          6.51         0.83 o                         
  -1   7   0         10.29         11.10         0.90 o                         
   0   7   0          7.47          8.71         1.09 o                         
   1   7   0         10.29         12.23         1.09 o                         
   2   7   0          6.75          7.92         0.90 o                         
   3   7   0          0.50          1.06         0.87 o                         
   4   7   0          2.01          2.46         0.98 o                         
   5   7   0          0.05          0.60         0.98 o                         
   6   7   0          0.36          0.69         0.99 o                         
   7   7   0          0.42          0.95         1.01 o                         
   8   7   0          0.37          2.21         1.17 o                         
   9   7   0          2.52          4.20         1.31 o                         
  10   7   0          1.37          1.12         1.26 o                         
  11   7   0          1.83          3.04         1.31 o                         
  12   7   0          3.78          5.86         1.54 o                         
  13   7   0          0.77          0.02         1.10 o                         
  14   7   0          0.15          1.31         1.18 o                         
  15   7   0          0.48          0.32         1.26 o                         
 -13   8   0          0.76          0.12         1.48 o                         
 -12   8   0          2.05          0.31         1.56 o                         
 -11   8   0          5.39          4.22         1.14 o                         
 -10   8   0          1.23          0.97         1.17 o                         
  -9   8   0          0.55          0.65         1.03 o                         
  -8   8   0          0.05          1.38         1.01 o                         
  -7   8   0          1.64          2.08         1.09 o                         
  -6   8   0          4.58          5.04         1.09 o                         
  -5   8   0          6.50          5.89         1.13 o                         
  -4   8   0          4.09          3.68         0.92 o                         
  -3   8   0          1.53          3.09         1.06 o                         
  -2   8   0          5.83          6.91         1.06 o                         
  -1   8   0          3.20          4.21         1.35 o                         
   0   8   0         35.07         39.42         1.32 o                         
   1   8   0          3.20          3.75         1.04 o                         
   2   8   0          5.83          4.97         1.43 o                         
   3   8   0          1.53          1.88         0.97 o                         
   4   8   0          4.09          5.35         1.07 o                         
   5   8   0          6.50          6.44         1.37 o                         
   6   8   0          4.58          5.24         1.15 o                         
   7   8   0          1.64          0.82         1.27 o                         
   8   8   0          0.05          1.05         1.30 o                         
   9   8   0          0.55          1.45         1.19 o                         
  10   8   0          1.23          0.96         1.24 o                         
  11   8   0          5.39          5.62         1.37 o                         
  12   8   0          2.05          1.96         1.39 o                         
  13   8   0          0.76         -0.85         1.40 o                         
 -10   9   0          1.93          2.47         1.41 o                         
  -9   9   0          3.19          1.44         1.25 o                         
  -8   9   0          1.51          2.42         1.21 o                         
  -7   9   0          0.22          0.24         1.19 o                         
  -6   9   0          0.53         -0.49         1.30 o                         
  -5   9   0          0.21         -0.25         1.23 o                         
  -4   9   0          0.60          1.09         1.35 o                         
  -3   9   0          2.00          2.21         1.26 o                         
  -2   9   0          3.98          3.89         1.06 o                         
  -1   9   0          3.29          3.81         1.32 o                         
   0   9   0          2.10          1.05         1.08 o                         
   1   9   0          3.29          4.34         1.20 o                         
   2   9   0          3.98          3.59         1.31 o                         
   3   9   0          2.00          1.67         1.09 o                         
   4   9   0          0.60          1.29         1.19 o                         
   5   9   0          0.21          2.75         1.22 o                         
   6   9   0          0.53          0.77         1.40 o                         
   7   9   0          0.22         -0.06         1.29 o                         
   8   9   0          1.51          1.22         1.45 o                         
   9   9   0          3.19          3.38         1.58 o                         
  10   9   0          1.93          3.22         1.60 o                         
  -6  10   0          0.08          0.95         1.49 o                         
  -5  10   0          0.16          0.64         1.46 o                         
  -4  10   0          0.24          0.85         1.57 o                         
  -3  10   0          0.11         -0.94         1.38 o                         
  -2  10   0          0.40          1.13         1.25 o                         
  -1  10   0          1.78          4.32         1.51 o                         
   0  10   0          3.78          2.10         1.54 o                         
   1  10   0          1.78          1.84         1.35 o                         
   2  10   0          0.40          1.23         1.38 o                         
   3  10   0          0.11          0.65         1.54 o                         
   4  10   0          0.24          1.66         1.41 o                         
   5  10   0          0.16          1.29         1.60 o                         
   6  10   0          0.08          2.08         1.47 o                         
 -20   1   1          0.66          1.17         1.30 o                         
 -19   1   1          3.80          2.84         1.22 o                         
 -18   1   1          0.04          1.39         1.21 o                         
 -17   1   1          5.83          5.03         1.08 o                         
 -16   1   1          0.26          0.17         1.16 o                         
 -15   1   1          5.21          4.94         1.02 o                         
 -14   1   1          0.17          0.23         0.82 o                         
 -13   1   1         85.40         85.79         2.40 o                         
 -12   1   1        441.35        433.25        14.41 o                         
 -11   1   1         15.27         15.60         0.71 o                         
 -10   1   1        191.06        173.34         5.77 o                         
  -9   1   1          8.15          8.31         0.75 o                         
  -8   1   1         55.25         49.24         0.79 o                         
  -7   1   1        122.88        119.13         2.69 o                         
  -6   1   1        200.95        219.78         7.06 o                         
  -5   1   1        185.46        207.18         4.78 o                         
  -4   1   1        603.90        554.55         3.47 o                         
  -3   1   1         32.93         26.60         1.57 o                         
  -2   1   1       1116.98       1006.78         5.12 o                         
  -1   1   1       5169.98       5286.41        11.86 o                         
   0   1   1        796.98        859.26        41.96 o                         
   1   1   1       1781.10       1635.79       117.21 o                         
   2   1   1        512.97        483.00         7.73 o                         
   3   1   1        101.71         91.46         2.88 o                         
   4   1   1        502.69        467.31         3.76 o                         
   5   1   1        255.11        250.45         5.03 o                         
   6   1   1        980.18       1118.55        26.33 o                         
   7   1   1        123.78        121.27         2.57 o                         
   8   1   1          6.53          7.51         0.51 o                         
   9   1   1         42.42         40.45         1.79 o                         
  10   1   1         50.14         44.90         0.55 o                         
  11   1   1         45.48         45.30         0.67 o                         
  12   1   1          6.06          5.68         0.54 o                         
  13   1   1         21.54         20.96         0.60 o                         
  14   1   1          6.75          6.37         0.60 o                         
  15   1   1          3.27          4.54         0.71 o                         
  16   1   1          4.83          6.07         0.88 o                         
  17   1   1         33.60         37.86         0.83 o                         
  18   1   1          3.58          4.38         0.83 o                         
  19   1   1          0.23         -0.39         0.99 o                         
  20   1   1          0.15         -1.09         1.10 o                         
 -20   2   1          0.22         -0.47         1.34 o                         
 -19   2   1          0.54          1.18         1.53 o                         
 -18   2   1          0.15          0.39         1.13 o                         
 -17   2   1          0.78          1.00         1.05 o                         
 -16   2   1          3.96          4.75         0.83 o                         
 -15   2   1          3.83          4.58         0.96 o                         
 -14   2   1          4.86          3.36         0.98 o                         
 -13   2   1         15.34         15.05         0.75 o                         
 -12   2   1         12.69         11.80         0.78 o                         
 -11   2   1        112.29        104.06         1.74 o                         
 -10   2   1          2.26          3.21         0.66 o                         
  -9   2   1          0.42          0.32         0.64 o                         
  -8   2   1         12.99         11.14         0.90 o                         
  -7   2   1         66.48         80.39         4.51 o                         
  -6   2   1        262.61        252.15        13.64 o                         
  -5   2   1         76.61         72.88         3.86 o                         
  -4   2   1        152.15        141.06         3.48 o                         
  -3   2   1        319.77        306.72        11.03 o                         
  -2   2   1        644.54        674.45        33.62 o                         
  -1   2   1         39.52         47.22         8.62 o                         
   0   2   1       4586.95       4509.28       188.13 o                         
   1   2   1        771.38        759.56        20.25 o                         
   2   2   1         21.48         19.22         0.88 o                         
   3   2   1         33.68         30.13         0.79 o                         
   4   2   1         65.30         60.22         1.12 o                         
   5   2   1        263.31        258.54         5.19 o                         
   6   2   1         29.60         27.97         0.67 o                         
   7   2   1         62.33         60.37         0.98 o                         
   8   2   1         31.89         31.12         1.09 o                         
   9   2   1         33.19         32.45         0.58 o                         
  10   2   1         23.25         21.25         1.27 o                         
  11   2   1        151.42        149.36         3.03 o                         
  12   2   1         78.09         73.91         2.96 o                         
  13   2   1          3.20          2.66         0.78 o                         
  14   2   1          0.99          1.65         0.58 o                         
  15   2   1          0.13          0.17         0.62 o                         
  16   2   1          1.18          1.66         0.71 o                         
  17   2   1          0.87          1.41         0.78 o                         
  18   2   1          0.09          0.14         0.86 o                         
  19   2   1          0.02          0.61         0.89 o                         
 -19   3   1          1.95         -0.21         1.38 o                         
 -18   3   1          0.14          0.99         1.01 o                         
 -17   3   1          6.01          6.36         1.04 o                         
 -16   3   1          0.91          1.10         0.84 o                         
 -15   3   1          3.34          4.35         0.86 o                         
 -14   3   1          0.05          1.24         1.12 o                         
 -13   3   1         14.92         14.64         0.78 o                         
 -12   3   1        110.45        107.66         1.57 o                         
 -11   3   1          5.79          6.66         0.80 o                         
 -10   3   1         20.22         20.30         0.82 o                         
  -9   3   1         13.64         13.75         1.01 o                         
  -8   3   1         14.67         15.22         0.77 o                         
  -7   3   1         27.91         25.22         1.02 o                         
  -6   3   1        121.34        131.00         1.64 o                         
  -5   3   1        143.47        152.91         5.00 o                         
  -4   3   1         51.47         48.26         1.45 o                         
  -3   3   1          8.89          5.17         0.88 o                         
  -2   3   1        136.41        137.40         4.30 o                         
  -1   3   1       1076.88       1029.91         7.03 o                         
   0   3   1        202.90        248.27         1.81 o                         
   1   3   1        132.24        137.09         3.66 o                         
   2   3   1         93.28         79.04         4.43 o                         
   3   3   1          2.36          2.90         0.71 o                         
   4   3   1         49.97         42.78         1.11 o                         
   5   3   1         62.73         65.34         1.83 o                         
   6   3   1        196.11        202.02         7.67 o                         
   7   3   1          5.36          4.77         0.68 o                         
   8   3   1          0.24          0.13         1.11 o                         
   9   3   1         21.69         19.10         0.81 o                         
  10   3   1         50.98         55.90         3.89 o                         
  11   3   1         36.03         38.84         1.18 o                         
  12   3   1          4.74          4.13         0.82 o                         
  13   3   1          5.22          4.20         0.81 o                         
  14   3   1          1.88          3.44         0.74 o                         
  15   3   1          0.64          1.31         0.71 o                         
  16   3   1          0.55          2.02         0.75 o                         
  17   3   1          9.42         11.57         0.85 o                         
  18   3   1          0.56          1.07         0.90 o                         
  19   3   1          0.07          1.64         1.35 o                         
 -19   4   1          0.49          1.57         1.92 o                         
 -18   4   1          0.00          1.40         1.09 o                         
 -17   4   1          0.54          2.12         1.07 o                         
 -16   4   1          3.00          3.23         0.94 o                         
 -15   4   1          3.00          3.53         0.89 o                         
 -14   4   1          2.33          3.71         0.90 o                         
 -13   4   1          9.93         10.46         0.96 o                         
 -12   4   1         15.68         13.36         0.83 o                         
 -11   4   1        116.29        113.43         2.48 o                         
 -10   4   1          3.04          3.12         0.75 o                         
  -9   4   1          2.42          3.01         0.77 o                         
  -8   4   1         17.25         15.37         1.02 o                         
  -7   4   1         14.81         17.74         0.81 o                         
  -6   4   1         66.11         62.33         0.96 o                         
  -5   4   1         13.05         11.73         0.81 o                         
  -4   4   1         47.66         42.95         1.49 o                         
  -3   4   1         73.67         76.70         7.89 o                         
  -2   4   1        186.77        178.92         3.75 o                         
  -1   4   1         22.87         27.28         3.58 o                         
   0   4   1       1691.08       1808.33        27.82 o                         
   1   4   1        380.94        365.37         1.92 o                         
   2   4   1         11.57         11.72         0.74 o                         
   3   4   1         34.97         30.69         0.79 o                         
   4   4   1         16.45         16.83         0.80 o                         
   5   4   1         62.47         59.07         3.28 o                         
   6   4   1         14.08         11.18         0.76 o                         
   7   4   1          9.28         11.17         0.79 o                         
   8   4   1         13.61         13.98         0.79 o                         
   9   4   1         19.05         21.22         1.54 o                         
  10   4   1         24.23         20.96         0.93 o                         
  11   4   1        160.08        156.64         5.36 o                         
  12   4   1         84.75         79.93         1.96 o                         
  13   4   1          4.06          3.71         0.74 o                         
  14   4   1          0.29          0.61         0.71 o                         
  15   4   1          0.15         -0.87         0.87 o                         
  16   4   1          0.44         -0.52         0.96 o                         
  17   4   1          0.57          0.34         0.84 o                         
  18   4   1          0.74         -0.07         1.01 o                         
 -18   5   1          0.33          1.27         1.10 o                         
 -17   5   1          4.19          2.07         1.09 o                         
 -16   5   1          2.56          2.80         0.98 o                         
 -15   5   1          1.00          0.93         1.11 o                         
 -14   5   1          0.29          1.21         0.91 o                         
 -13   5   1          0.10          0.50         0.87 o                         
 -12   5   1          1.71          2.25         0.90 o                         
 -11   5   1          0.94          2.16         0.75 o                         
 -10   5   1          4.51          6.06         0.79 o                         
  -9   5   1         13.22         13.42         0.78 o                         
  -8   5   1         15.99         15.29         0.83 o                         
  -7   5   1          4.95          5.89         0.66 o                         
  -6   5   1         38.24         38.98         1.28 o                         
  -5   5   1         53.07         52.07         5.66 o                         
  -4   5   1          4.76          2.65         0.86 o                         
  -3   5   1          4.03          2.17         0.86 o                         
  -2   5   1          8.44          7.45         0.89 o                         
  -1   5   1         60.20         52.77         2.44 o                         
   0   5   1         20.93         25.20         0.97 o                         
   1   5   1         22.02         22.03         1.20 o                         
   2   5   1         27.82         27.68         0.78 o                         
   3   5   1         17.92         17.44         0.73 o                         
   4   5   1          5.32          6.40         0.76 o                         
   5   5   1          3.04          3.81         0.73 o                         
   6   5   1         17.58         16.42         0.75 o                         
   7   5   1          6.50          5.03         0.77 o                         
   8   5   1          1.10         -0.25         0.78 o                         
   9   5   1         11.89         11.74         0.83 o                         
  10   5   1         24.38         25.39         1.60 o                         
  11   5   1         11.80         11.15         0.84 o                         
  12   5   1          2.44          2.68         0.80 o                         
  13   5   1          0.30          0.73         0.78 o                         
  14   5   1          1.48          0.03         0.76 o                         
  15   5   1          0.69          1.32         1.05 o                         
  16   5   1          0.17          0.79         1.21 o                         
  17   5   1          0.53          0.94         1.12 o                         
 -16   6   1          0.07          0.02         1.11 o                         
 -15   6   1          0.14          0.67         1.12 o                         
 -14   6   1          0.18          1.30         1.06 o                         
 -13   6   1          0.36         -0.15         0.94 o                         
 -12   6   1          6.46          4.92         0.97 o                         
 -11   6   1         33.51         29.78         0.96 o                         
 -10   6   1          1.15          1.17         0.97 o                         
  -9   6   1          1.45          2.02         0.85 o                         
  -8   6   1          6.61          6.28         0.84 o                         
  -7   6   1          1.82          1.40         0.82 o                         
  -6   6   1          0.21          0.89         0.85 o                         
  -5   6   1          0.74          1.35         0.91 o                         
  -4   6   1          4.19          4.35         0.91 o                         
  -3   6   1          0.89          2.84         0.99 o                         
  -2   6   1          3.66          3.55         0.90 o                         
  -1   6   1          9.65         11.82         1.60 o                         
   0   6   1        220.08        234.24         4.26 o                         
   1   6   1         45.52         46.71         1.33 o                         
   2   6   1          3.31          3.28         0.79 o                         
   3   6   1         13.58         13.01         0.86 o                         
   4   6   1          0.07          0.32         0.76 o                         
   5   6   1          1.48          2.61         0.88 o                         
   6   6   1          0.36          0.87         0.76 o                         
   7   6   1         12.58         12.94         0.85 o                         
   8   6   1          0.14          0.52         0.78 o                         
   9   6   1          0.46          0.03         0.86 o                         
  10   6   1          4.07          3.44         0.83 o                         
  11   6   1         40.29         41.22         2.51 o                         
  12   6   1         21.43         19.10         1.03 o                         
  13   6   1          1.54          1.19         0.85 o                         
  14   6   1          0.17          0.78         0.99 o                         
  15   6   1          0.09          0.29         1.01 o                         
  16   6   1          0.26          1.13         1.21 o                         
 -15   7   1          0.05         -0.51         1.48 o                         
 -14   7   1          0.33          0.34         1.25 o                         
 -13   7   1          0.69         -1.31         1.31 o                         
 -12   7   1          2.83          1.04         1.26 o                         
 -11   7   1          0.09         -0.47         1.19 o                         
 -10   7   1          6.97          7.46         1.74 o                         
  -9   7   1          4.04          3.91         0.99 o                         
  -8   7   1          6.37          6.33         1.03 o                         
  -7   7   1          1.33          1.77         0.88 o                         
  -6   7   1          4.82          3.45         0.86 o                         
  -5   7   1          6.14          6.71         0.98 o                         
  -4   7   1          3.47          3.81         0.99 o                         
  -3   7   1          3.03          3.54         1.09 o                         
  -2   7   1          2.38          3.33         0.96 o                         
  -1   7   1          0.54          1.36         0.95 o                         
   0   7   1          0.48          0.41         0.86 o                         
   1   7   1         11.23         11.86         0.88 o                         
   2   7   1          7.22          7.44         0.81 o                         
   3   7   1         13.26         12.59         0.96 o                         
   4   7   1          4.17          4.93         0.80 o                         
   5   7   1          0.24          1.00         0.95 o                         
   6   7   1          0.99          0.73         0.86 o                         
   7   7   1          4.07          4.65         0.97 o                         
   8   7   1          2.41          2.93         0.85 o                         
   9   7   1          5.80          6.29         0.95 o                         
  10   7   1          5.22          5.79         0.97 o                         
  11   7   1          1.27          1.95         1.03 o                         
  12   7   1          0.49          1.48         0.99 o                         
  13   7   1          0.35          0.41         1.31 o                         
  14   7   1          1.33          0.35         1.30 o                         
 -13   8   1          0.66          1.42         1.37 o                         
 -12   8   1          1.24          1.33         1.39 o                         
 -11   8   1          3.28          1.21         1.35 o                         
 -10   8   1          0.28         -0.95         1.41 o                         
  -9   8   1          0.43          0.04         1.05 o                         
  -8   8   1          1.54          1.46         1.04 o                         
  -7   8   1          4.59          3.62         1.06 o                         
  -6   8   1          5.53          3.65         1.01 o                         
  -5   8   1          6.81          5.87         0.97 o                         
  -4   8   1         12.80         13.11         1.00 o                         
  -3   8   1          7.96          7.11         1.08 o                         
  -2   8   1          5.19          5.37         1.08 o                         
  -1   8   1          3.95          3.95         0.98 o                         
   0   8   1          9.39         10.55         0.98 o                         
   1   8   1          1.64          3.24         0.97 o                         
   2   8   1          0.59          1.78         0.95 o                         
   3   8   1          4.82          2.94         0.99 o                         
   4   8   1          2.20          2.20         1.08 o                         
   5   8   1         12.36         11.32         1.13 o                         
   6   8   1          3.39          1.84         1.03 o                         
   7   8   1         18.04         16.30         1.08 o                         
   8   8   1          2.29          1.26         1.04 o                         
   9   8   1          2.12          1.84         1.11 o                         
  10   8   1          0.71          0.51         1.10 o                         
  11   8   1          2.64          3.91         1.35 o                         
  12   8   1          1.31          2.94         1.42 o                         
 -10   9   1          1.01         -0.13         1.46 o                         
  -9   9   1          0.37          0.40         1.23 o                         
  -8   9   1          0.56          0.17         1.22 o                         
  -7   9   1          0.26         -0.78         1.17 o                         
  -6   9   1          0.96          0.83         1.12 o                         
  -5   9   1          0.52          0.90         1.31 o                         
  -4   9   1          1.08          2.39         1.11 o                         
  -3   9   1          1.33          1.88         1.04 o                         
  -2   9   1          1.63          1.63         1.09 o                         
  -1   9   1          1.81         -1.16         1.16 o                         
   0   9   1          1.11          2.13         1.33 o                         
   1   9   1          1.34          0.87         1.07 o                         
   2   9   1          0.83          0.23         1.09 o                         
   3   9   1          2.19          1.68         1.21 o                         
   4   9   1          0.99          1.78         1.22 o                         
   5   9   1          0.70          0.54         1.38 o                         
   6   9   1          1.28          2.32         1.28 o                         
   7   9   1          0.29         -0.78         1.49 o                         
   8   9   1          1.00          1.78         2.44 o                         
   9   9   1          1.34          0.54         1.40 o                         
  10   9   1          0.83          0.81         1.66 o                         
  -6  10   1          2.64          1.01         2.41 o                         
  -5  10   1          3.88          1.69         1.63 o                         
  -4  10   1          5.92          6.25         1.50 o                         
  -3  10   1          3.81          4.50         1.60 o                         
  -2  10   1          3.62          2.27         1.40 o                         
  -1  10   1          0.85          2.87         1.38 o                         
   0  10   1          0.11          1.71         1.38 o                         
   1  10   1          0.15          1.06         1.36 o                         
   2  10   1          0.52          1.47         1.56 o                         
   3  10   1          1.03          0.05         1.40 o                         
   4  10   1          1.30          1.29         1.61 o                         
   5  10   1          4.60          2.51         1.47 o                         
 -20   0   2          0.13         -0.06         1.82 o                         
 -19   0   2          0.18         -0.36         1.71 o                         
 -18   0   2         11.84          9.31         1.71 o                         
 -17   0   2         14.43         15.71         1.62 o                         
 -16   0   2         14.58         14.43         1.47 o                         
 -15   0   2          0.94         -0.92         1.38 o                         
 -14   0   2          3.57          1.24         1.30 o                         
 -13   0   2          8.66         12.80         0.99 o                         
 -12   0   2         22.93         25.32         3.38 o                         
 -11   0   2         15.15         14.95         1.03 o                         
 -10   0   2         12.44         13.87         0.84 o                         
  -9   0   2         28.90         30.86         2.81 o                         
  -8   0   2          5.06          9.39         1.16 o                         
  -7   0   2        424.62        427.54         3.14 o                         
  -6   0   2       2014.98       2131.87         6.73 o                         
  -5   0   2         36.31         32.76         1.60 o                         
  -4   0   2        138.06        131.27         2.23 o                         
  -3   0   2        104.65         92.13         2.09 o                         
  -2   0   2         37.44         34.25         1.73 o                         
  -1   0   2        313.61        309.55         3.23 o                         
   0   0   2       1962.79       1949.89         6.94 o                         
   1   0   2        683.89        578.93         3.66 o                         
   2   0   2        194.44        175.74         5.05 o                         
   3   0   2         66.92         75.47         4.34 o                         
   4   0   2        240.76        246.17         3.04 o                         
   5   0   2       2204.60       2312.83        10.46 o                         
   6   0   2         45.29         73.74         1.82 o                         
   7   0   2         98.26         98.08         1.45 o                         
   8   0   2          5.29          6.31         0.74 o                         
   9   0   2         16.00         17.24         0.76 o                         
  10   0   2         15.27         14.36         0.79 o                         
  11   0   2        102.41         90.88         2.23 o                         
  12   0   2         72.65         63.60         1.19 o                         
  13   0   2          6.25          6.40         0.75 o                         
  14   0   2          0.71          0.12         0.91 o                         
  15   0   2          0.15          1.41         0.92 o                         
  16   0   2         25.94         33.37         0.93 o                         
  17   0   2          4.14          3.80         1.10 o                         
  18   0   2          0.84         -0.05         1.29 o                         
  19   0   2          0.30          2.66         2.59 o                         
 -20   1   2          0.10         -0.72         2.35 o                         
 -19   1   2          0.17          1.37         1.22 o                         
 -18   1   2          0.14         -0.96         2.15 o                         
 -17   1   2          0.33          0.64         1.29 o                         
 -16   1   2          1.76          2.34         1.01 o                         
 -15   1   2          0.62          1.41         1.43 o                         
 -14   1   2          1.29          1.90         0.79 o                         
 -13   1   2          5.81          6.92         1.52 o                         
 -12   1   2         42.37         38.50         1.68 o                         
 -11   1   2          9.21          9.67         0.80 o                         
 -10   1   2         15.20         14.50         0.72 o                         
  -9   1   2          0.23          0.98         0.66 o                         
  -8   1   2         12.33         12.05         0.75 o                         
  -7   1   2          2.21          6.01         0.98 o                         
  -6   1   2          0.47          2.03         1.05 o                         
  -5   1   2          6.28          7.95         1.07 o                         
  -4   1   2          8.36          7.74         0.99 o                         
  -3   1   2          3.75          3.29         1.15 o                         
  -2   1   2         95.89         79.25         3.56 o                         
  -1   1   2        347.04        294.09         2.99 o                         
   0   1   2        125.73        139.20         7.56 o                         
   1   1   2        119.29        135.72         7.30 o                         
   2   1   2         21.16         24.00         0.93 o                         
   3   1   2          6.54          6.60         0.52 o                         
   4   1   2         32.09         39.50         1.04 o                         
   5   1   2          1.16          2.17         0.54 o                         
   6   1   2         32.93         33.19         1.19 o                         
   7   1   2          8.59         10.93         0.52 o                         
   8   1   2          0.51          0.91         0.50 o                         
   9   1   2          6.52          7.16         0.46 o                         
  10   1   2          2.45          3.13         0.48 o                         
  11   1   2          5.92          8.83         0.52 o                         
  12   1   2          1.46          2.20         0.58 o                         
  13   1   2          2.95          4.36         0.58 o                         
  14   1   2          0.22          0.52         0.56 o                         
  15   1   2          0.37          0.53         0.57 o                         
  16   1   2          0.37          0.09         0.67 o                         
  17   1   2          2.50          3.24         0.73 o                         
  18   1   2          0.94          1.05         0.92 o                         
  19   1   2          0.01          1.81         1.00 o                         
 -19   2   2          0.03          2.04         1.53 o                         
 -18   2   2          6.33          6.91         1.55 o                         
 -17   2   2          7.98          9.68         1.12 o                         
 -16   2   2          5.53          5.57         0.89 o                         
 -15   2   2          0.29          0.71         0.83 o                         
 -14   2   2          4.08          2.73         0.76 o                         
 -13   2   2         12.92         14.70         1.44 o                         
 -12   2   2          9.31         10.07         0.87 o                         
 -11   2   2          5.24          5.44         0.76 o                         
 -10   2   2          6.90          6.39         0.66 o                         
  -9   2   2         16.52         15.62         0.82 o                         
  -8   2   2          2.86          4.39         0.86 o                         
  -7   2   2        170.68        171.80         8.89 o                         
  -6   2   2        644.40        731.42        50.34 o                         
  -5   2   2          5.20         10.82         1.19 o                         
  -4   2   2         19.48         22.92         1.41 o                         
  -3   2   2          8.48          9.92         1.16 o                         
  -2   2   2         36.04         38.73         1.38 o                         
  -1   2   2         59.81         78.61        10.99 o                         
   0   2   2        442.87        481.43        35.19 o                         
   1   2   2        216.95        219.97         9.62 o                         
   2   2   2         79.16         70.60         3.15 o                         
   3   2   2         31.51         25.89         0.74 o                         
   4   2   2         81.07         89.77         2.06 o                         
   5   2   2        741.05        749.05        23.35 o                         
   6   2   2         22.29         32.08         0.65 o                         
   7   2   2         16.44         18.50         0.81 o                         
   8   2   2          3.60          6.52         0.52 o                         
   9   2   2          3.37          4.02         0.51 o                         
  10   2   2          2.09          2.18         0.47 o                         
  11   2   2         42.88         38.03         1.21 o                         
  12   2   2         26.91         25.20         0.57 o                         
  13   2   2          2.69          2.69         0.54 o                         
  14   2   2          0.50         -0.32         0.61 o                         
  15   2   2          0.20          1.48         0.67 o                         
  16   2   2         12.52         16.33         0.80 o                         
  17   2   2          1.91          2.88         0.78 o                         
  18   2   2          0.48          1.48         0.87 o                         
  19   2   2          0.49          1.33         0.94 o                         
 -19   3   2          0.71          2.00         1.06 o                         
 -18   3   2          0.37          2.46         1.04 o                         
 -17   3   2          1.03         -0.75         0.96 o                         
 -16   3   2          4.93          3.98         0.92 o                         
 -15   3   2          1.49          2.75         1.43 o                         
 -14   3   2          4.96          4.77         0.83 o                         
 -13   3   2         18.93         17.29         0.91 o                         
 -12   3   2        170.14        167.30         7.74 o                         
 -11   3   2         35.53         34.04         1.71 o                         
 -10   3   2         52.45         48.86         2.47 o                         
  -9   3   2          0.68          1.27         0.90 o                         
  -8   3   2         23.66         23.48         1.18 o                         
  -7   3   2          7.10         14.57         1.81 o                         
  -6   3   2          3.57          3.49         0.82 o                         
  -5   3   2          6.40          7.77         1.69 o                         
  -4   3   2          7.91          8.50         0.97 o                         
  -3   3   2         11.97         13.21         1.14 o                         
  -2   3   2        147.43        133.28         3.71 o                         
  -1   3   2        887.58        844.53        12.28 o                         
   0   3   2        407.20        488.51        29.84 o                         
   1   3   2        298.85        327.42        24.03 o                         
   2   3   2         60.44         62.21         3.78 o                         
   3   3   2          5.54          6.44         0.57 o                         
   4   3   2         59.55         57.84         1.63 o                         
   5   3   2          7.93          7.31         0.61 o                         
   6   3   2        103.10        102.31         2.80 o                         
   7   3   2         25.09         25.58         0.61 o                         
   8   3   2          2.32          1.85         0.59 o                         
   9   3   2         20.47         21.81         0.68 o                         
  10   3   2         15.47         18.66         0.65 o                         
  11   3   2         39.05         47.22         0.73 o                         
  12   3   2          5.90          6.91         0.70 o                         
  13   3   2         11.85         11.79         0.62 o                         
  14   3   2          1.03          1.17         0.68 o                         
  15   3   2          1.23          1.48         0.67 o                         
  16   3   2          1.35          2.61         1.26 o                         
  17   3   2         11.83         14.00         0.78 o                         
  18   3   2          3.94          3.71         0.91 o                         
 -18   4   2          0.66          0.55         1.18 o                         
 -17   4   2          1.19          2.67         1.08 o                         
 -16   4   2          0.14          1.26         0.95 o                         
 -15   4   2          0.64          0.29         0.92 o                         
 -14   4   2          4.76          4.33         0.82 o                         
 -13   4   2         13.80         14.40         0.93 o                         
 -12   4   2          3.13          2.09         0.76 o                         
 -11   4   2          1.29          3.23         0.82 o                         
 -10   4   2          4.08          4.30         0.97 o                         
  -9   4   2          3.31          4.61         0.93 o                         
  -8   4   2          2.78          4.06         0.91 o                         
  -7   4   2          4.59          4.36         0.89 o                         
  -6   4   2         10.04         13.08         0.95 o                         
  -5   4   2          2.33          2.53         0.90 o                         
  -4   4   2         19.02         20.35         0.92 o                         
  -3   4   2        102.36         96.62         4.73 o                         
  -2   4   2        150.45        151.56         7.03 o                         
  -1   4   2         49.73         39.22         1.01 o                         
   0   4   2         11.47         12.76         0.91 o                         
   1   4   2          7.24         14.90         0.92 o                         
   2   4   2         12.45         17.25         1.06 o                         
   3   4   2          6.85          5.12         0.67 o                         
   4   4   2          3.85          3.67         0.63 o                         
   5   4   2         10.02          9.19         0.64 o                         
   6   4   2          1.28          1.73         0.72 o                         
   7   4   2         19.47         18.90         0.78 o                         
   8   4   2         39.38         37.79         0.86 o                         
   9   4   2         21.64         24.17         0.98 o                         
  10   4   2          8.38          9.33         0.78 o                         
  11   4   2          1.60          1.16         0.74 o                         
  12   4   2          0.16          2.41         0.88 o                         
  13   4   2          0.76          2.07         0.94 o                         
  14   4   2          0.20          0.27         0.67 o                         
  15   4   2          0.62          0.84         0.75 o                         
  16   4   2          0.66          2.28         0.77 o                         
  17   4   2          0.09          0.57         0.86 o                         
  18   4   2          0.98          2.57         1.95 o                         
 -17   5   2          1.32          1.79         1.04 o                         
 -16   5   2          0.80          1.13         0.97 o                         
 -15   5   2          0.13          1.57         0.97 o                         
 -14   5   2          1.60          1.41         0.87 o                         
 -13   5   2          6.56          5.70         0.86 o                         
 -12   5   2         94.41         85.83         1.11 o                         
 -11   5   2         19.38         18.63         0.84 o                         
 -10   5   2         22.98         24.07         0.90 o                         
  -9   5   2          1.67          0.58         1.11 o                         
  -8   5   2          5.06          7.36         1.01 o                         
  -7   5   2          6.67         14.36         1.02 o                         
  -6   5   2         13.97         14.45         0.93 o                         
  -5   5   2         20.67         24.66         2.12 o                         
  -4   5   2          1.80          2.65         0.96 o                         
  -3   5   2          4.71          4.73         0.94 o                         
  -2   5   2         20.00         24.13         4.55 o                         
  -1   5   2        347.37        364.44         1.90 o                         
   0   5   2        188.78        235.41         3.58 o                         
   1   5   2         92.29         93.05         1.18 o                         
   2   5   2         18.82         17.93         1.06 o                         
   3   5   2          2.28          2.09         0.69 o                         
   4   5   2         16.47         17.98         1.35 o                         
   5   5   2         10.71         11.50         0.78 o                         
   6   5   2         94.95         92.43         2.59 o                         
   7   5   2          8.43          9.82         0.72 o                         
   8   5   2          1.54          1.28         1.27 o                         
   9   5   2          8.68          9.74         0.79 o                         
  10   5   2         17.49         20.70         0.85 o                         
  11   5   2         39.48         40.64         2.35 o                         
  12   5   2          4.36          6.13         0.88 o                         
  13   5   2          6.63          7.71         1.30 o                         
  14   5   2          0.74         -0.13         0.78 o                         
  15   5   2          0.54          2.38         0.77 o                         
  16   5   2          0.76          0.50         0.83 o                         
  17   5   2          9.41          8.08         1.26 o                         
 -16   6   2          1.73          2.30         1.13 o                         
 -15   6   2          1.35          1.12         1.07 o                         
 -14   6   2          2.96          3.10         1.08 o                         
 -13   6   2          4.82          3.81         0.98 o                         
 -12   6   2          2.02          2.73         0.95 o                         
 -11   6   2          0.91          2.98         0.91 o                         
 -10   6   2          4.44          5.04         0.93 o                         
  -9   6   2          1.91          5.48         0.92 o                         
  -8   6   2          2.74          5.73         1.08 o                         
  -7   6   2          4.25          4.14         1.11 o                         
  -6   6   2         14.16         17.63         1.43 o                         
  -5   6   2          7.17          7.52         1.05 o                         
  -4   6   2         37.63         38.62         1.15 o                         
  -3   6   2         63.82         63.54         2.52 o                         
  -2   6   2         70.57         71.64         4.88 o                         
  -1   6   2         25.17         23.61         1.02 o                         
   0   6   2         30.34         27.99         1.97 o                         
   1   6   2         13.14         13.99         0.80 o                         
   2   6   2          9.67         12.44         0.82 o                         
   3   6   2          1.98          5.75         0.79 o                         
   4   6   2          6.74          7.20         0.85 o                         
   5   6   2         24.66         25.68         0.90 o                         
   6   6   2          0.27          1.12         0.95 o                         
   7   6   2         33.35         35.57         1.72 o                         
   8   6   2         34.28         32.67         1.44 o                         
   9   6   2         23.34         25.41         0.96 o                         
  10   6   2         14.66         13.38         1.03 o                         
  11   6   2          4.38          4.30         0.85 o                         
  12   6   2          4.41          5.09         0.91 o                         
  13   6   2          1.95          2.62         0.92 o                         
  14   6   2          0.00          0.40         0.87 o                         
  15   6   2          1.04          0.30         0.94 o                         
 -15   7   2          0.55         -0.74         2.82 o                         
 -14   7   2          0.03          0.50         1.12 o                         
 -13   7   2          0.80          2.14         1.33 o                         
 -12   7   2         15.19          9.44         1.54 o                         
 -11   7   2          3.84          4.92         1.12 o                         
 -10   7   2          2.16          1.31         1.19 o                         
  -9   7   2          1.17          1.81         1.01 o                         
  -8   7   2          1.79          3.77         1.09 o                         
  -7   7   2          7.38         12.94         2.06 o                         
  -6   7   2         17.54         18.36         1.23 o                         
  -5   7   2         38.42         43.50         3.41 o                         
  -4   7   2          0.78          0.88         1.04 o                         
  -3   7   2          1.00          2.52         1.17 o                         
  -2   7   2          0.17          0.64         1.04 o                         
  -1   7   2         52.48         52.85         1.90 o                         
   0   7   2         36.79         37.89         1.87 o                         
   1   7   2         12.41         11.86         0.85 o                         
   2   7   2          1.02          2.15         0.84 o                         
   3   7   2          0.13          0.07         0.84 o                         
   4   7   2          7.16         10.14         0.89 o                         
   5   7   2          7.08          7.87         0.89 o                         
   6   7   2         49.57         49.40         1.66 o                         
   7   7   2          1.73          2.44         0.85 o                         
   8   7   2          1.42          1.55         0.87 o                         
   9   7   2          1.29          1.62         0.90 o                         
  10   7   2          6.88          7.45         0.93 o                         
  11   7   2         13.80         12.92         1.10 o                         
  12   7   2          2.34          3.98         1.10 o                         
  13   7   2          1.21          0.73         1.04 o                         
  14   7   2          0.18          0.29         0.94 o                         
 -12   8   2          0.23          0.67         1.59 o                         
 -11   8   2          0.18          0.96         1.52 o                         
 -10   8   2          2.14          1.18         1.29 o                         
  -9   8   2          1.66          0.35         1.27 o                         
  -8   8   2          1.73          3.53         1.75 o                         
  -7   8   2          2.44          2.73         1.21 o                         
  -6   8   2          6.96          9.25         1.26 o                         
  -5   8   2          3.69          3.91         1.20 o                         
  -4   8   2         12.96         12.67         1.22 o                         
  -3   8   2         13.55         15.28         1.15 o                         
  -2   8   2         10.42          8.33         1.13 o                         
  -1   8   2          3.14          3.35         0.99 o                         
   0   8   2          8.20          7.68         1.05 o                         
   1   8   2          3.41          4.11         1.04 o                         
   2   8   2          6.39          7.83         1.05 o                         
   3   8   2          1.73          3.09         1.02 o                         
   4   8   2          4.09          3.61         0.99 o                         
   5   8   2          8.19         10.03         1.03 o                         
   6   8   2          0.45          0.97         0.99 o                         
   7   8   2          8.30         10.10         1.13 o                         
   8   8   2          7.71          7.74         1.21 o                         
   9   8   2          5.83          6.81         1.11 o                         
  10   8   2          3.69          2.99         1.07 o                         
  11   8   2          2.01          0.65         1.20 o                         
  12   8   2          1.26          1.13         1.49 o                         
  -9   9   2          0.28         -0.27         1.62 o                         
  -8   9   2          0.61          0.56         1.49 o                         
  -7   9   2          3.78          3.03         1.23 o                         
  -6   9   2          7.39          4.28         1.23 o                         
  -5   9   2         16.48         12.44         1.27 o                         
  -4   9   2          0.33          2.04         1.50 o                         
  -3   9   2          2.51          1.96         1.49 o                         
  -2   9   2          0.61          1.41         1.08 o                         
  -1   9   2          3.27          4.64         1.12 o                         
   0   9   2          3.89          2.93         1.07 o                         
   1   9   2          1.21          1.13         1.18 o                         
   2   9   2          0.09          0.07         1.09 o                         
   3   9   2          0.01         -0.28         1.19 o                         
   4   9   2          2.86          2.66         1.04 o                         
   5   9   2          3.07          2.87         1.17 o                         
   6   9   2         11.75          8.67         1.20 o                         
   7   9   2          0.45          1.48         1.31 o                         
   8   9   2          0.64          1.09         1.25 o                         
   9   9   2          0.04          1.33         1.16 o                         
  -4  10   2          0.72          0.54         1.28 o                         
  -3  10   2          0.90          1.02         1.40 o                         
  -2  10   2          0.18         -0.35         1.28 o                         
  -1  10   2          0.01          0.27         1.37 o                         
   0  10   2          0.22          1.09         1.38 o                         
   1  10   2          0.18          1.50         1.34 o                         
   2  10   2          1.33          1.82         1.51 o                         
   3  10   2          1.39          1.68         1.52 o                         
   4  10   2          0.65          1.79         2.02 o                         
 -19   1   3          2.15          3.86         1.26 o                         
 -18   1   3          6.30          6.46         1.32 o                         
 -17   1   3          0.42          0.94         0.91 o                         
 -16   1   3          9.10          7.43         0.87 o                         
 -15   1   3          0.26          1.33         0.84 o                         
 -14   1   3          0.91         -0.43         0.81 o                         
 -13   1   3          5.06          5.22         1.55 o                         
 -12   1   3        100.14         83.50         0.97 o                         
 -11   1   3         73.41         61.14         1.59 o                         
 -10   1   3         22.47         20.52         0.82 o                         
  -9   1   3          7.56          7.74         1.07 o                         
  -8   1   3         90.97         94.19         1.40 o                         
  -7   1   3         52.92         55.56         1.39 o                         
  -6   1   3          7.96          6.29         1.00 o                         
  -5   1   3         53.87         51.15         2.81 o                         
  -4   1   3         26.24         25.74         1.14 o                         
  -3   1   3          6.54          3.78         0.88 o                         
  -2   1   3        122.49        101.70         1.62 o                         
  -1   1   3        745.34        785.04        51.79 o                         
   0   1   3        872.39        860.11        29.68 o                         
   1   1   3        222.50        231.06        12.09 o                         
   2   1   3         18.34         22.01         0.71 o                         
   3   1   3         62.60         57.45         2.57 o                         
   4   1   3          4.36          5.50         0.78 o                         
   5   1   3          6.80          5.88         0.50 o                         
   6   1   3         30.31         29.51         0.57 o                         
   7   1   3         51.79         49.15         1.60 o                         
   8   1   3          4.12          5.21         0.55 o                         
   9   1   3         34.61         29.94         1.01 o                         
  10   1   3         23.97         16.98         0.53 o                         
  11   1   3         51.77         42.51         1.17 o                         
  12   1   3          7.46          9.04         0.54 o                         
  13   1   3         11.16         11.24         0.58 o                         
  14   1   3          0.01          0.19         0.59 o                         
  15   1   3          1.55          0.02         0.62 o                         
  16   1   3          1.35          2.95         0.64 o                         
  17   1   3          9.17         10.78         0.73 o                         
  18   1   3          5.94          7.27         0.82 o                         
 -19   2   3          0.45          1.45         1.06 o                         
 -18   2   3          2.78          2.08         1.05 o                         
 -17   2   3          3.36          3.19         1.47 o                         
 -16   2   3          2.04          2.97         0.93 o                         
 -15   2   3          0.28          0.84         0.87 o                         
 -14   2   3          2.25          3.50         0.96 o                         
 -13   2   3          7.43          4.83         0.80 o                         
 -12   2   3          4.40          4.63         0.77 o                         
 -11   2   3          2.54          0.81         1.20 o                         
 -10   2   3          5.12          6.66         0.91 o                         
  -9   2   3          6.53          8.43         2.15 o                         
  -8   2   3         10.78         11.94         1.36 o                         
  -7   2   3         50.46         50.98         1.55 o                         
  -6   2   3        409.71        362.17         2.39 o                         
  -5   2   3          5.28          5.02         1.09 o                         
  -4   2   3         21.41         18.63         1.12 o                         
  -3   2   3         11.12          9.66         1.16 o                         
  -2   2   3          3.51          2.64         0.96 o                         
  -1   2   3         45.64         34.99         0.91 o                         
   0   2   3         19.00         17.26         0.81 o                         
   1   2   3         22.17         17.62         0.75 o                         
   2   2   3         20.04         19.93         0.66 o                         
   3   2   3          6.41          3.25         0.55 o                         
   4   2   3         12.31         10.98         0.55 o                         
   5   2   3        513.94        491.92        11.94 o                         
   6   2   3         81.46         69.26         1.61 o                         
   7   2   3         36.26         36.71         1.27 o                         
   8   2   3          6.92          5.45         0.51 o                         
   9   2   3          5.52          5.52         0.55 o                         
  10   2   3          6.73          6.86         0.92 o                         
  11   2   3          4.53          5.55         0.56 o                         
  12   2   3          2.57          4.79         0.56 o                         
  13   2   3          1.58          2.13         0.58 o                         
  14   2   3          0.21         -0.20         0.65 o                         
  15   2   3          0.73          0.82         0.63 o                         
  16   2   3         12.04         16.18         0.88 o                         
  17   2   3          6.38          6.77         0.79 o                         
  18   2   3          0.84          1.48         0.87 o                         
 -19   3   3          0.28         -0.85         1.16 o                         
 -18   3   3          1.06          1.44         1.08 o                         
 -17   3   3          0.62         -0.29         0.95 o                         
 -16   3   3          0.02          0.22         0.95 o                         
 -15   3   3          2.18          3.17         0.90 o                         
 -14   3   3          0.86          3.59         1.94 o                         
 -13   3   3          1.40          0.74         0.86 o                         
 -12   3   3         17.19         14.22         1.47 o                         
 -11   3   3          9.72          9.25         0.87 o                         
 -10   3   3          1.67          1.81         0.85 o                         
  -9   3   3          3.18          3.53         1.73 o                         
  -8   3   3         12.85         12.74         1.10 o                         
  -7   3   3          7.13          7.85         0.83 o                         
  -6   3   3         12.52          8.86         1.16 o                         
  -5   3   3         14.44         11.06         1.16 o                         
  -4   3   3         33.50         31.17         1.25 o                         
  -3   3   3          6.03          6.84         1.14 o                         
  -2   3   3          1.14          1.98         1.06 o                         
  -1   3   3         87.92        103.00         4.22 o                         
   0   3   3        131.99        142.60         7.73 o                         
   1   3   3         19.11         20.51         0.69 o                         
   2   3   3          5.69          6.33         0.66 o                         
   3   3   3         26.21         22.47         0.59 o                         
   4   3   3          6.04          6.96         0.58 o                         
   5   3   3         11.19          9.49         0.57 o                         
   6   3   3         56.55         55.01         1.37 o                         
   7   3   3         34.01         32.10         1.12 o                         
   8   3   3          1.38          1.86         0.56 o                         
   9   3   3          2.39          3.36         0.55 o                         
  10   3   3          5.36          4.94         0.59 o                         
  11   3   3         15.75         16.06         0.75 o                         
  12   3   3          1.47          1.80         0.55 o                         
  13   3   3          2.56          3.14         0.59 o                         
  14   3   3          0.42         -0.50         0.62 o                         
  15   3   3          0.50          0.65         0.69 o                         
  16   3   3          0.35          0.25         0.90 o                         
  17   3   3          4.56          5.43         0.89 o                         
 -18   4   3          4.84          4.06         1.11 o                         
 -17   4   3          6.27          4.47         1.03 o                         
 -16   4   3          2.45          3.10         1.01 o                         
 -15   4   3          0.15         -0.22         0.87 o                         
 -14   4   3          2.07          1.54         0.89 o                         
 -13   4   3         15.29         10.71         0.84 o                         
 -12   4   3          4.58          4.26         0.82 o                         
 -11   4   3          4.97          3.87         1.01 o                         
 -10   4   3          4.19          3.78         1.02 o                         
  -9   4   3          3.15          2.91         1.06 o                         
  -8   4   3          7.57          5.78         0.96 o                         
  -7   4   3         60.06         59.07         1.16 o                         
  -6   4   3        399.91        439.91         8.31 o                         
  -5   4   3          3.45          3.24         0.96 o                         
  -4   4   3         28.92         28.62         1.25 o                         
  -3   4   3          4.06          3.48         1.09 o                         
  -2   4   3          7.44          8.03         0.82 o                         
  -1   4   3         20.53         24.37         0.90 o                         
   0   4   3          6.04          4.24         0.78 o                         
   1   4   3          9.19         10.00         0.89 o                         
   2   4   3         17.05         19.31         0.81 o                         
   3   4   3          1.09          1.80         0.62 o                         
   4   4   3         12.01         12.02         0.69 o                         
   5   4   3        495.89        517.60         4.85 o                         
   6   4   3         78.93         70.20         1.99 o                         
   7   4   3         44.44         47.45         1.18 o                         
   8   4   3          4.22          3.90         0.56 o                         
   9   4   3          2.75          3.17         0.57 o                         
  10   4   3          3.23          3.68         0.59 o                         
  11   4   3          3.47          2.54         0.60 o                         
  12   4   3          0.87          1.87         0.79 o                         
  13   4   3          1.21          1.43         0.66 o                         
  14   4   3          0.40          0.86         0.68 o                         
  15   4   3          0.75          0.53         0.74 o                         
  16   4   3         15.60         18.39         0.87 o                         
  17   4   3          8.43          7.81         0.88 o                         
 -17   5   3          1.76          2.20         1.15 o                         
 -16   5   3          4.92          4.02         1.09 o                         
 -15   5   3          5.87          4.15         1.03 o                         
 -14   5   3          4.77          4.95         0.92 o                         
 -13   5   3          0.99          2.33         0.90 o                         
 -12   5   3          1.26          2.14         0.87 o                         
 -11   5   3          1.82          1.69         1.13 o                         
 -10   5   3          1.72          0.94         1.00 o                         
  -9   5   3          1.97          0.70         1.05 o                         
  -8   5   3          0.35          1.27         1.02 o                         
  -7   5   3          6.18          6.59         1.08 o                         
  -6   5   3         12.20         10.87         1.10 o                         
  -5   5   3         81.91         87.02         1.38 o                         
  -4   5   3         43.03         38.42         2.72 o                         
  -3   5   3         39.27         35.75         1.19 o                         
  -2   5   3         14.66         10.00         1.02 o                         
  -1   5   3          1.91          2.01         0.96 o                         
   0   5   3          2.02          1.38         0.90 o                         
   1   5   3          4.35          3.42         0.92 o                         
   2   5   3          2.51          2.46         1.34 o                         
   3   5   3          7.13          8.51         1.04 o                         
   4   5   3          1.80          1.34         1.56 o                         
   5   5   3          4.09          4.88         0.76 o                         
   6   5   3         46.30         43.96         1.56 o                         
   7   5   3         15.81         14.86         0.76 o                         
   8   5   3         12.37         12.84         0.88 o                         
   9   5   3          3.59          3.26         0.86 o                         
  10   5   3          0.38          2.04         0.78 o                         
  11   5   3          1.04          1.63         0.77 o                         
  12   5   3          0.13          0.87         0.81 o                         
  13   5   3          0.11          2.07         0.78 o                         
  14   5   3          1.29          1.63         0.80 o                         
  15   5   3          0.15         -0.60         0.82 o                         
  16   5   3          0.08          1.78         0.85 o                         
 -16   6   3          0.83         -0.30         1.71 o                         
 -15   6   3          0.14          0.86         1.09 o                         
 -14   6   3          0.38          2.26         1.08 o                         
 -13   6   3         10.24          8.67         1.03 o                         
 -12   6   3          2.77          1.01         1.06 o                         
 -11   6   3          3.89          2.15         1.14 o                         
 -10   6   3          1.36          1.17         1.15 o                         
  -9   6   3          1.35          1.95         1.14 o                         
  -8   6   3          0.57          1.23         1.17 o                         
  -7   6   3         21.21         21.53         1.28 o                         
  -6   6   3        118.65        116.73         1.76 o                         
  -5   6   3          3.57          2.47         1.60 o                         
  -4   6   3          9.11         12.66         1.58 o                         
  -3   6   3          2.24          2.48         1.27 o                         
  -2   6   3         20.21         20.30         1.12 o                         
  -1   6   3         19.06         16.97         1.06 o                         
   0   6   3          1.91          5.24         0.97 o                         
   1   6   3          7.00          8.47         0.99 o                         
   2   6   3          4.79          4.68         0.76 o                         
   3   6   3          0.38          1.65         0.86 o                         
   4   6   3          4.77          3.93         0.79 o                         
   5   6   3        120.86        118.51         3.10 o                         
   6   6   3         21.27         18.89         2.42 o                         
   7   6   3         10.76         11.10         0.89 o                         
   8   6   3          0.29          0.58         0.89 o                         
   9   6   3          0.89          3.01         0.92 o                         
  10   6   3          3.73          4.15         0.87 o                         
  11   6   3          0.58          1.14         0.94 o                         
  12   6   3          1.80          1.03         0.85 o                         
  13   6   3          0.16          0.95         0.98 o                         
  14   6   3          0.49          2.14         0.95 o                         
 -14   7   3          2.90          2.21         1.27 o                         
 -13   7   3          0.44          0.79         1.22 o                         
 -12   7   3          3.25          2.24         1.20 o                         
 -11   7   3          3.72          3.19         1.42 o                         
 -10   7   3          3.00          1.28         1.58 o                         
  -9   7   3          1.82         -1.31         1.55 o                         
  -8   7   3          0.59          2.14         1.76 o                         
  -7   7   3          3.88          5.59         1.47 o                         
  -6   7   3          3.74          6.07         1.71 o                         
  -5   7   3         34.90         35.61         1.54 o                         
  -4   7   3         17.65         14.33         1.30 o                         
  -3   7   3         25.35         22.90         1.27 o                         
  -2   7   3          9.88          7.86         1.12 o                         
  -1   7   3          7.48          7.46         1.11 o                         
   0   7   3         11.63         11.04         1.20 o                         
   1   7   3          8.74          8.13         0.88 o                         
   2   7   3          1.72          3.11         0.94 o                         
   3   7   3          4.55          4.71         0.83 o                         
   4   7   3          0.36          0.00         0.79 o                         
   5   7   3          0.83          1.34         1.13 o                         
   6   7   3          8.66          9.29         0.95 o                         
   7   7   3          4.27          3.63         1.05 o                         
   8   7   3          8.43          9.13         1.27 o                         
   9   7   3          4.52          3.92         1.02 o                         
  10   7   3          0.00          1.07         0.99 o                         
  11   7   3          2.19          2.19         1.04 o                         
  12   7   3          0.61          1.16         1.17 o                         
  13   7   3          0.01          1.38         1.17 o                         
 -12   8   3          1.72          1.20         1.50 o                         
 -11   8   3          2.03         -0.56         1.43 o                         
 -10   8   3          0.53          0.67         1.35 o                         
  -9   8   3          0.91          1.82         1.31 o                         
  -8   8   3          0.19         -1.62         1.62 o                         
  -7   8   3          3.11          1.71         1.57 o                         
  -6   8   3         13.60          9.12         1.55 o                         
  -5   8   3          2.06          2.20         1.52 o                         
  -4   8   3          0.23          2.39         1.34 o                         
  -3   8   3          2.10          0.47         1.21 o                         
  -2   8   3         11.64         10.67         1.32 o                         
  -1   8   3         14.76         11.75         1.25 o                         
   0   8   3          6.83          6.40         1.01 o                         
   1   8   3          7.09          5.92         0.99 o                         
   2   8   3          1.67          1.33         0.95 o                         
   3   8   3          1.26          1.72         1.06 o                         
   4   8   3          0.90          0.67         0.98 o                         
   5   8   3          8.74          8.08         1.11 o                         
   6   8   3          2.89          2.26         1.04 o                         
   7   8   3          0.72          1.14         1.07 o                         
   8   8   3          2.29          2.32         1.20 o                         
   9   8   3          1.92          1.21         1.08 o                         
  10   8   3          5.69          5.70         1.23 o                         
  -8   9   3          0.37          1.89         1.48 o                         
  -7   9   3          0.27         -0.05         1.74 o                         
  -6   9   3          0.37         -0.86         1.66 o                         
  -5   9   3          2.17          1.20         1.71 o                         
  -4   9   3          2.61          3.28         1.84 o                         
  -3   9   3          3.08          1.80         1.49 o                         
  -2   9   3          1.40          1.81         1.13 o                         
  -1   9   3          1.52          0.22         1.14 o                         
   0   9   3          2.47          2.03         1.23 o                         
   1   9   3          3.66          3.21         1.18 o                         
   2   9   3          0.64          1.10         1.20 o                         
   3   9   3          1.81          1.95         1.10 o                         
   4   9   3          0.05          1.24         1.17 o                         
   5   9   3          0.06         -0.24         1.19 o                         
   6   9   3          0.08          1.93         1.22 o                         
   7   9   3          0.76          0.83         1.18 o                         
 -19   0   4          0.29         -1.11         1.90 o                         
 -18   0   4          3.98          4.80         1.79 o                         
 -17   0   4          5.77          5.99         1.65 o                         
 -16   0   4          0.98          1.05         1.16 o                         
 -15   0   4          2.48          2.81         1.33 o                         
 -14   0   4          6.51          4.96         1.08 o                         
 -13   0   4         31.41         25.83         1.13 o                         
 -12   0   4          7.18          5.43         1.58 o                         
 -11   0   4         12.31         10.11         1.55 o                         
 -10   0   4         14.47         12.36         1.54 o                         
  -9   0   4          5.96          6.21         1.39 o                         
  -8   0   4         14.22         13.92         1.57 o                         
  -7   0   4         52.27         40.30         1.69 o                         
  -6   0   4        590.26        499.89         3.41 o                         
  -5   0   4         70.85         66.31         1.76 o                         
  -4   0   4          3.98          4.74         1.39 o                         
  -3   0   4         54.91         43.45         1.38 o                         
  -2   0   4         50.23         54.78         1.62 o                         
  -1   0   4         52.16         72.58         1.71 o                         
   0   0   4         14.24         15.29         1.35 o                         
   1   0   4         75.71         73.61         1.43 o                         
   2   0   4         37.51         31.80         0.87 o                         
   3   0   4         10.08         12.91         1.32 o                         
   4   0   4          7.66         40.19        11.97 o                         
   5   0   4        851.64        766.37        11.14 o                         
   6   0   4        337.90        312.59         3.76 o                         
   7   0   4         13.42         12.75         0.70 o                         
   8   0   4          1.03          2.55         0.78 o                         
   9   0   4          1.01          0.49         0.70 o                         
  10   0   4          8.60          7.36         1.51 o                         
  11   0   4          2.33          2.07         0.86 o                         
  12   0   4          4.58          5.16         0.80 o                         
  13   0   4          1.14          2.35         0.87 o                         
  14   0   4          2.42          1.21         0.88 o                         
  15   0   4          3.71          5.57         0.94 o                         
  16   0   4         26.34         31.23         1.15 o                         
  17   0   4         28.52         33.13         1.14 o                         
 -19   1   4          0.74         -1.65         1.65 o                         
 -18   1   4          2.38          0.66         1.30 o                         
 -17   1   4          0.12          0.37         1.02 o                         
 -16   1   4          2.68          3.78         0.89 o                         
 -15   1   4          0.33          2.19         1.07 o                         
 -14   1   4          0.48          1.07         0.90 o                         
 -13   1   4          0.25          0.72         0.93 o                         
 -12   1   4          1.51          1.85         0.84 o                         
 -11   1   4          3.82          3.61         1.08 o                         
 -10   1   4          1.04          1.09         1.13 o                         
  -9   1   4          0.32          1.50         1.07 o                         
  -8   1   4         12.13         11.13         1.05 o                         
  -7   1   4         47.40         38.99         1.40 o                         
  -6   1   4          4.03          4.01         1.09 o                         
  -5   1   4         51.43         48.89         1.65 o                         
  -4   1   4          8.68          8.10         1.02 o                         
  -3   1   4          8.67          6.96         0.86 o                         
  -2   1   4          2.16          1.76         0.80 o                         
  -1   1   4         13.06         10.65         0.96 o                         
   0   1   4         20.70         23.67         1.01 o                         
   1   1   4         13.63         12.94         0.96 o                         
   2   1   4          0.67          0.16         0.65 o                         
   3   1   4          3.77          5.10         0.55 o                         
   4   1   4         23.43         20.64         0.57 o                         
   5   1   4          4.87          7.40         0.59 o                         
   6   1   4         17.08         18.07         0.79 o                         
   7   1   4          7.60          7.98         0.55 o                         
   8   1   4          2.25          2.27         0.53 o                         
   9   1   4          1.98          2.22         0.61 o                         
  10   1   4          0.93          1.31         0.53 o                         
  11   1   4          0.63          0.47         0.53 o                         
  12   1   4          0.58          1.50         0.59 o                         
  13   1   4          0.12          0.04         0.59 o                         
  14   1   4          0.09          1.04         0.64 o                         
  15   1   4          0.31          0.65         0.67 o                         
  16   1   4          0.33          1.61         0.78 o                         
  17   1   4          0.03          0.69         0.76 o                         
 -18   2   4          3.12          2.72         1.12 o                         
 -17   2   4          5.43          6.43         1.34 o                         
 -16   2   4          0.41         -0.56         1.04 o                         
 -15   2   4          0.74         -0.91         0.91 o                         
 -14   2   4          1.79          2.18         0.87 o                         
 -13   2   4         17.65         16.49         1.89 o                         
 -12   2   4          5.87          4.58         0.92 o                         
 -11   2   4          7.57          7.18         1.27 o                         
 -10   2   4          6.87          6.43         1.22 o                         
  -9   2   4          1.00          1.49         1.16 o                         
  -8   2   4          4.22          6.02         1.19 o                         
  -7   2   4         32.43         26.49         1.28 o                         
  -6   2   4        351.40        340.23         2.53 o                         
  -5   2   4         42.23         39.90         1.31 o                         
  -4   2   4          4.14          3.18         1.16 o                         
  -3   2   4         19.20         18.39         0.92 o                         
  -2   2   4         32.71         30.86         0.91 o                         
  -1   2   4         41.47         51.06         1.49 o                         
   0   2   4          6.37          8.84         0.77 o                         
   1   2   4         37.00         39.43         0.77 o                         
   2   2   4         11.10         10.66         0.66 o                         
   3   2   4          1.44          3.85         0.67 o                         
   4   2   4          4.75         25.61         4.92 o                         
   5   2   4        443.15        404.71        12.35 o                         
   6   2   4        173.73        171.87         4.24 o                         
   7   2   4          8.64          9.68         0.54 o                         
   8   2   4          0.36          1.20         0.69 o                         
   9   2   4          1.16          0.01         0.58 o                         
  10   2   4          6.80          6.44         0.58 o                         
  11   2   4          0.80          1.64         0.56 o                         
  12   2   4          6.13          8.33         0.71 o                         
  13   2   4          0.19          1.10         0.65 o                         
  14   2   4          1.41          1.94         0.66 o                         
  15   2   4          1.51          3.14         0.68 o                         
  16   2   4         14.47         17.34         0.78 o                         
  17   2   4         15.15         14.18         0.80 o                         
 -18   3   4          9.86          5.05         1.19 o                         
 -17   3   4          0.56         -0.34         1.02 o                         
 -16   3   4         10.71         11.99         1.05 o                         
 -15   3   4          0.70          1.18         1.01 o                         
 -14   3   4          1.12          0.69         0.89 o                         
 -13   3   4          0.84         -0.78         1.07 o                         
 -12   3   4          4.23          5.33         0.98 o                         
 -11   3   4         11.35          9.11         1.04 o                         
 -10   3   4          3.88          3.35         0.88 o                         
  -9   3   4          1.01          1.29         0.92 o                         
  -8   3   4         38.70         37.18         1.33 o                         
  -7   3   4        175.20        168.64         1.85 o                         
  -6   3   4         15.58         17.85         1.46 o                         
  -5   3   4        173.68        161.78         1.76 o                         
  -4   3   4         24.77         24.35         1.20 o                         
  -3   3   4         22.66         22.97         1.20 o                         
  -2   3   4          3.97          4.58         0.89 o                         
  -1   3   4         23.20         25.84         0.90 o                         
   0   3   4         53.76         60.98         1.77 o                         
   1   3   4         34.63         36.40         0.73 o                         
   2   3   4          1.64          2.66         0.64 o                         
   3   3   4         10.29         18.32         1.34 o                         
   4   3   4         86.33         83.91         1.23 o                         
   5   3   4         26.58         32.39         2.67 o                         
   6   3   4         51.49         53.12         1.57 o                         
   7   3   4         20.07         18.42         0.65 o                         
   8   3   4          7.85          8.06         0.57 o                         
   9   3   4          7.22          6.86         0.61 o                         
  10   3   4          2.57          3.49         0.62 o                         
  11   3   4          1.91          2.29         0.61 o                         
  12   3   4          1.83          1.60         0.69 o                         
  13   3   4          0.18         -0.29         0.64 o                         
  14   3   4          0.26         -0.65         0.65 o                         
  15   3   4          1.64          3.49         0.77 o                         
  16   3   4          1.61          1.75         0.82 o                         
 -17   4   4          3.71          3.47         1.22 o                         
 -16   4   4          0.42          0.87         1.12 o                         
 -15   4   4          0.82          1.44         0.93 o                         
 -14   4   4          0.31          0.22         0.93 o                         
 -13   4   4          3.05          3.33         1.05 o                         
 -12   4   4          2.29          2.30         1.07 o                         
 -11   4   4          3.30          3.91         1.05 o                         
 -10   4   4          1.89          1.92         1.03 o                         
  -9   4   4          3.59          4.60         1.10 o                         
  -8   4   4          1.39          1.89         1.03 o                         
  -7   4   4         10.13          8.68         0.99 o                         
  -6   4   4         67.03         66.85         1.73 o                         
  -5   4   4          8.04          9.31         1.47 o                         
  -4   4   4          6.13          6.37         1.17 o                         
  -3   4   4          0.52          1.60         1.12 o                         
  -2   4   4         12.31         11.57         1.13 o                         
  -1   4   4         34.05         34.57         1.16 o                         
   0   4   4          6.50          8.23         0.74 o                         
   1   4   4         21.84         20.83         0.74 o                         
   2   4   4          3.52          4.91         0.68 o                         
   3   4   4          5.37          6.33         0.66 o                         
   4   4   4          2.94          5.20         1.06 o                         
   5   4   4         45.29         40.90         0.72 o                         
   6   4   4         14.71         14.97         0.63 o                         
   7   4   4          2.13          2.40         0.58 o                         
   8   4   4          0.38          1.48         0.73 o                         
   9   4   4          1.15          2.63         0.67 o                         
  10   4   4         11.38         12.58         0.64 o                         
  11   4   4          1.39          2.13         0.69 o                         
  12   4   4          8.14          8.86         0.74 o                         
  13   4   4          0.71          1.02         0.96 o                         
  14   4   4          0.71          1.72         0.78 o                         
  15   4   4          0.00         -0.52         0.80 o                         
 -16   5   4          4.83          2.67         1.25 o                         
 -15   5   4          0.03          1.46         1.06 o                         
 -14   5   4          0.18          0.56         1.09 o                         
 -13   5   4          0.70          1.68         1.19 o                         
 -12   5   4          0.38          0.49         1.16 o                         
 -11   5   4          1.70          2.31         1.10 o                         
 -10   5   4          2.69          2.00         1.23 o                         
  -9   5   4          1.12          1.58         1.23 o                         
  -8   5   4         14.19         13.23         1.15 o                         
  -7   5   4         81.17         82.14         2.59 o                         
  -6   5   4         10.95         10.84         1.11 o                         
  -5   5   4         57.21         56.71         2.95 o                         
  -4   5   4          4.09          4.55         1.22 o                         
  -3   5   4          2.93          3.94         1.06 o                         
  -2   5   4          0.44          0.59         1.05 o                         
  -1   5   4          1.33          3.26         0.83 o                         
   0   5   4          4.92          5.03         0.80 o                         
   1   5   4          9.47         11.02         0.80 o                         
   2   5   4          0.75          1.60         0.65 o                         
   3   5   4          3.82          6.09         0.69 o                         
   4   5   4         44.72         43.22         1.86 o                         
   5   5   4         19.53         19.61         1.84 o                         
   6   5   4         13.13         12.31         0.64 o                         
   7   5   4          4.38          4.57         0.65 o                         
   8   5   4          2.09          2.34         0.72 o                         
   9   5   4          1.99          1.76         0.68 o                         
  10   5   4          0.59          1.26         0.68 o                         
  11   5   4          0.70          0.46         0.80 o                         
  12   5   4          0.49          1.84         0.85 o                         
  13   5   4          0.06          0.15         0.89 o                         
  14   5   4          0.04         -0.16         0.88 o                         
 -15   6   4          1.25          1.78         1.18 o                         
 -14   6   4          1.15          0.80         1.10 o                         
 -13   6   4          0.09         -0.24         1.19 o                         
 -12   6   4          0.62          1.50         1.35 o                         
 -11   6   4          2.12          2.61         1.48 o                         
 -10   6   4          1.44          2.35         1.23 o                         
  -9   6   4          4.51          3.12         1.24 o                         
  -8   6   4          3.95          4.54         1.44 o                         
  -7   6   4          1.02          1.35         1.25 o                         
  -6   6   4          0.75          0.52         1.35 o                         
  -5   6   4          3.31          3.04         1.35 o                         
  -4   6   4          3.83          4.18         1.63 o                         
  -3   6   4          1.12         -1.35         1.35 o                         
  -2   6   4          2.28          3.79         1.27 o                         
  -1   6   4         13.78         16.10         1.52 o                         
   0   6   4          6.15          4.85         0.92 o                         
   1   6   4         13.58         14.38         0.96 o                         
   2   6   4          8.06          9.04         0.79 o                         
   3   6   4          6.93          8.11         0.82 o                         
   4   6   4          2.01          2.14         0.78 o                         
   5   6   4          1.39          2.58         0.71 o                         
   6   6   4          1.72          1.27         0.73 o                         
   7   6   4          1.37          1.10         0.82 o                         
   8   6   4          0.52          1.73         0.84 o                         
   9   6   4          0.63          1.33         0.80 o                         
  10   6   4          7.46          6.94         0.80 o                         
  11   6   4          1.60          0.61         0.90 o                         
  12   6   4          4.22          4.76         0.93 o                         
  13   6   4          0.82          1.72         1.03 o                         
 -13   7   4          0.62          1.04         1.23 o                         
 -12   7   4          0.84          3.71         1.55 o                         
 -11   7   4          0.52         -0.05         1.53 o                         
 -10   7   4          1.21          1.38         1.66 o                         
  -9   7   4          1.63          1.68         1.93 o                         
  -8   7   4          1.32          2.04         1.50 o                         
  -7   7   4          8.09          4.59         1.55 o                         
  -6   7   4          4.12          3.14         1.47 o                         
  -5   7   4          1.44          2.22         1.46 o                         
  -4   7   4          3.90          3.26         1.47 o                         
  -3   7   4          2.32          3.48         1.41 o                         
  -2   7   4          2.07          1.01         1.43 o                         
  -1   7   4          1.36          2.80         1.11 o                         
   0   7   4          3.96          4.13         0.99 o                         
   1   7   4          0.77          1.61         0.79 o                         
   2   7   4          2.74          1.91         0.81 o                         
   3   7   4          1.10          1.50         0.87 o                         
   4   7   4          5.84          5.00         0.77 o                         
   5   7   4          4.47          3.26         0.83 o                         
   6   7   4          2.37          2.09         0.88 o                         
   7   7   4          1.81          2.12         0.91 o                         
   8   7   4          0.83          0.90         0.85 o                         
   9   7   4          0.15          0.80         0.84 o                         
  10   7   4          0.09          1.97         0.93 o                         
  11   7   4          0.86          0.57         0.99 o                         
 -10   8   4          0.59          0.73         2.27 o                         
  -9   8   4          1.59          1.46         2.19 o                         
  -8   8   4          1.39          3.15         1.76 o                         
  -7   8   4          0.04         -0.73         1.69 o                         
  -6   8   4          1.84          2.71         1.65 o                         
  -5   8   4          3.02          3.71         1.60 o                         
  -4   8   4          1.88          2.49         1.57 o                         
  -3   8   4          0.80          0.97         1.52 o                         
  -2   8   4          0.04         -0.74         1.55 o                         
  -1   8   4          1.88          2.03         1.21 o                         
   0   8   4          1.97          2.05         1.05 o                         
   1   8   4          2.30          2.84         0.96 o                         
   2   8   4          2.89          4.02         0.94 o                         
   3   8   4          1.57          1.03         0.91 o                         
   4   8   4          0.27         -0.08         0.95 o                         
   5   8   4          4.39          4.12         0.94 o                         
   6   8   4          2.96          3.32         1.00 o                         
   7   8   4          1.84          1.59         1.04 o                         
   8   8   4          0.08          1.35         0.99 o                         
   9   8   4          0.18         -0.04         1.52 o                         
  -6   9   4          0.86          0.48         1.87 o                         
  -5   9   4          2.28          4.40         1.85 o                         
  -4   9   4          3.68          3.31         1.84 o                         
  -3   9   4          3.50          2.17         1.79 o                         
  -2   9   4          2.28          1.75         1.39 o                         
  -1   9   4          1.58          1.91         1.22 o                         
   0   9   4          4.09          3.09         1.16 o                         
   1   9   4          1.10          0.39         1.10 o                         
   2   9   4          1.14          1.90         1.11 o                         
   3   9   4          0.75          0.73         1.12 o                         
   4   9   4          0.08          0.79         1.12 o                         
 -18   1   5         20.90         13.25         1.36 o                         
 -17   1   5          1.83          0.71         1.18 o                         
 -16   1   5          6.54          5.00         1.62 o                         
 -15   1   5          0.45          0.13         0.95 o                         
 -14   1   5          2.06          0.70         1.15 o                         
 -13   1   5          4.34          1.60         1.32 o                         
 -12   1   5          3.35          2.81         1.26 o                         
 -11   1   5          0.80          1.48         1.21 o                         
 -10   1   5          2.85          1.53         1.05 o                         
  -9   1   5          0.57          4.12         1.21 o                         
  -8   1   5         49.90         49.08         1.76 o                         
  -7   1   5        431.48        456.39         2.46 o                         
  -6   1   5        153.35        172.68         7.44 o                         
  -5   1   5        145.09        141.75         1.58 o                         
  -4   1   5         25.47         22.37         1.15 o                         
  -3   1   5          2.59          3.27         0.91 o                         
  -2   1   5         15.53         12.53         1.02 o                         
  -1   1   5          0.30          0.74         0.94 o                         
   0   1   5          2.53          2.04         0.94 o                         
   1   1   5          6.62          6.52         0.88 o                         
   2   1   5          1.00          1.90         0.65 o                         
   3   1   5         32.21         39.28         2.54 o                         
   4   1   5        288.43        295.96         4.52 o                         
   5   1   5        228.05        243.10         4.33 o                         
   6   1   5         60.74         62.43         1.23 o                         
   7   1   5         47.82         45.79         0.68 o                         
   8   1   5          1.18          1.96         0.59 o                         
   9   1   5          0.10          0.89         0.63 o                         
  10   1   5          1.22          2.39         0.83 o                         
  11   1   5          8.90         11.24         0.78 o                         
  12   1   5          1.43          4.06         0.68 o                         
  13   1   5          0.35          0.95         0.95 o                         
  14   1   5          2.03          2.66         0.70 o                         
  15   1   5          5.37          6.68         0.79 o                         
  16   1   5         12.97         10.77         2.02 o                         
 -17   2   5          1.74          0.98         1.07 o                         
 -16   2   5          1.06          1.57         0.98 o                         
 -15   2   5          1.12          2.23         1.00 o                         
 -14   2   5          0.84          2.61         1.36 o                         
 -13   2   5          1.38          2.50         2.13 o                         
 -12   2   5          0.19          1.45         1.06 o                         
 -11   2   5          3.50          2.55         1.62 o                         
 -10   2   5          0.18          0.59         1.57 o                         
  -9   2   5          0.38          0.79         1.25 o                         
  -8   2   5          0.35          2.17         1.49 o                         
  -7   2   5          5.23          6.65         1.50 o                         
  -6   2   5          0.53          1.62         1.44 o                         
  -5   2   5          0.20          1.20         1.21 o                         
  -4   2   5          8.89         10.48         1.18 o                         
  -3   2   5         12.98         11.72         1.12 o                         
  -2   2   5          7.76          6.81         0.85 o                         
  -1   2   5          4.68          2.80         0.85 o                         
   0   2   5          0.01          1.86         0.87 o                         
   1   2   5          1.26          2.35         0.63 o                         
   2   2   5          8.47         12.68         0.69 o                         
   3   2   5          3.12          3.08         0.57 o                         
   4   2   5          4.17          4.64         0.62 o                         
   5   2   5         19.09         17.39         0.60 o                         
   6   2   5         18.03         18.37         0.63 o                         
   7   2   5          6.18          5.54         0.59 o                         
   8   2   5          2.58          2.32         0.60 o                         
   9   2   5          0.59          2.53         0.62 o                         
  10   2   5          5.08          6.05         0.65 o                         
  11   2   5          1.23          1.03         0.62 o                         
  12   2   5          0.74          2.41         0.68 o                         
  13   2   5          0.91          1.12         0.68 o                         
  14   2   5          0.89          0.96         0.72 o                         
  15   2   5          0.73          1.94         0.76 o                         
 -17   3   5          0.45          0.92         1.36 o                         
 -16   3   5          1.80          1.81         1.02 o                         
 -15   3   5          0.29          1.38         0.96 o                         
 -14   3   5          1.50          1.02         1.12 o                         
 -13   3   5          2.54          2.91         1.31 o                         
 -12   3   5          4.02          5.14         1.96 o                         
 -11   3   5          4.24          6.77         1.20 o                         
 -10   3   5          1.43          3.52         1.33 o                         
  -9   3   5          1.75          2.98         1.30 o                         
  -8   3   5          9.39         10.53         1.35 o                         
  -7   3   5         94.83         95.85         1.65 o                         
  -6   3   5         33.63         38.14         1.41 o                         
  -5   3   5         24.51         24.09         1.31 o                         
  -4   3   5          4.55          7.26         1.46 o                         
  -3   3   5          3.39          3.98         1.44 o                         
  -2   3   5         18.05         17.75         1.06 o                         
  -1   3   5          7.06          4.58         0.84 o                         
   0   3   5         36.51         29.25         1.01 o                         
   1   3   5          0.13          0.88         0.66 o                         
   2   3   5          4.39          4.87         0.69 o                         
   3   3   5          4.97          6.88         0.61 o                         
   4   3   5         63.98         63.52         1.71 o                         
   5   3   5         54.24         56.43         1.18 o                         
   6   3   5         10.46         11.67         0.64 o                         
   7   3   5          4.98          5.42         0.59 o                         
   8   3   5          2.86          2.78         0.62 o                         
   9   3   5          2.12          2.72         0.68 o                         
  10   3   5          0.57          0.89         0.70 o                         
  11   3   5         11.86         13.74         1.15 o                         
  12   3   5          1.57          1.49         0.73 o                         
  13   3   5          0.75          1.21         0.70 o                         
  14   3   5          0.38          1.93         0.77 o                         
  15   3   5          1.88          2.33         0.86 o                         
 -16   4   5          0.78          2.04         1.24 o                         
 -15   4   5          1.20          1.25         1.01 o                         
 -14   4   5          0.67          0.13         1.44 o                         
 -13   4   5          0.79          1.90         1.36 o                         
 -12   4   5          0.04          1.09         1.32 o                         
 -11   4   5          3.32          3.70         1.04 o                         
 -10   4   5          0.07          0.32         1.10 o                         
  -9   4   5          0.16          0.83         1.18 o                         
  -8   4   5          0.38          1.60         1.33 o                         
  -7   4   5          3.99          5.86         1.58 o                         
  -6   4   5          3.58          4.59         1.25 o                         
  -5   4   5          1.37          2.46         1.49 o                         
  -4   4   5          7.05          4.20         1.28 o                         
  -3   4   5         10.65          7.56         1.52 o                         
  -2   4   5          4.60          3.90         1.12 o                         
  -1   4   5          5.06          5.12         0.81 o                         
   0   4   5          0.43          1.57         0.76 o                         
   1   4   5          1.82          3.24         0.75 o                         
   2   4   5          6.31          8.61         0.63 o                         
   3   4   5          1.77          1.87         0.63 o                         
   4   4   5          2.76          3.88         0.62 o                         
   5   4   5         27.60         26.31         0.93 o                         
   6   4   5         24.78         25.80         1.07 o                         
   7   4   5          5.25          4.90         0.65 o                         
   8   4   5          2.48          0.88         0.66 o                         
   9   4   5          0.65          2.45         0.70 o                         
  10   4   5          3.91          3.30         0.76 o                         
  11   4   5          0.80          1.41         0.76 o                         
  12   4   5          0.48          1.33         0.74 o                         
  13   4   5          0.57          1.60         0.74 o                         
  14   4   5          0.88          0.46         0.79 o                         
 -15   5   5          0.08          1.00         1.15 o                         
 -14   5   5          0.90          0.92         1.39 o                         
 -13   5   5          1.80          0.33         1.38 o                         
 -12   5   5          5.12          4.21         1.39 o                         
 -11   5   5          9.57          9.13         1.24 o                         
 -10   5   5          1.12          1.13         1.17 o                         
  -9   5   5          4.43          4.16         1.15 o                         
  -8   5   5          0.71          0.20         1.12 o                         
  -7   5   5          0.05          0.44         1.04 o                         
  -6   5   5          0.08          0.73         1.08 o                         
  -5   5   5          1.18          0.78         1.33 o                         
  -4   5   5          4.97          5.13         1.10 o                         
  -3   5   5          8.06          7.88         1.09 o                         
  -2   5   5         14.04         16.38         1.12 o                         
  -1   5   5          9.39          9.79         0.94 o                         
   0   5   5         49.27         46.25         1.33 o                         
   1   5   5          1.07          1.33         0.81 o                         
   2   5   5          8.12          8.13         0.71 o                         
   3   5   5          0.92          1.32         0.67 o                         
   4   5   5          0.24          0.75         0.66 o                         
   5   5   5          0.24         -0.23         0.72 o                         
   6   5   5          1.15          3.49         0.71 o                         
   7   5   5          3.50          3.87         0.71 o                         
   8   5   5          2.52          2.58         0.75 o                         
   9   5   5          4.51          4.68         0.79 o                         
  10   5   5          0.28          0.93         0.78 o                         
  11   5   5          7.56          7.42         0.86 o                         
  12   5   5          0.96          0.98         0.83 o                         
  13   5   5          0.65          1.51         1.11 o                         
 -13   6   5          0.03          0.45         1.43 o                         
 -12   6   5          0.03          1.04         1.61 o                         
 -11   6   5          0.48          0.41         1.38 o                         
 -10   6   5          0.34          0.99         1.51 o                         
  -9   6   5          0.08          0.87         1.33 o                         
  -8   6   5          0.36          2.23         1.35 o                         
  -7   6   5          1.90          1.19         1.49 o                         
  -6   6   5          6.09          6.28         1.25 o                         
  -5   6   5          1.57         -1.38         1.49 o                         
  -4   6   5          0.84          0.22         1.47 o                         
  -3   6   5          2.35          0.90         1.38 o                         
  -2   6   5          0.29          1.46         1.36 o                         
  -1   6   5          0.46         -0.49         1.74 o                         
   0   6   5          0.29          1.20         1.09 o                         
   1   6   5          0.14         -0.14         0.78 o                         
   2   6   5          0.07          1.76         0.79 o                         
   3   6   5          0.55          1.86         0.78 o                         
   4   6   5          0.72          1.49         0.79 o                         
   5   6   5         11.02         10.27         0.76 o                         
   6   6   5          8.03          8.31         0.80 o                         
   7   6   5          0.65         -0.07         0.91 o                         
   8   6   5          0.89          1.27         0.90 o                         
   9   6   5          0.18          0.72         0.89 o                         
  10   6   5          0.14          0.72         0.97 o                         
  11   6   5          0.04          0.83         1.03 o                         
 -11   7   5          3.44          3.04         1.85 o                         
 -10   7   5          0.32          2.09         1.79 o                         
  -9   7   5          2.04         -0.17         1.73 o                         
  -8   7   5          0.60          0.24         1.63 o                         
  -7   7   5          5.85          2.90         1.66 o                         
  -6   7   5          2.21          0.55         1.58 o                         
  -5   7   5          5.14          6.29         1.57 o                         
  -4   7   5          2.59          3.31         1.54 o                         
  -3   7   5          2.13          0.46         1.54 o                         
  -2   7   5          3.59          3.25         1.52 o                         
  -1   7   5          3.30          5.21         1.55 o                         
   0   7   5         12.48         10.23         1.26 o                         
   1   7   5          0.30          2.39         0.97 o                         
   2   7   5          2.76          2.92         0.97 o                         
   3   7   5          0.29          1.48         0.91 o                         
   4   7   5          2.69          2.55         0.94 o                         
   5   7   5          2.96          1.99         0.97 o                         
   6   7   5          1.62          1.67         1.04 o                         
   7   7   5          3.00          2.84         0.96 o                         
   8   7   5          0.59          1.14         0.98 o                         
   9   7   5          2.02          2.73         1.10 o                         
  -8   8   5          0.24         -0.24         1.92 o                         
  -7   8   5          0.88         -0.59         1.82 o                         
  -6   8   5          2.70          4.26         1.82 o                         
  -5   8   5          1.34         -0.74         1.76 o                         
  -4   8   5          0.56         -0.06         1.71 o                         
  -3   8   5          0.24          1.20         1.71 o                         
  -2   8   5          0.13         -0.10         1.69 o                         
  -1   8   5          0.12          0.37         1.19 o                         
   0   8   5          0.03          0.37         1.11 o                         
   1   8   5          0.64          1.08         1.04 o                         
   2   8   5          1.07          1.69         1.00 o                         
   3   8   5          0.87          1.60         1.03 o                         
   4   8   5          0.84          0.39         1.10 o                         
   5   8   5          1.67          3.21         1.10 o                         
   6   8   5          0.83          2.01         1.05 o                         
 -16   0   6          2.85          2.95         1.42 o                         
 -15   0   6          0.47          0.18         1.35 o                         
 -14   0   6          0.19          1.58         1.98 o                         
 -13   0   6          3.41          3.72         1.95 o                         
 -12   0   6          8.31         10.36         2.17 o                         
 -11   0   6          2.17          3.31         2.06 o                         
 -10   0   6          2.94          2.30         1.73 o                         
  -9   0   6         12.40          9.79         1.68 o                         
  -8   0   6         48.98         46.32         1.89 o                         
  -7   0   6         21.97         21.54         1.68 o                         
  -6   0   6         19.25         19.04         1.63 o                         
  -5   0   6         24.24         22.43         1.65 o                         
  -4   0   6         12.32         11.88         1.57 o                         
  -3   0   6          5.19          3.94         1.47 o                         
  -2   0   6         16.62         12.97         1.57 o                         
  -1   0   6         91.77         80.44         1.81 o                         
   0   0   6          7.41          7.21         1.25 o                         
   1   0   6          3.30          4.23         1.19 o                         
   2   0   6          1.78          0.95         0.92 o                         
   3   0   6         21.19         18.93         0.94 o                         
   4   0   6         25.86         22.52         1.03 o                         
   5   0   6          1.12          2.98         2.18 o                         
   6   0   6          1.74          0.94         0.91 o                         
   7   0   6          8.67          7.20         0.79 o                         
   8   0   6          5.21          6.99         0.92 o                         
   9   0   6          0.85          1.13         0.84 o                         
  10   0   6         30.21         31.89         0.96 o                         
  11   0   6         11.56         11.38         1.01 o                         
  12   0   6          2.28          3.02         1.02 o                         
  13   0   6          0.12          0.06         1.32 o                         
  14   0   6          0.71          2.38         1.08 o                         
 -16   1   6          0.05         -0.28         1.13 o                         
 -15   1   6          0.15         -0.84         1.33 o                         
 -14   1   6          0.07         -0.32         1.26 o                         
 -13   1   6          0.24          0.19         1.47 o                         
 -12   1   6          0.40          1.00         1.39 o                         
 -11   1   6          2.31          2.30         1.41 o                         
 -10   1   6          1.12          2.86         1.35 o                         
  -9   1   6          1.03          0.46         1.29 o                         
  -8   1   6          0.54         -0.53         1.10 o                         
  -7   1   6         14.86         16.94         1.31 o                         
  -6   1   6         14.11         12.80         1.08 o                         
  -5   1   6          3.37          3.58         1.17 o                         
  -4   1   6          0.86          1.20         1.14 o                         
  -3   1   6          1.04          0.77         0.94 o                         
  -2   1   6          2.37          2.95         1.20 o                         
  -1   1   6          1.10          2.52         0.94 o                         
   0   1   6          6.71          5.03         0.88 o                         
   1   1   6          2.05          1.69         0.86 o                         
   2   1   6          1.76          2.15         0.63 o                         
   3   1   6          1.72          2.31         0.62 o                         
   4   1   6         10.84         10.90         0.67 o                         
   5   1   6         17.95         18.42         0.66 o                         
   6   1   6          1.95          2.88         0.61 o                         
   7   1   6          3.10          2.75         0.68 o                         
   8   1   6          0.05          1.25         0.70 o                         
   9   1   6          0.50          0.55         0.62 o                         
  10   1   6          0.04          0.21         0.63 o                         
  11   1   6          0.19          1.72         0.65 o                         
  12   1   6          0.04          0.67         0.68 o                         
  13   1   6          0.14          0.76         0.73 o                         
  14   1   6          0.29         -0.10         0.78 o                         
 -16   2   6          1.12          0.47         1.16 o                         
 -15   2   6          0.50          0.91         1.54 o                         
 -14   2   6          0.12         -1.01         1.30 o                         
 -13   2   6          2.82          3.56         1.24 o                         
 -12   2   6          7.99          9.85         1.90 o                         
 -11   2   6          0.68          1.00         1.77 o                         
 -10   2   6          2.15          3.04         1.71 o                         
  -9   2   6          6.51          5.66         1.39 o                         
  -8   2   6         27.00         29.42         1.79 o                         
  -7   2   6         13.52         13.70         1.38 o                         
  -6   2   6          6.43          5.85         1.42 o                         
  -5   2   6          9.12          8.65         1.13 o                         
  -4   2   6          8.80          6.44         1.23 o                         
  -3   2   6          1.45          1.79         0.90 o                         
  -2   2   6          9.35          7.53         0.92 o                         
  -1   2   6         62.57         57.27         2.90 o                         
   0   2   6          4.97          4.75         0.68 o                         
   1   2   6          3.98          3.85         0.68 o                         
   2   2   6          2.60          1.74         0.63 o                         
   3   2   6         15.12         15.30         0.65 o                         
   4   2   6         17.21         14.80         0.65 o                         
   5   2   6          0.38         -0.07         0.61 o                         
   6   2   6          1.18          1.82         0.61 o                         
   7   2   6          5.05          4.33         0.67 o                         
   8   2   6          1.93          2.07         0.71 o                         
   9   2   6          0.52          0.73         0.70 o                         
  10   2   6         16.91         17.91         0.95 o                         
  11   2   6          5.92          5.26         0.76 o                         
  12   2   6          1.28          2.19         0.74 o                         
  13   2   6          0.14          1.63         0.75 o                         
 -15   3   6          0.53         -0.74         1.30 o                         
 -14   3   6          0.17          0.46         1.23 o                         
 -13   3   6          0.56          2.33         1.43 o                         
 -12   3   6          1.20          2.10         1.37 o                         
 -11   3   6          7.06          9.19         1.89 o                         
 -10   3   6          3.26          4.83         1.46 o                         
  -9   3   6          3.49          2.98         1.73 o                         
  -8   3   6          2.23          4.55         1.66 o                         
  -7   3   6         58.44         67.77         1.95 o                         
  -6   3   6         53.73         49.06         1.57 o                         
  -5   3   6         13.76         10.74         1.44 o                         
  -4   3   6          2.81          2.42         1.28 o                         
  -3   3   6          2.11          2.84         1.04 o                         
  -2   3   6          4.78          4.76         0.94 o                         
  -1   3   6          2.66          1.63         0.78 o                         
   0   3   6         15.49         14.17         1.07 o                         
   1   3   6          4.79          4.48         0.80 o                         
   2   3   6          5.68          5.78         0.72 o                         
   3   3   6          5.22          6.76         0.65 o                         
   4   3   6         39.72         41.29         2.07 o                         
   5   3   6         69.24         68.88         2.39 o                         
   6   3   6          8.27          7.72         0.69 o                         
   7   3   6         10.58         10.49         0.74 o                         
   8   3   6          0.13          0.45         0.73 o                         
   9   3   6          1.36          2.27         0.72 o                         
  10   3   6          0.11         -0.20         0.72 o                         
  11   3   6          0.21          0.17         0.76 o                         
  12   3   6          0.01          0.49         0.78 o                         
  13   3   6          0.50          0.33         0.78 o                         
 -14   4   6          0.05          0.12         1.45 o                         
 -13   4   6          1.37          2.21         1.24 o                         
 -12   4   6          5.06          6.28         1.46 o                         
 -11   4   6          0.12         -0.85         1.37 o                         
 -10   4   6          1.83          2.19         1.20 o                         
  -9   4   6          1.36          1.33         1.47 o                         
  -8   4   6          4.04          1.30         1.77 o                         
  -7   4   6          3.61          2.01         1.43 o                         
  -6   4   6          0.29          0.95         1.43 o                         
  -5   4   6          1.85          2.17         1.35 o                         
  -4   4   6          4.20          5.66         1.62 o                         
  -3   4   6          0.13          2.53         1.62 o                         
  -2   4   6          2.71          2.34         1.13 o                         
  -1   4   6         16.34         13.48         0.92 o                         
   0   4   6          1.59          1.26         0.83 o                         
   1   4   6          1.86          2.15         0.80 o                         
   2   4   6          4.01          4.14         0.69 o                         
   3   4   6          6.05          5.62         0.71 o                         
   4   4   6          7.14          7.10         0.69 o                         
   5   4   6          1.15          0.89         0.75 o                         
   6   4   6          0.60          0.71         0.73 o                         
   7   4   6          2.26          1.58         0.73 o                         
   8   4   6          0.00          0.70         0.75 o                         
   9   4   6          0.35          1.19         0.76 o                         
  10   4   6          2.34          2.13         0.79 o                         
  11   4   6          0.51          0.90         0.84 o                         
  12   4   6          0.12         -0.20         0.91 o                         
 -13   5   6          0.11          0.39         1.64 o                         
 -12   5   6          0.22          0.07         1.39 o                         
 -11   5   6          1.20          1.28         1.32 o                         
 -10   5   6          0.58         -0.68         1.85 o                         
  -9   5   6          0.73          1.99         1.22 o                         
  -8   5   6          1.24          0.12         1.44 o                         
  -7   5   6         31.14         30.87         1.93 o                         
  -6   5   6         26.54         24.33         1.57 o                         
  -5   5   6          7.75          8.81         1.46 o                         
  -4   5   6          0.72         -0.90         1.17 o                         
  -3   5   6          0.15          0.64         1.31 o                         
  -2   5   6          0.31          2.25         1.10 o                         
  -1   5   6          0.26         -0.17         1.13 o                         
   0   5   6          0.89          0.43         0.95 o                         
   1   5   6          0.50          0.76         0.94 o                         
   2   5   6          1.05          0.88         0.76 o                         
   3   5   6          1.02          0.28         0.76 o                         
   4   5   6         19.35         18.50         0.80 o                         
   5   5   6         34.94         30.91         0.82 o                         
   6   5   6          5.49          4.51         0.80 o                         
   7   5   6          3.85          3.91         0.81 o                         
   8   5   6          0.24          0.51         0.84 o                         
   9   5   6          0.16          0.05         0.87 o                         
  10   5   6          0.00          0.34         0.85 o                         
 -11   6   6          0.34         -0.59         2.11 o                         
 -10   6   6          0.47         -1.09         1.48 o                         
  -9   6   6          0.25          0.19         1.69 o                         
  -8   6   6          0.02          1.56         1.60 o                         
  -7   6   6          0.57          1.68         1.24 o                         
  -6   6   6          0.61          2.16         1.25 o                         
  -5   6   6          2.40          2.80         1.40 o                         
  -4   6   6          1.91          1.76         1.24 o                         
  -3   6   6          0.84          0.19         1.35 o                         
  -2   6   6          0.39          1.95         1.39 o                         
  -1   6   6          0.77          2.38         1.58 o                         
   0   6   6          0.25          0.18         1.29 o                         
   1   6   6          0.08          0.89         0.88 o                         
   2   6   6          2.99          3.89         0.89 o                         
   3   6   6          1.82          1.24         0.87 o                         
   4   6   6          2.00          2.44         0.83 o                         
   5   6   6          0.66          0.81         0.85 o                         
   6   6   6          0.36          0.62         0.85 o                         
   7   6   6          1.50          1.88         0.94 o                         
   8   6   6          0.41          0.51         0.92 o                         
   9   6   6          0.21          0.68         1.93 o                         
  -8   7   6          0.47          3.01         1.85 o                         
  -7   7   6          4.52          1.49         2.25 o                         
  -6   7   6          3.40          0.57         1.79 o                         
  -5   7   6          0.93          3.23         1.71 o                         
  -4   7   6          0.07         -0.25         1.74 o                         
  -3   7   6          0.09         -0.97         1.68 o                         
  -2   7   6          1.87          2.31         1.68 o                         
  -1   7   6          0.37          3.31         2.08 o                         
   0   7   6          5.82          7.46         3.26 o                         
   1   7   6          0.89          1.54         1.09 o                         
   2   7   6          0.50          0.91         1.08 o                         
   3   7   6          0.19          0.75         1.04 o                         
   4   7   6          2.68          1.73         1.05 o                         
   5   7   6          4.46          4.21         1.25 o                         
   6   7   6          1.19          0.00         1.05 o                         
 -14   1   7          3.40          2.82         2.34 o                         
 -13   1   7          7.16          6.23         2.55 o                         
 -12   1   7          0.49          0.51         1.71 o                         
 -11   1   7          7.57          6.41         1.66 o                         
 -10   1   7          0.65          1.99         1.55 o                         
  -9   1   7          0.19          0.22         1.45 o                         
  -8   1   7          3.20          4.01         1.43 o                         
  -7   1   7         10.61         11.95         1.46 o                         
  -6   1   7         16.95         19.88         1.39 o                         
  -5   1   7          4.52          3.96         1.20 o                         
  -4   1   7          2.99          2.64         1.27 o                         
  -3   1   7         13.17         11.32         1.22 o                         
  -2   1   7         31.66         29.97         2.69 o                         
  -1   1   7          7.70          9.84         1.21 o                         
   0   1   7         18.07         15.98         1.16 o                         
   1   1   7          6.64          5.57         0.75 o                         
   2   1   7          0.01          0.03         0.71 o                         
   3   1   7          0.07          2.53         0.70 o                         
   4   1   7          8.55         10.84         0.69 o                         
   5   1   7         24.48         25.07         0.75 o                         
   6   1   7          4.58          5.84         0.70 o                         
   7   1   7          2.27          2.12         0.74 o                         
   8   1   7          1.11          1.69         0.74 o                         
   9   1   7          6.33          6.69         0.73 o                         
  10   1   7          3.55          3.82         0.72 o                         
  11   1   7          0.83          1.02         0.77 o                         
 -14   2   7          0.16         -0.69         1.47 o                         
 -13   2   7          0.02          1.43         2.17 o                         
 -12   2   7          0.05          1.54         2.09 o                         
 -11   2   7          0.35          1.38         2.00 o                         
 -10   2   7          1.12          3.12         1.90 o                         
  -9   2   7          3.02          2.55         1.82 o                         
  -8   2   7         10.01          7.40         1.54 o                         
  -7   2   7          6.82          6.94         1.52 o                         
  -6   2   7          1.96          3.72         1.45 o                         
  -5   2   7          8.41          8.54         1.30 o                         
  -4   2   7          0.79          0.22         1.16 o                         
  -3   2   7          0.19          0.64         0.98 o                         
  -2   2   7          0.91          1.14         1.07 o                         
  -1   2   7          4.58          4.71         0.81 o                         
   0   2   7          2.00          2.25         0.78 o                         
   1   2   7          0.95          1.63         0.72 o                         
   2   2   7          0.94          1.66         0.74 o                         
   3   2   7          2.93          2.43         0.72 o                         
   4   2   7          5.72          5.90         0.74 o                         
   5   2   7          0.25          1.78         0.71 o                         
   6   2   7          1.91          3.89         0.71 o                         
   7   2   7          0.61          1.66         0.80 o                         
   8   2   7          0.86          1.14         0.76 o                         
   9   2   7          0.13          0.58         0.76 o                         
  10   2   7          2.83          3.38         0.81 o                         
  11   2   7          2.97          3.29         0.82 o                         
 -13   3   7          1.39          0.86         1.51 o                         
 -12   3   7          0.21          0.81         2.15 o                         
 -11   3   7          0.57          2.36         1.68 o                         
 -10   3   7          1.27          5.08         2.01 o                         
  -9   3   7          1.06          0.11         1.58 o                         
  -8   3   7          1.88          2.30         1.54 o                         
  -7   3   7          1.30          2.42         1.82 o                         
  -6   3   7          1.30          1.55         1.50 o                         
  -5   3   7          0.41         -0.10         1.77 o                         
  -4   3   7          1.21         -1.30         1.41 o                         
  -3   3   7          3.36          3.41         1.16 o                         
  -2   3   7          4.16          3.86         0.91 o                         
  -1   3   7          1.47          2.21         0.86 o                         
   0   3   7          0.29          1.01         0.93 o                         
   1   3   7          2.24          2.55         0.73 o                         
   2   3   7          1.82          2.01         0.76 o                         
   3   3   7          1.12          1.21         0.74 o                         
   4   3   7          1.26          1.06         0.76 o                         
   5   3   7          1.86          2.98         0.78 o                         
   6   3   7          0.32          1.62         0.77 o                         
   7   3   7          0.33          0.98         0.81 o                         
   8   3   7          0.53          1.12         0.78 o                         
   9   3   7          1.11          1.03         0.83 o                         
  10   3   7          0.64          2.11         0.87 o                         
 -12   4   7          0.63          0.03         1.49 o                         
 -11   4   7          0.36          0.79         1.42 o                         
 -10   4   7          0.51          0.40         2.09 o                         
  -9   4   7          2.40          1.54         2.01 o                         
  -8   4   7         11.78         10.68         2.06 o                         
  -7   4   7          9.81          8.22         1.66 o                         
  -6   4   7          2.00          3.44         1.54 o                         
  -5   4   7          7.82          7.00         1.54 o                         
  -4   4   7          1.56         -0.41         1.50 o                         
  -3   4   7          0.15          0.99         2.19 o                         
  -2   4   7          1.18          2.29         1.18 o                         
  -1   4   7         12.28         13.73         1.13 o                         
   0   4   7          4.91          5.73         0.95 o                         
   1   4   7          0.85          1.42         0.80 o                         
   2   4   7          0.38          1.30         0.78 o                         
   3   4   7          4.08          5.08         0.80 o                         
   4   4   7          9.09          9.91         0.83 o                         
   5   4   7          0.09          1.58         0.79 o                         
   6   4   7          2.25          3.83         0.81 o                         
   7   4   7          1.04          1.62         0.83 o                         
   8   4   7          1.01          0.70         0.90 o                         
   9   4   7          0.15          1.61         1.03 o                         
 -10   5   7          2.02          2.48         1.47 o                         
  -9   5   7          2.12          1.29         1.42 o                         
  -8   5   7          0.85          0.29         1.73 o                         
  -7   5   7          0.33         -1.65         2.08 o                         
  -6   5   7          1.50          2.91         1.63 o                         
  -5   5   7          1.25          1.26         1.35 o                         
  -4   5   7          0.19          1.49         1.33 o                         
  -3   5   7          0.29         -0.41         1.25 o                         
  -2   5   7          0.55          1.65         1.23 o                         
  -1   5   7          0.49          1.33         1.25 o                         
   0   5   7          5.52          7.67         1.16 o                         
   1   5   7          6.09          6.02         0.91 o                         
   2   5   7          4.28          5.81         0.99 o                         
   3   5   7          2.86          2.82         0.86 o                         
   4   5   7          0.09          0.79         0.87 o                         
   5   5   7          1.96          1.81         0.88 o                         
   6   5   7          0.95          2.36         0.91 o                         
   7   5   7          0.18          1.27         0.88 o                         
  -8   6   7          3.51          2.72         3.14 o                         
  -7   6   7          3.87          4.13         1.38 o                         
  -6   6   7          0.83          1.39         1.38 o                         
  -5   6   7          1.43          1.61         1.35 o                         
  -4   6   7          1.13          0.93         1.72 o                         
  -3   6   7          0.17          0.57         1.48 o                         
  -2   6   7          0.83          2.71         1.48 o                         
  -1   6   7         10.96          8.86         1.71 o                         
   0   6   7          3.91          2.44         1.14 o                         
   1   6   7          0.82          1.38         1.04 o                         
   2   6   7          0.10         -0.17         1.05 o                         
   3   6   7          1.61          1.84         0.99 o                         
   4   6   7          4.37          4.71         0.98 o                         
 -11   0   8          0.66          0.62         2.66 o                         
 -10   0   8          0.79          0.08         2.53 o                         
  -9   0   8          1.09          0.59         2.47 o                         
  -8   0   8          6.74          6.05         2.12 o                         
  -7   0   8          9.26          8.16         2.12 o                         
  -6   0   8          1.31          2.23         2.30 o                         
  -5   0   8          6.77          7.46         1.95 o                         
  -4   0   8          0.51          0.63         2.25 o                         
  -3   0   8          1.53          2.23         1.92 o                         
  -2   0   8          2.65         -0.60         1.81 o                         
  -1   0   8          2.91          4.51         1.90 o                         
   0   0   8          1.55          3.59         1.09 o                         
   1   0   8          1.56          2.86         1.20 o                         
   2   0   8          1.77          2.06         1.21 o                         
   3   0   8          2.13          3.91         1.23 o                         
   4   0   8          6.83          7.78         1.84 o                         
   5   0   8          0.46          1.32         1.01 o                         
   6   0   8          2.76          3.06         1.15 o                         
   7   0   8          0.55          0.10         1.32 o                         
   8   0   8          1.55          1.55         1.08 o                         
 -11   1   8          0.33          0.60         2.69 o                         
 -10   1   8          0.03          0.84         1.92 o                         
  -9   1   8          0.03          0.96         1.79 o                         
  -8   1   8          0.30          0.86         1.66 o                         
  -7   1   8          0.38          0.62         1.59 o                         
  -6   1   8          0.28          0.59         1.49 o                         
  -5   1   8          0.12          0.06         1.46 o                         
  -4   1   8          0.03         -0.27         1.34 o                         
  -3   1   8          0.72          1.34         1.42 o                         
  -2   1   8          4.20          5.18         1.36 o                         
  -1   1   8          2.37          2.51         1.01 o                         
   0   1   8          1.59          1.42         0.89 o                         
   1   1   8          1.46          1.08         0.78 o                         
   2   1   8          0.08          0.05         0.79 o                         
   3   1   8          0.18          0.63         0.74 o                         
   4   1   8          0.15          0.98         0.82 o                         
   5   1   8          0.60         -0.43         0.85 o                         
   6   1   8          0.31          1.66         0.83 o                         
   7   1   8          0.01          0.49         0.78 o                         
   8   1   8          0.05          0.59         0.81 o                         
 -11   2   8          0.06          2.23         2.31 o                         
 -10   2   8          0.29          1.68         2.25 o                         
  -9   2   8          0.20         -0.41         1.79 o                         
  -8   2   8          2.81          2.96         1.73 o                         
  -7   2   8          4.03          3.23         1.73 o                         
  -6   2   8          0.53          2.98         2.00 o                         
  -5   2   8          2.83          2.82         1.49 o                         
  -4   2   8          0.13          0.45         1.24 o                         
  -3   2   8          0.84          1.83         1.28 o                         
  -2   2   8          1.77          1.88         1.04 o                         
  -1   2   8          3.94          4.69         0.98 o                         
   0   2   8          2.24          4.42         0.82 o                         
   1   2   8          0.37          1.10         0.80 o                         
   2   2   8          0.26          0.98         0.85 o                         
   3   2   8          0.97          1.43         0.83 o                         
   4   2   8          3.59          4.05         0.82 o                         
   5   2   8          0.25          1.60         0.82 o                         
   6   2   8          1.42          2.34         0.86 o                         
   7   2   8          0.23          1.18         0.88 o                         
 -10   3   8          0.22         -0.44         1.92 o                         
  -9   3   8          0.13          0.57         2.27 o                         
  -8   3   8          1.19         -0.27         1.81 o                         
  -7   3   8          1.14          2.41         2.09 o                         
  -6   3   8          0.64          0.57         2.09 o                         
  -5   3   8          0.39          1.12         1.66 o                         
  -4   3   8          0.20          0.14         1.66 o                         
  -3   3   8          3.18          4.01         1.18 o                         
  -2   3   8         17.07         17.36         1.26 o                         
  -1   3   8          9.52          8.28         1.07 o                         
   0   3   8          6.62          6.62         0.88 o                         
   1   3   8          5.47          5.38         0.89 o                         
   2   3   8          0.14          1.03         0.85 o                         
   3   3   8          0.39          1.53         0.84 o                         
   4   3   8          0.50         -0.15         0.85 o                         
   5   3   8          1.55          1.46         0.88 o                         
   6   3   8          0.83          1.11         0.94 o                         
  -8   4   8          0.22          0.82         1.90 o                         
  -7   4   8          0.04          0.22         1.87 o                         
  -6   4   8          0.03          1.20         2.19 o                         
  -5   4   8          0.10          0.03         1.38 o                         
  -4   4   8          0.16          0.88         1.85 o                         
  -3   4   8          0.16          0.40         1.51 o                         
  -2   4   8          0.64          2.12         1.34 o                         
  -1   4   8          4.46          5.12         1.14 o                         
   0   4   8          2.71          3.84         0.95 o                         
   1   4   8          0.53          1.16         0.92 o                         
   2   4   8          0.65          1.04         0.89 o                         
   3   4   8          0.29          0.79         0.93 o                         
   4   4   8          0.24          1.54         0.90 o                         
  -4   5   8          0.32          0.79         1.48 o                         
  -3   5   8          2.18          2.17         1.54 o                         
  -2   5   8          9.62          9.53         1.55 o                         
  -1   5   8          5.42          2.88         1.50 o                         
   0   5   8          3.64          4.71         1.18 o                         
   1   5   8          2.34          2.25         1.16 o                         
  -6   1   9          0.35          0.84         3.10 o                         
  -5   1   9          0.23          0.35         1.55 o                         
  -4   1   9          0.38          0.88         1.45 o                         
  -3   1   9          2.26          2.58         1.53 o                         
  -2   1   9         15.40         13.16         1.09 o                         
  -1   1   9         14.68         15.18         1.01 o                         
   0   1   9          2.58          2.12         0.95 o                         
   1   1   9          2.72          3.09         1.03 o                         
   2   1   9          0.63          1.50         1.79 o                         
  -4   2   9          0.35          0.57         2.52 o                         
  -3   2   9          1.17          1.00         1.13 o                         
  -2   2   9          0.54          0.96         1.12 o                         
  -1   2   9          0.67          2.09         0.98 o                         
   0   2   9          1.32          1.08         0.98 o                         
                                                                                
